# Supplementary material for: High Quality de Novo Transcriptome Assembly of Croton tiglium
Source: Front Mol Biosci. 2018 Jul 5;5:62. doi: 10.3389/fmolb.2018.00062 (PMC6041412; doi:10.3389/fmolb.2018.00062)
Supplement: Supplementary file 1 [file Table_1.CSV]

#Supplementary Table 1: Sequenced tissue-specific and normalized libraries.
#Description	Number of sequenced fragments	SRA-ID
Young leaves	24704122	SRR6239848
Stem	20032142	SRR6239849
Inflorescence	22804752	SRR6239850
Root	28007089	SRR6239851
Seed	43447889	SRR6239852
Normalized	45513076	SRR6239853
