# Supplementary material for: High Quality de Novo Transcriptome Assembly of Croton tiglium
Source: Front Mol Biosci. 2018 Jul 5;5:62. doi: 10.3389/fmolb.2018.00062 (PMC6041412; doi:10.3389/fmolb.2018.00062)
Supplement: Supplementary file 2 [file Table_2.CSV]

#Supplementary Table 2: Functional annotation of predicted peptides. The best BLAST hits against A. thaliana, B. vulgaris, V. vinifera, and J. curcas as well as assigned GO terms are listed for all predicted peptides.
#Croton_tiglium	Arabidopsis_thaliana	Beta_vulgaris	Jatropha_curcas	Vitis_vinifera	GO
TRINITY_DN100013_c0_g1_i1	-	-	-	-	-
TRINITY_DN100016_c0_g1_i1	-	-	-	-
TRINITY_DN100019_c0_g1_i1	-	-	-	-	GO:0000786|GO:0003677|GO:0046982
TRINITY_DN10001_c0_g1_i2	-	-	-	-	GO:0008152|GO:0016746
TRINITY_DN100025_c0_g1_i1	-	-	-	-	GO:0003677
TRINITY_DN10002_c0_g1_i1	-	-	-	-	GO:0003824|GO:0004834|GO:0006568|GO:0008152
TRINITY_DN100061_c0_g1_i1	-	-	-	-	GO:0004672|GO:0006468
TRINITY_DN100075_c0_g1_i1	-	-	-	-	-
TRINITY_DN100098_c0_g1_i1	-	-	-	-	GO:0004601|GO:0006979|GO:0020037|GO:0055114
TRINITY_DN100147_c0_g1_i1	-	-	-	-
TRINITY_DN10015_c0_g1_i1	-	-	-	-	GO:0005515
TRINITY_DN100173_c0_g1_i1	-	-	-	-	-
TRINITY_DN10017_c0_g2_i1	-	-	-	-	-
TRINITY_DN10018_c0_g1_i2	-	-	-	-
TRINITY_DN1001_c0_g1_i1	-	-	-	-
TRINITY_DN1001_c1_g1_i1	-	-	-	-
TRINITY_DN100207_c0_g1_i1	-	-	-	-
TRINITY_DN10023_c0_g1_i1	-	-	-	-	-
TRINITY_DN100268_c0_g1_i1	-	-	-	-
TRINITY_DN1002_c0_g1_i1	-	-	-	-	GO:0016787
TRINITY_DN1002_c0_g1_i2	-	-	-	-	GO:0016787
TRINITY_DN10032_c0_g1_i1	-	-	-	-
TRINITY_DN10033_c0_g1_i1	-	-	-	-	GO:0005515
TRINITY_DN10033_c0_g1_i2	-	-	-	-	GO:0005515
TRINITY_DN10034_c0_g1_i1	-	-	-	-	GO:0003676|GO:0015074
TRINITY_DN10036_c0_g1_i1	-	-	-	-
TRINITY_DN100397_c0_g1_i1	-	-	-	-
TRINITY_DN10041_c0_g1_i1	-	-	-	-	GO:0000287|GO:0003676|GO:0004523
TRINITY_DN10042_c0_g1_i1	-	-	-	-	GO:0005509|GO:0005515|GO:0005783|GO:0006457|GO:0051082
TRINITY_DN100431_c0_g1_i1	-	-	-	-
TRINITY_DN100446_c0_g1_i1	-	-	-	-
TRINITY_DN100460_c0_g1_i1	-	-	-	-
TRINITY_DN100475_c0_g1_i1	-	-	-	-	GO:0003968
TRINITY_DN100482_c0_g1_i1	-	-	-	-
TRINITY_DN10048_c0_g1_i1	-	-	-	-
TRINITY_DN10048_c0_g1_i2	-	-	-	-
TRINITY_DN100537_c0_g1_i1	-	-	-	-
TRINITY_DN10058_c0_g1_i1	-	-	-	-
TRINITY_DN100597_c0_g1_i1	-	-	-	-
TRINITY_DN100619_c0_g1_i1	-	-	-	-
TRINITY_DN100630_c0_g1_i1	-	-	-	-
TRINITY_DN100635_c0_g1_i1	-	-	-	-
TRINITY_DN100660_c0_g1_i1	-	-	-	-	-
TRINITY_DN100681_c0_g1_i1	-	-	-	-	GO:0004348|GO:0006665
TRINITY_DN100725_c0_g1_i1	-	-	-	-
TRINITY_DN100727_c0_g1_i1	-	-	-	-
TRINITY_DN10073_c0_g1_i1	-	-	-	-	-
TRINITY_DN100748_c0_g1_i1	-	-	-	-	GO:0003735|GO:0005622|GO:0005840|GO:0006412|GO:0015935
TRINITY_DN100792_c0_g1_i1	-	-	-	-	GO:0042302
TRINITY_DN100796_c0_g1_i1	-	-	-	-	-
TRINITY_DN100801_c0_g1_i1	-	-	-	-
TRINITY_DN100802_c0_g1_i1	-	-	-	-	GO:0015031
TRINITY_DN100804_c0_g1_i1	-	-	-	-	-
TRINITY_DN10080_c0_g1_i1	-	-	-	-	-
TRINITY_DN100810_c0_g1_i1	-	-	-	-
TRINITY_DN100820_c0_g1_i1	-	-	-	-
TRINITY_DN10085_c0_g1_i1	-	-	-	-
TRINITY_DN10086_c0_g1_i1	-	-	-	-
TRINITY_DN10086_c0_g2_i1	-	-	-	-
TRINITY_DN100872_c0_g1_i1	-	-	-	-
TRINITY_DN100898_c0_g1_i1	-	-	-	-	GO:0003824|GO:0046872
TRINITY_DN10090_c0_g1_i1	-	-	-	-	GO:0005506|GO:0016705|GO:0020037|GO:0055114
TRINITY_DN100912_c0_g1_i1	-	-	-	-
TRINITY_DN10091_c0_g1_i1	-	-	-	-
TRINITY_DN100952_c0_g1_i1	-	-	-	-
TRINITY_DN100993_c0_g1_i1	-	-	-	-
TRINITY_DN100996_c0_g1_i1	-	-	-	-	-
TRINITY_DN1009_c0_g1_i1	-	-	-	-
TRINITY_DN100_c0_g1_i1	-	-	-	-
TRINITY_DN100_c0_g1_i2	-	-	-	-
TRINITY_DN101011_c0_g1_i1	-	-	-	-	GO:0003676
TRINITY_DN10101_c0_g1_i1	-	-	-	-
TRINITY_DN101054_c0_g1_i1	-	-	-	-
TRINITY_DN101066_c0_g1_i1	-	-	-	-
TRINITY_DN10106_c0_g1_i1	AT1G18290	Bv1_016840_cwdp.t1	XP_012086264.1	VIT_217s0000g02110
TRINITY_DN10108_c0_g1_i1	-	-	-	-
TRINITY_DN10108_c0_g1_i2	-	-	-	-
TRINITY_DN101102_c0_g1_i1	-	-	-	-	GO:0003723|GO:0003968|GO:0006351|GO:0039694
TRINITY_DN101128_c0_g1_i1	-	-	-	-	-
TRINITY_DN101138_c0_g1_i1	-	-	-	-	-
TRINITY_DN10113_c0_g1_i1	-	-	-	-	GO:0004672|GO:0005524|GO:0006468
TRINITY_DN101153_c0_g1_i1	-	-	-	-	GO:0015078|GO:0015991|GO:0033179
TRINITY_DN101182_c0_g1_i1	-	-	-	-
TRINITY_DN101188_c0_g1_i1	-	-	-	-
TRINITY_DN101188_c0_g1_i2	-	-	-	-
TRINITY_DN101189_c0_g1_i1	-	-	-	-
TRINITY_DN1011_c1_g1_i1	-	-	-	-
TRINITY_DN101208_c0_g1_i1	-	-	-	-
TRINITY_DN101256_c0_g1_i1	-	-	-	-	GO:0000774|GO:0006457|GO:0042803|GO:0051087
TRINITY_DN101258_c0_g1_i1	-	-	-	-	-
TRINITY_DN101259_c0_g1_i1	-	-	-	-	-
TRINITY_DN10126_c0_g1_i1	-	-	-	-	GO:0000287|GO:0008152|GO:0010333|GO:0016829
TRINITY_DN101274_c0_g1_i1	-	-	-	-	-
TRINITY_DN10127_c0_g1_i1	-	-	-	-
TRINITY_DN101292_c0_g1_i1	-	-	-	-
TRINITY_DN10129_c0_g1_i1	-	-	-	-
TRINITY_DN101326_c0_g1_i1	-	-	-	-	GO:0000290|GO:0016787
TRINITY_DN101341_c0_g1_i1	-	-	-	-	-
TRINITY_DN10134_c0_g1_i1	-	-	-	-	GO:0008033|GO:0051539
TRINITY_DN101402_c0_g1_i1	-	-	-	-	GO:0006368|GO:0016570|GO:0016593
TRINITY_DN10145_c0_g1_i1	AT2G40220	Bv2_025680_huft.t1	XP_020540955.1	VIT_213s0067g01400	GO:0003677|GO:0003700|GO:0006355|GO:0009738|GO:0048316
TRINITY_DN101470_c0_g1_i1	-	-	-	-
TRINITY_DN101514_c0_g1_i1	-	-	-	-	-
TRINITY_DN101528_c0_g1_i1	-	-	-	-	GO:0000287|GO:0004012|GO:0005524|GO:0005802|GO:0015914|GO:0016021
TRINITY_DN101544_c0_g1_i1	-	-	-	-	-
TRINITY_DN10156_c0_g1_i1	AT5G13200	Bv6_163610_ooqf.t1	XP_012088743.1	VIT_201s0010g01840
TRINITY_DN10156_c0_g1_i2	-	-	-	-
TRINITY_DN10158_c0_g1_i1	-	-	-	-	-
TRINITY_DN10159_c0_g1_i1	-	-	-	-	GO:0005524
TRINITY_DN10159_c0_g1_i2	-	-	-	-	GO:0005524
TRINITY_DN101630_c0_g1_i1	-	-	-	-	GO:0004672|GO:0005524|GO:0006468
TRINITY_DN10165_c0_g1_i1	-	-	-	-
TRINITY_DN101683_c0_g1_i1	-	-	-	-
TRINITY_DN101686_c0_g1_i1	-	-	-	-
TRINITY_DN10168_c0_g1_i1	-	-	-	-	-
TRINITY_DN101691_c0_g1_i1	-	-	-	-	GO:0005515
TRINITY_DN101696_c0_g1_i1	-	-	-	-	GO:0008152|GO:0016758
TRINITY_DN101697_c0_g1_i1	-	-	-	-
TRINITY_DN101704_c0_g1_i1	-	-	-	-
TRINITY_DN10171_c0_g1_i1	-	-	-	-
TRINITY_DN10171_c0_g1_i2	-	-	-	-	GO:0003677|GO:0005634|GO:0006302|GO:0006310
TRINITY_DN10176_c1_g1_i1	-	-	-	-	GO:0003868|GO:0009072|GO:0016701|GO:0055114
TRINITY_DN101785_c0_g1_i1	-	-	-	-	GO:0003824|GO:0008152
TRINITY_DN10179_c0_g1_i1	-	-	-	-	GO:0019904
TRINITY_DN10179_c0_g1_i2	-	-	-	-	GO:0019904
TRINITY_DN101809_c0_g1_i1	-	-	-	-	GO:0003774|GO:0016459
TRINITY_DN10181_c0_g1_i1	-	-	-	-	GO:0008152|GO:0008168
TRINITY_DN101834_c0_g1_i1	-	-	-	-	GO:0006355
TRINITY_DN10183_c0_g1_i1	-	Bv1_015320_rurp.t1	XP_020535404.1	-	GO:0005515
TRINITY_DN10184_c0_g1_i1	-	-	-	-	GO:0005524|GO:0035299
TRINITY_DN101857_c0_g1_i1	-	-	-	-
TRINITY_DN10186_c0_g1_i1	-	-	-	-
TRINITY_DN10186_c0_g1_i2	-	Bv8_213570_gcdg.t1	XP_012076667.1	VIT_211s0016g04070
TRINITY_DN10188_c0_g1_i1	-	-	-	-
TRINITY_DN101936_c0_g1_i1	-	-	-	-	-
TRINITY_DN10193_c0_g1_i1	-	-	-	-
TRINITY_DN101945_c0_g1_i1	-	-	-	-	-
TRINITY_DN10196_c0_g1_i1	-	-	-	-
TRINITY_DN10196_c0_g1_i2	-	-	-	-
TRINITY_DN101982_c0_g1_i1	-	-	-	-	-
TRINITY_DN102003_c0_g1_i1	-	-	-	-	-
TRINITY_DN102059_c0_g1_i1	-	-	-	-	GO:0003677|GO:0006355
TRINITY_DN10206_c0_g1_i1	-	-	-	-	GO:0015078|GO:0015991|GO:0033177|GO:0033179
TRINITY_DN102079_c0_g1_i1	-	-	-	-	GO:0003723|GO:0003735|GO:0005622|GO:0006412|GO:0015935|GO:0019843
TRINITY_DN10207_c0_g1_i1	-	-	-	-	-
TRINITY_DN102091_c0_g1_i1	-	-	-	VIT_200s2576g00010	GO:0004611|GO:0004612|GO:0005524|GO:0006094|GO:0017076
TRINITY_DN102094_c0_g1_i1	-	-	-	-
TRINITY_DN102095_c0_g1_i1	-	-	-	-
TRINITY_DN102130_c0_g1_i1	-	-	-	-
TRINITY_DN102170_c0_g1_i1	-	-	-	-
TRINITY_DN10220_c0_g2_i1	-	-	XP_012077381.1	-
TRINITY_DN102252_c0_g1_i1	-	-	-	-	-
TRINITY_DN102253_c0_g1_i1	-	-	-	-	-
TRINITY_DN102256_c0_g1_i1	-	-	-	-	-
TRINITY_DN102258_c0_g1_i1	-	-	-	-	-
TRINITY_DN10231_c0_g1_i1	-	-	-	-	GO:0072546
TRINITY_DN10235_c0_g1_i1	-	-	-	-	GO:0015031|GO:0016021
TRINITY_DN10235_c0_g1_i2	-	-	-	-	GO:0015031|GO:0016021
TRINITY_DN10239_c0_g1_i1	-	-	-	-
TRINITY_DN1023_c0_g1_i1	-	-	-	-	-
TRINITY_DN1023_c0_g1_i2	-	-	-	-
TRINITY_DN10241_c0_g1_i1	-	-	-	-
TRINITY_DN102436_c0_g1_i1	-	-	-	-	GO:0005515
TRINITY_DN10250_c0_g1_i1	-	-	-	-	GO:0005783|GO:0048193
TRINITY_DN10251_c0_g1_i1	-	-	-	-	GO:0006886|GO:0031083
TRINITY_DN102548_c0_g1_i1	-	-	-	-
TRINITY_DN102614_c0_g1_i1	-	-	-	-
TRINITY_DN10261_c0_g1_i1	-	-	XP_012082634.1	-	GO:0008152|GO:0016746
TRINITY_DN10261_c0_g1_i2	-	-	-	-	GO:0008152|GO:0016746
TRINITY_DN10263_c0_g1_i1	-	-	-	-
TRINITY_DN10264_c0_g1_i1	-	-	-	-
TRINITY_DN10269_c0_g1_i1	-	-	-	-	GO:0004672|GO:0005524|GO:0006468
TRINITY_DN10269_c0_g1_i2	AT1G78980	Bv7_194040_uqur.t1	XP_020539759.1	-	GO:0004672|GO:0005515|GO:0005524|GO:0006468
TRINITY_DN10270_c0_g1_i1	-	-	-	-	GO:0003676|GO:0008270
TRINITY_DN10272_c0_g1_i1	-	-	-	-	GO:0004096|GO:0006979|GO:0020037|GO:0055114
TRINITY_DN10276_c0_g1_i1	-	-	-	-
TRINITY_DN102813_c0_g1_i1	-	-	-	-
TRINITY_DN102886_c0_g1_i1	-	-	-	-
TRINITY_DN1028_c0_g1_i1	-	-	-	-	GO:0001510|GO:0008168|GO:0009452
TRINITY_DN10296_c0_g1_i1	-	-	-	-	GO:0005515
TRINITY_DN10296_c0_g1_i2	-	-	-	-	GO:0005515
TRINITY_DN102978_c0_g1_i1	-	-	-	-	GO:0004672|GO:0004702|GO:0005524|GO:0006468|GO:0007178|GO:0016020
TRINITY_DN102983_c0_g1_i1	-	-	-	-
TRINITY_DN10298_c0_g1_i1	-	-	-	-	GO:0003677|GO:0003899|GO:0006351
TRINITY_DN10299_c0_g1_i1	-	-	-	-	GO:0003824
TRINITY_DN103001_c0_g1_i1	-	-	-	-	-
TRINITY_DN10301_c0_g1_i1	-	-	-	-
TRINITY_DN103025_c0_g2_i1	-	-	-	-	-
TRINITY_DN10302_c0_g1_i1	-	-	-	-	GO:0043531
TRINITY_DN103067_c0_g1_i1	-	-	-	-	GO:0016491|GO:0055114
TRINITY_DN10309_c0_g1_i1	-	-	-	-	GO:0003723|GO:0003968|GO:0006351
TRINITY_DN10311_c0_g1_i2	-	-	-	-	GO:0008152|GO:0016491|GO:0055114
TRINITY_DN103173_c0_g1_i1	-	-	-	-
TRINITY_DN103177_c0_g1_i1	-	-	-	-	GO:0005515
TRINITY_DN10317_c0_g1_i1	-	-	-	-
TRINITY_DN10317_c0_g1_i2	-	-	-	-
TRINITY_DN10319_c0_g1_i1	-	-	-	-	-
TRINITY_DN103200_c0_g1_i1	-	-	-	-	-
TRINITY_DN10320_c0_g1_i1	AT1G57790	Bv7_173780_qztu.t1	-	VIT_208s0007g03210	GO:0005515
TRINITY_DN103306_c0_g1_i1	-	-	-	-	-
TRINITY_DN10333_c0_g1_i1	-	-	-	-	-
TRINITY_DN10336_c0_g1_i1	-	-	-	-	GO:0003677|GO:0003899|GO:0005634|GO:0006351|GO:0032549
TRINITY_DN10336_c0_g1_i2	-	-	-	-	GO:0003677|GO:0003899|GO:0005634|GO:0006351|GO:0032549
TRINITY_DN10338_c0_g1_i1	-	-	-	-
TRINITY_DN10338_c0_g1_i2	-	-	-	-
TRINITY_DN10339_c0_g1_i1	-	-	-	-	GO:0042802|GO:0043015
TRINITY_DN10339_c0_g2_i1	AT3G49900	Bv6_139870_ujjs.t1	XP_012079405.1	VIT_207s0129g00070	GO:0005515
TRINITY_DN10341_c1_g1_i1	-	-	-	-
TRINITY_DN103423_c0_g1_i1	-	-	-	-
TRINITY_DN10342_c0_g1_i1	-	-	-	-	GO:0003735|GO:0005622|GO:0005840|GO:0006412
TRINITY_DN10342_c0_g1_i2	-	-	-	-	GO:0003735|GO:0005622|GO:0005840|GO:0006412
TRINITY_DN10343_c0_g1_i1	-	-	XP_012089935.2	-
TRINITY_DN10345_c0_g1_i1	-	Bv_004710_grqa.t1	-	VIT_205s0020g03100	GO:0005215|GO:0016020|GO:0016021|GO:0022857|GO:0022891|GO:0055085
TRINITY_DN10347_c0_g1_i1	-	-	-	-	GO:0006511|GO:0016579|GO:0036459
TRINITY_DN103483_c0_g1_i1	-	-	-	-	-
TRINITY_DN10348_c0_g1_i1	-	-	-	-	GO:0005488
TRINITY_DN10353_c0_g1_i1	AT5G23400	Bv6_140170_mkgy.t1	XP_012068567.1	VIT_210s0071g00860	GO:0005515
TRINITY_DN10354_c0_g1_i1	-	-	-	-
TRINITY_DN10355_c0_g1_i1	-	-	-	-
TRINITY_DN10356_c0_g1_i1	-	-	-	-	GO:0005515
TRINITY_DN10357_c0_g1_i1	-	-	-	-	GO:0005515
TRINITY_DN10362_c0_g1_i1	-	-	-	-	GO:0004842|GO:0016887
TRINITY_DN10363_c0_g1_i1	-	-	-	-	GO:0004672|GO:0004702|GO:0005524|GO:0006468|GO:0007178|GO:0016020
TRINITY_DN103659_c0_g1_i1	-	-	-	-	GO:0003723|GO:0004809|GO:0008033
TRINITY_DN1036_c0_g1_i1	-	-	-	-
TRINITY_DN1036_c0_g1_i2	-	-	-	-
TRINITY_DN10371_c0_g1_i1	-	-	-	-	-
TRINITY_DN103755_c0_g1_i1	-	-	-	-	GO:0015031|GO:0016020
TRINITY_DN10378_c0_g1_i2	-	-	-	-	GO:0005515
TRINITY_DN10380_c0_g1_i1	-	-	-	-
TRINITY_DN10382_c0_g1_i1	-	-	-	-
TRINITY_DN103910_c0_g1_i1	-	-	-	-
TRINITY_DN10391_c0_g1_i1	-	-	-	-	GO:0003824|GO:0004722|GO:0006470
TRINITY_DN10391_c0_g1_i2	-	-	-	-	GO:0003824|GO:0004722|GO:0006470
TRINITY_DN103928_c0_g1_i1	-	-	-	-	GO:0004553|GO:0005975
TRINITY_DN10392_c0_g1_i1	-	-	-	-	GO:0016491|GO:0055114
TRINITY_DN10396_c0_g1_i1	-	-	-	-
TRINITY_DN103979_c0_g1_i1	-	-	-	-	-
TRINITY_DN103982_c0_g1_i1	-	-	-	-	GO:0000145|GO:0006887
TRINITY_DN10405_c0_g1_i1	-	-	-	-
TRINITY_DN104098_c0_g1_i1	-	-	-	-	GO:0005085|GO:0007264
TRINITY_DN10411_c0_g1_i2	-	-	-	-	GO:0004843|GO:0016579
TRINITY_DN104163_c0_g1_i1	-	-	-	-	GO:0003735|GO:0005515|GO:0005840|GO:0006412
TRINITY_DN10417_c0_g1_i1	-	-	-	-	GO:0008289
TRINITY_DN10420_c0_g1_i1	-	-	-	-
TRINITY_DN104251_c0_g1_i1	-	-	-	-	GO:0004402|GO:0005634|GO:0006355|GO:0010484|GO:0016573|GO:0043618
TRINITY_DN10430_c0_g1_i1	-	-	-	-	GO:0005515
TRINITY_DN10430_c0_g1_i2	-	-	-	-	GO:0005515
TRINITY_DN10437_c0_g1_i1	-	-	-	-	-
TRINITY_DN104463_c0_g1_i1	-	-	-	-
TRINITY_DN10449_c0_g1_i1	-	-	-	-	GO:0003676
TRINITY_DN1044_c0_g1_i1	-	-	-	-
TRINITY_DN1044_c0_g1_i2	-	-	-	-
TRINITY_DN1045_c0_g1_i1	-	-	-	-	GO:0005515
TRINITY_DN104605_c0_g1_i1	-	-	-	-	GO:0000906|GO:0009231|GO:0009349
TRINITY_DN10462_c0_g1_i1	-	-	-	-	GO:0004672|GO:0005524|GO:0006468
TRINITY_DN10465_c0_g1_i1	-	-	-	-	GO:0004386
TRINITY_DN10473_c0_g1_i1	-	Bv7_185360_tiwy.t1	XP_012068872.1	VIT_209s0002g01090	GO:0005506|GO:0016705|GO:0020037|GO:0055114
TRINITY_DN10473_c0_g1_i2	-	-	-	-	GO:0005506|GO:0016705|GO:0020037|GO:0055114
TRINITY_DN10474_c0_g1_i1	-	-	-	-	-
TRINITY_DN104774_c0_g1_i1	-	-	-	-	GO:0005525
TRINITY_DN10478_c0_g1_i1	-	Bv4_091850_iajy.t1	-	-
TRINITY_DN10485_c0_g1_i1	-	-	-	-	GO:0003676
TRINITY_DN10486_c0_g1_i2	-	-	-	-
TRINITY_DN10490_c0_g1_i1	-	-	-	-
TRINITY_DN10491_c0_g1_i1	-	-	-	-	GO:0005216|GO:0005247|GO:0006821|GO:0016020|GO:0055085
TRINITY_DN10493_c1_g1_i1	-	-	-	-	GO:0003676
TRINITY_DN10494_c0_g1_i1	-	-	-	-	-
TRINITY_DN10494_c0_g1_i2	-	-	-	-
TRINITY_DN10498_c0_g1_i1	-	-	-	-
TRINITY_DN1049_c0_g1_i1	-	-	-	-	GO:0005515|GO:0006974
TRINITY_DN10506_c0_g1_i1	-	-	-	-	GO:0005515
TRINITY_DN10508_c0_g1_i1	-	-	-	-
TRINITY_DN10508_c0_g1_i2	-	-	-	-
TRINITY_DN1050_c0_g1_i1	-	-	-	-	-
TRINITY_DN10512_c0_g1_i1	-	-	-	-
TRINITY_DN10519_c0_g1_i1	-	-	-	-	GO:0005515
TRINITY_DN10519_c0_g1_i2	-	-	-	-	GO:0005515
TRINITY_DN10524_c0_g1_i1	-	-	-	-	GO:0005515
TRINITY_DN10527_c0_g1_i1	-	-	-	-	GO:0001522|GO:0003723|GO:0009451|GO:0009982
TRINITY_DN10527_c0_g1_i2	-	-	-	-	GO:0001522|GO:0003723|GO:0009451|GO:0009982
TRINITY_DN105286_c0_g1_i1	AT5G04010	Bv3_068330_orod.t1	XP_012074686.1	VIT_208s0007g05895	GO:0005515
TRINITY_DN105309_c0_g1_i1	-	-	-	-	GO:0004637|GO:0005524|GO:0009113|GO:0046872
TRINITY_DN105319_c0_g1_i1	AT1G69910	Bv6_168990_jepx.t1	-	VIT_201s0026g01420	GO:0004672|GO:0005524|GO:0006468
TRINITY_DN10531_c0_g1_i1	-	-	-	-
TRINITY_DN105320_c0_g1_i1	-	-	-	-
TRINITY_DN105321_c0_g1_i1	-	-	XP_012073781.1	-
TRINITY_DN105325_c0_g1_i1	-	-	-	-
TRINITY_DN105326_c0_g1_i1	-	-	-	-
TRINITY_DN105333_c0_g1_i1	-	-	-	-	GO:0016491|GO:0055114
TRINITY_DN105336_c0_g1_i1	-	-	-	-
TRINITY_DN105337_c0_g1_i1	-	-	-	-	GO:0000145|GO:0006887
TRINITY_DN105338_c0_g1_i1	-	-	-	-
TRINITY_DN105340_c0_g1_i1	-	-	-	-	GO:0005515
TRINITY_DN105341_c0_g1_i1	-	-	-	-	GO:0005975
TRINITY_DN105346_c0_g1_i1	-	-	-	-
TRINITY_DN105347_c0_g1_i1	-	-	-	-	-
TRINITY_DN105348_c0_g1_i1	-	-	-	-
TRINITY_DN105352_c0_g1_i1	-	-	-	-
TRINITY_DN105354_c0_g1_i1	-	-	-	-	GO:0008113|GO:0055114
TRINITY_DN105355_c0_g1_i1	-	-	-	-
TRINITY_DN105357_c0_g1_i1	AT4G11175	-	XP_012066685.1	VIT_200s0145g00085	GO:0003723|GO:0003743|GO:0006413
TRINITY_DN105359_c0_g1_i1	AT5G50300	Bv7_194560_eosp.t1	XP_012079915.1	VIT_217s0000g10090	GO:0005215|GO:0005345|GO:0006810|GO:0006863|GO:0016020|GO:0055085
TRINITY_DN105360_c0_g1_i1	-	-	-	-	GO:0005515
TRINITY_DN105361_c0_g1_i1	-	-	-	-	GO:0016491|GO:0016614|GO:0050660|GO:0055114
TRINITY_DN105371_c0_g1_i1	-	-	-	-
TRINITY_DN105379_c0_g1_i1	AT5G55350	-	XP_012070952.1	-	GO:0008374
TRINITY_DN105384_c0_g1_i1	AT4G26485	-	XP_012092840.1	VIT_203s0038g01050
TRINITY_DN105385_c0_g1_i1	-	-	-	-
TRINITY_DN105392_c0_g1_i1	-	-	-	-	GO:0000226|GO:0000922|GO:0005815|GO:0007020|GO:0043015
TRINITY_DN105397_c0_g1_i1	-	-	-	-
TRINITY_DN105399_c0_g1_i1	AT3G07550	Bv5_130070_hdhi.t1	XP_012084270.1	-	GO:0005515
TRINITY_DN105405_c0_g1_i1	-	-	-	-
TRINITY_DN105406_c0_g1_i1	-	-	-	-	GO:0005337|GO:0005887|GO:0006810|GO:0015858|GO:0016021
TRINITY_DN105412_c0_g1_i1	-	-	-	-
TRINITY_DN105413_c0_g1_i1	AT5G19020	Bv5_135370_dfss.t1	XP_012069511.1	VIT_205s0020g02580	GO:0005515
TRINITY_DN105430_c0_g1_i1	-	-	-	-	GO:0003676|GO:0005524
TRINITY_DN105436_c0_g1_i1	-	-	-	-	GO:0003824|GO:0004372|GO:0006545|GO:0030170|GO:0035999
TRINITY_DN105438_c0_g1_i1	-	-	-	-	GO:0006950
TRINITY_DN105446_c0_g1_i1	-	-	-	-	GO:0005525
TRINITY_DN105448_c0_g1_i1	-	-	-	-	GO:0005515
TRINITY_DN105452_c0_g1_i1	-	-	-	-
TRINITY_DN105454_c0_g1_i1	-	-	-	-	-
TRINITY_DN105456_c0_g1_i1	-	-	-	-
TRINITY_DN105458_c0_g1_i1	-	-	-	-	GO:0004672|GO:0005524|GO:0006468
TRINITY_DN105458_c0_g1_i2	-	-	-	-	GO:0004672|GO:0005524|GO:0006468
TRINITY_DN105460_c0_g1_i1	-	-	-	-	GO:0003848|GO:0009396
TRINITY_DN105461_c0_g1_i1	-	-	-	-	GO:0003735|GO:0005622|GO:0005840|GO:0006412|GO:0008097
TRINITY_DN105465_c0_g1_i1	-	-	-	-	GO:0003824|GO:0008152
TRINITY_DN105467_c0_g1_i1	-	-	-	-
TRINITY_DN105471_c0_g1_i1	-	-	-	-	-
TRINITY_DN105472_c0_g1_i1	-	Bv3_069590_oigm.t1	XP_012087620.1	VIT_208s0040g00830	GO:0005215|GO:0006810|GO:0016020
TRINITY_DN105473_c0_g1_i1	-	-	-	-	GO:0003841|GO:0008152|GO:0008654|GO:0016020|GO:0016746
TRINITY_DN105474_c0_g1_i1	-	-	-	-	-
TRINITY_DN105476_c0_g1_i1	AT3G02490	Bv2_031490_kyef.t1	XP_012088121.1	VIT_214s0083g00610	GO:0005515
TRINITY_DN105478_c0_g1_i1	-	-	-	-
TRINITY_DN105479_c0_g1_i1	-	Bv4_082980_ecim.t1	XP_012091193.1	VIT_213s0067g02300
TRINITY_DN10547_c0_g1_i1	-	-	-	-
TRINITY_DN10547_c0_g1_i2	-	-	XP_012080002.1	-
TRINITY_DN105493_c0_g1_i1	-	-	-	-	-
TRINITY_DN105494_c0_g1_i1	-	-	-	-	GO:0005524|GO:0006810|GO:0016021|GO:0016887|GO:0042626|GO:0055085
TRINITY_DN105496_c0_g1_i1	-	-	-	-	GO:0005515
TRINITY_DN105497_c0_g1_i1	AT4G18830	-	XP_012091839.1	VIT_210s0003g01750
TRINITY_DN105498_c0_g1_i1	-	-	-	-	GO:0003723|GO:0003743|GO:0005737|GO:0006413
TRINITY_DN105499_c0_g1_i1	-	-	XP_012084521.1	-	GO:0003676
TRINITY_DN105506_c0_g1_i1	-	-	-	-	GO:0004190|GO:0006508
TRINITY_DN105508_c0_g1_i1	-	-	-	-
TRINITY_DN105510_c0_g1_i2	AT4G17800	Bv5_115700_cxot.t1	XP_012089628.1	VIT_202s0012g00880
TRINITY_DN105511_c0_g1_i1	-	-	-	-	GO:0003824|GO:0030170
TRINITY_DN105515_c0_g1_i1	-	-	-	VIT_218s0001g01130	GO:0005576|GO:0009664
TRINITY_DN105522_c0_g1_i1	-	-	-	-	GO:0005737
TRINITY_DN105524_c0_g1_i1	-	-	-	-	-
TRINITY_DN105526_c0_g1_i1	-	-	-	-	-
TRINITY_DN105529_c0_g1_i1	-	-	-	-
TRINITY_DN105531_c0_g1_i1	AT1G06920	Bv7_171670_iwpd.t1	XP_012089698.1	VIT_208s0058g01110	GO:0003677
TRINITY_DN105535_c0_g1_i1	-	-	-	VIT_208s0058g00570
TRINITY_DN105536_c0_g1_i1	-	-	-	-	GO:0004601|GO:0006979|GO:0020037|GO:0055114
TRINITY_DN105538_c0_g1_i1	-	-	-	-	GO:0005515
TRINITY_DN105541_c0_g2_i1	-	-	-	-
TRINITY_DN105542_c0_g1_i1	-	-	-	-	GO:0005515
TRINITY_DN105545_c0_g1_i1	-	Bv3_063440_jijh.t1	XP_012065216.1	VIT_200s0226g00070
TRINITY_DN105547_c0_g1_i1	-	-	-	-
TRINITY_DN105548_c0_g1_i1	AT2G17525	-	XP_012065410.1	VIT_210s0003g04330
TRINITY_DN105557_c0_g1_i1	-	-	-	-	GO:0005515
TRINITY_DN105558_c0_g1_i1	-	-	-	-	GO:0005215|GO:0006810|GO:0016020
TRINITY_DN105560_c0_g1_i1	-	-	-	-	GO:0008080
TRINITY_DN105562_c0_g1_i1	-	-	-	-	-
TRINITY_DN105564_c0_g1_i1	-	-	-	-	GO:0005515
TRINITY_DN105570_c0_g1_i1	-	-	-	-
TRINITY_DN105575_c0_g1_i1	AT1G79080	Bv_014580_cehg.t1	XP_012087429.1	VIT_219s0027g00450	GO:0005515
TRINITY_DN105577_c0_g1_i1	-	-	-	-
TRINITY_DN105578_c0_g1_i1	-	-	-	-
TRINITY_DN10557_c0_g1_i1	-	-	-	-
TRINITY_DN105581_c0_g1_i1	AT2G42920	-	XP_012087447.1	VIT_212s0028g00060	GO:0005515
TRINITY_DN105596_c0_g1_i1	-	-	-	-	GO:0005515
TRINITY_DN105598_c0_g1_i1	-	-	-	-	GO:0005509|GO:0045010|GO:0051014|GO:0051015|GO:0051016
TRINITY_DN105599_c0_g1_i1	-	-	-	-	GO:0003676|GO:0003677|GO:0046983
TRINITY_DN1055_c0_g1_i1	-	-	-	-
TRINITY_DN105602_c0_g1_i1	-	-	-	-	GO:0005507|GO:0016491|GO:0055114
TRINITY_DN105603_c0_g1_i1	-	-	-	-	-
TRINITY_DN105604_c0_g1_i1	-	-	-	-	GO:0003723|GO:0003735|GO:0006412|GO:0015935
TRINITY_DN105605_c0_g1_i1	AT3G02330	Bv2_031310_pjom.t1	XP_012088086.1	VIT_214s0083g00720	GO:0005515|GO:0008270
TRINITY_DN105606_c0_g1_i1	-	-	XP_012072514.1	-
TRINITY_DN105607_c0_g1_i1	-	-	-	-
TRINITY_DN105613_c0_g1_i1	-	-	-	-	GO:0006629
TRINITY_DN105614_c0_g1_i1	-	-	-	-
TRINITY_DN10561_c0_g1_i1	-	-	-	-	GO:0004842|GO:0016567
TRINITY_DN105621_c0_g1_i1	-	-	XP_012074397.1	VIT_208s0007g02830
TRINITY_DN105622_c0_g1_i1	-	-	XP_012075259.1	-	GO:0005506|GO:0016705|GO:0020037|GO:0055114
TRINITY_DN105624_c0_g1_i1	AT5G46080	Bv8_198910_ogre.t1	XP_020541063.1	VIT_210s0003g00340	GO:0004672|GO:0005524|GO:0006468
TRINITY_DN105629_c0_g1_i2	-	-	-	-	-
TRINITY_DN10562_c0_g1_i1	-	-	-	-	GO:0006904|GO:0016192
TRINITY_DN10562_c0_g2_i1	-	-	-	-	GO:0006904|GO:0016192
TRINITY_DN105634_c0_g1_i1	-	-	-	-	GO:0016020
TRINITY_DN10563_c0_g1_i1	-	-	-	-
TRINITY_DN10563_c0_g1_i2	-	-	-	-
TRINITY_DN105642_c0_g1_i1	-	-	-	-	-
TRINITY_DN10564_c0_g1_i1	-	-	-	-	GO:0010508
TRINITY_DN105650_c0_g1_i1	-	Bv5_128870_ttef.t1	XP_012079992.1	VIT_217s0000g09090	GO:0005488|GO:0005515
TRINITY_DN105655_c0_g1_i1	AT3G06240	-	XP_020534178.1	-	GO:0005515
TRINITY_DN105656_c0_g1_i1	AT1G80150	Bv1_018350_sffx.t1	XP_012073208.1	VIT_209s0002g06540
TRINITY_DN105658_c0_g1_i1	-	-	-	-	GO:0005515
TRINITY_DN105660_c0_g1_i1	-	-	-	-	-
TRINITY_DN105661_c0_g1_i1	AT1G30100	Bv4_102810_texx.t1	XP_012072117.1	VIT_210s0003g03750	GO:0016702|GO:0055114
TRINITY_DN105662_c0_g1_i1	-	-	-	-	GO:0008152|GO:0016616|GO:0051287|GO:0055114
TRINITY_DN105665_c0_g1_i1	-	-	-	-
TRINITY_DN105668_c0_g1_i1	-	-	-	-
TRINITY_DN105669_c0_g1_i1	-	-	-	-	GO:0006812|GO:0015299|GO:0016021|GO:0055085
TRINITY_DN105672_c0_g1_i1	AT2G37430	-	XP_012074875.1	-	GO:0003676
TRINITY_DN105673_c0_g1_i1	-	-	-	-	GO:0003774|GO:0005524|GO:0016459
TRINITY_DN105678_c0_g1_i1	AT1G16630	Bv4_091400_mzdh.t1	XP_012072775.1	-
TRINITY_DN105678_c0_g1_i2	-	-	-	VIT_203s0088g00490
TRINITY_DN10567_c0_g1_i1	-	-	-	-	GO:0005488
TRINITY_DN105682_c0_g1_i1	-	-	-	-	GO:0005615
TRINITY_DN105684_c0_g1_i1	-	-	-	-	-
TRINITY_DN105690_c0_g1_i1	-	-	-	-	GO:0005089|GO:0035023
TRINITY_DN105694_c0_g1_i1	-	-	-	-
TRINITY_DN105700_c0_g1_i1	-	-	-	-	GO:0005515
TRINITY_DN105703_c0_g1_i1	-	Bv9_243530_wezz.t1	XP_012093067.2	VIT_203s0091g00260	GO:0003676
TRINITY_DN105708_c0_g1_i1	AT4G14310	Bv3_053470_gknf.t1	XP_012069872.1	VIT_205s0049g01390	GO:0005515
TRINITY_DN105712_c0_g1_i1	-	-	XP_012079448.1	VIT_207s0151g00420	GO:0016491
TRINITY_DN105717_c0_g1_i1	-	-	-	-	GO:0005515
TRINITY_DN105719_c0_g1_i1	-	-	-	-
TRINITY_DN105723_c0_g1_i1	-	-	-	-
TRINITY_DN105725_c0_g1_i1	-	-	-	-	GO:0005515
TRINITY_DN105728_c0_g1_i1	-	-	-	-	GO:0008270
TRINITY_DN105742_c0_g1_i1	-	-	-	-
TRINITY_DN105743_c0_g1_i1	AT5G65613	Bv_019530_znfx.t1	-	-
TRINITY_DN105752_c0_g1_i1	-	-	-	-	GO:0015992|GO:0046034
TRINITY_DN105757_c0_g1_i1	-	-	-	-
TRINITY_DN105760_c0_g1_i1	-	-	-	-	GO:0000166|GO:0002161|GO:0004812|GO:0005524|GO:0006418
TRINITY_DN105762_c0_g1_i1	-	-	-	VIT_218s0001g03450
TRINITY_DN105765_c0_g2_i1	-	Bv9_232580_cikc.t1	-	VIT_203s0038g02880
TRINITY_DN105767_c0_g1_i1	-	-	-	-
TRINITY_DN105774_c0_g1_i1	AT2G40390	Bv2_048830_gwys.t1	XP_012086601.1	VIT_213s0067g02050
TRINITY_DN10577_c0_g1_i1	-	-	-	-	GO:0003677|GO:0003700|GO:0005507|GO:0005634|GO:0006355
TRINITY_DN10577_c1_g1_i1	-	-	-	-
TRINITY_DN105781_c0_g1_i1	-	-	-	-	GO:0005515
TRINITY_DN105784_c0_g1_i1	-	-	-	-
TRINITY_DN105788_c0_g1_i1	-	-	-	-	-
TRINITY_DN105789_c0_g1_i1	-	-	-	-	GO:0008270
TRINITY_DN10578_c0_g1_i1	-	-	-	-
TRINITY_DN105793_c0_g1_i1	-	-	-	-	GO:0005515
TRINITY_DN105796_c0_g1_i1	-	-	-	-	GO:0003968
TRINITY_DN105798_c0_g1_i1	-	-	-	-
TRINITY_DN105805_c0_g1_i1	-	-	-	-	-
TRINITY_DN105806_c0_g1_i1	-	-	-	-
TRINITY_DN105809_c0_g1_i1	-	-	-	-
TRINITY_DN10580_c0_g1_i1	-	-	-	-
TRINITY_DN105810_c0_g1_i1	-	-	-	-	GO:0005515
TRINITY_DN105812_c0_g1_i1	-	-	-	VIT_200s0203g00150
TRINITY_DN105818_c0_g1_i1	AT1G01120	Bv1_002560_dexr.t1	XP_012083116.1	VIT_215s0048g02720	GO:0003824|GO:0006633|GO:0008152|GO:0016020|GO:0016747
TRINITY_DN105821_c0_g1_i1	-	-	-	-	GO:0008152|GO:0016491|GO:0055114
TRINITY_DN105825_c0_g1_i1	AT2G40230	Bv2_025670_yfhy.t1	XP_012087041.1	VIT_213s0067g01410	GO:0016747
TRINITY_DN105826_c0_g1_i1	-	-	-	-	-
TRINITY_DN105827_c0_g1_i1	-	Bv2_037450_okjj.t1	XP_012077557.1	VIT_204s0008g01680	GO:0005515
TRINITY_DN105830_c0_g1_i1	-	-	-	-
TRINITY_DN105834_c0_g1_i1	-	-	-	-
TRINITY_DN105843_c0_g1_i1	-	-	-	-	-
TRINITY_DN105845_c0_g1_i1	-	-	-	VIT_214s0006g02640	GO:0004672|GO:0005524|GO:0006468
TRINITY_DN105847_c0_g1_i1	-	-	-	-
TRINITY_DN105849_c0_g1_i1	-	-	-	-
TRINITY_DN105852_c0_g1_i1	AT1G10380	Bv6_169070_rzrn.t1	XP_012091980.2	VIT_201s0026g01250	GO:0030247
TRINITY_DN10585_c0_g2_i1	AT3G25920	Bv6_154730_uqio.t1	XP_012082097.1	VIT_201s0011g03590	GO:0003735|GO:0005622|GO:0005840|GO:0006412|GO:0015934
TRINITY_DN105860_c0_g1_i1	-	-	XP_020537322.1	-
TRINITY_DN105867_c0_g1_i1	-	-	XP_012079891.1	-	GO:0016747
TRINITY_DN10586_c0_g1_i1	-	-	-	-	GO:0009765|GO:0016020
TRINITY_DN105871_c0_g1_i1	AT2G46980	-	XP_020538590.1	VIT_207s0005g02530
TRINITY_DN105872_c0_g1_i1	-	-	-	-	GO:0016209|GO:0016491|GO:0045454|GO:0051920|GO:0055114
TRINITY_DN105873_c0_g1_i1	-	-	-	-
TRINITY_DN105878_c0_g1_i1	-	-	-	-	-
TRINITY_DN10587_c0_g1_i1	-	Bv3_075260_rzac.t1	XP_012090851.1	VIT_208s0007g07120	GO:0005515
TRINITY_DN10587_c1_g1_i1	-	-	-	-	GO:0005515
TRINITY_DN105882_c0_g1_i1	-	-	-	-
TRINITY_DN105884_c0_g1_i1	-	-	-	-	GO:0004252|GO:0006508
TRINITY_DN105887_c0_g1_i1	-	-	-	-
TRINITY_DN10588_c0_g1_i1	-	-	-	-
TRINITY_DN105890_c0_g1_i1	-	-	-	-	GO:0000166|GO:0000287|GO:0004012|GO:0005524|GO:0015914|GO:0016021
TRINITY_DN105892_c0_g1_i1	-	-	-	-	GO:0003677|GO:0003824|GO:0005634|GO:0006367|GO:0032968
TRINITY_DN105898_c0_g1_i1	-	-	-	-
TRINITY_DN105900_c0_g1_i1	AT4G39680	-	-	-	GO:0003676
TRINITY_DN105904_c0_g1_i1	-	-	-	-	-
TRINITY_DN105905_c0_g1_i1	-	-	-	-
TRINITY_DN105905_c0_g1_i2	-	-	-	-
TRINITY_DN105910_c0_g1_i1	-	-	-	-
TRINITY_DN105913_c0_g1_i1	-	-	-	-
TRINITY_DN105914_c0_g1_i1	-	-	-	-	GO:0003735|GO:0005622|GO:0005840|GO:0006412
TRINITY_DN105927_c0_g1_i1	-	-	-	-
TRINITY_DN105930_c0_g1_i1	AT2G32480	Bv4_077950_aprk.t1	XP_012089867.1	VIT_212s0059g00710	GO:0004222|GO:0005515|GO:0006508
TRINITY_DN105938_c0_g1_i1	-	-	-	-	-
TRINITY_DN105938_c0_g1_i2	-	-	-	-	-
TRINITY_DN105939_c0_g1_i1	-	-	-	-
TRINITY_DN105947_c0_g1_i1	-	-	-	-	GO:0003723|GO:0003746|GO:0006452|GO:0043022|GO:0045901|GO:0045905
TRINITY_DN105955_c0_g1_i1	-	-	-	-
TRINITY_DN105956_c0_g1_i1	-	-	-	-
TRINITY_DN105957_c0_g1_i1	AT3G23123	-	XP_012092475.2	-
TRINITY_DN105961_c0_g1_i1	-	-	-	-	GO:0003723
TRINITY_DN105962_c0_g1_i1	-	-	-	-
TRINITY_DN105963_c0_g1_i1	-	-	-	-
TRINITY_DN105964_c0_g1_i1	-	-	-	-	GO:0004672|GO:0005524|GO:0006468
TRINITY_DN10596_c0_g1_i1	-	-	-	-	GO:0004013|GO:0006730
TRINITY_DN105979_c0_g1_i1	-	-	-	-	GO:0005634|GO:0008270
TRINITY_DN105980_c0_g1_i1	-	-	-	-
TRINITY_DN105982_c0_g1_i1	-	-	-	-	-
TRINITY_DN105986_c0_g1_i1	-	-	-	-	GO:0003824
TRINITY_DN105987_c0_g1_i1	-	-	-	-
TRINITY_DN105994_c0_g1_i1	-	-	XP_012069389.1	VIT_205s0020g01750	GO:0009055|GO:0015035|GO:0045454
TRINITY_DN105996_c0_g1_i1	-	-	XP_012074209.1	VIT_219s0014g01780	GO:0003700|GO:0006355
TRINITY_DN105997_c0_g1_i1	-	-	-	-	GO:0005509
TRINITY_DN10599_c0_g1_i1	-	-	-	-	-
TRINITY_DN1059_c0_g1_i1	-	-	-	-
TRINITY_DN105_c0_g1_i1	-	-	-	-	GO:0016491
TRINITY_DN106002_c0_g1_i1	-	-	-	-	GO:0005488|GO:0005515|GO:0006417|GO:0019887|GO:0019901|GO:0033554|GO:0033674|GO:0043022
TRINITY_DN106004_c0_g1_i1	-	-	-	-	GO:0005576|GO:0009664
TRINITY_DN106008_c0_g1_i1	-	-	-	-	-
TRINITY_DN106012_c0_g1_i1	AT4G03140	Bv7_180970_qxij.t1	XP_012092358.2	-	GO:0016491
TRINITY_DN106014_c0_g1_i1	-	-	-	-
TRINITY_DN106025_c0_g1_i1	-	-	-	-	GO:0005783|GO:0016021|GO:0072546
TRINITY_DN106029_c0_g1_i1	-	-	-	-	GO:0016773|GO:0016798
TRINITY_DN106033_c0_g1_i1	-	-	-	-	-
TRINITY_DN106038_c0_g1_i1	AT4G29560	-	XP_012076905.1	VIT_211s0016g02370
TRINITY_DN106040_c0_g1_i1	-	Bv1_005300_kqup.t1	XP_012072932.1	-
TRINITY_DN106058_c0_g1_i1	-	-	-	-	-
TRINITY_DN106059_c0_g1_i1	-	-	-	-
TRINITY_DN106060_c0_g1_i1	-	-	-	-	GO:0005783|GO:0045047
TRINITY_DN106062_c0_g1_i1	AT5G05340	Bv2_032870_gxek.t1	XP_012091189.1	VIT_213s0067g02360	GO:0004601|GO:0006979|GO:0020037|GO:0042744|GO:0055114
TRINITY_DN106065_c0_g1_i1	-	-	-	-	-
TRINITY_DN106077_c0_g1_i1	-	-	XP_012077017.1	VIT_211s0016g01450
TRINITY_DN10608_c0_g1_i1	AT3G10910	Bv9_236070_patu.t1	XP_012091056.1	VIT_213s0067g02880
TRINITY_DN106101_c0_g1_i1	-	-	-	-
TRINITY_DN106102_c0_g1_i1	-	-	-	-	GO:0005515
TRINITY_DN106103_c0_g1_i1	-	-	-	-	GO:0003824|GO:0004764|GO:0005737|GO:0055114
TRINITY_DN106109_c0_g1_i1	-	Bv_022270_aahu.t1	-	-	GO:0003824|GO:0004731|GO:0006139|GO:0009116
TRINITY_DN106113_c0_g1_i1	-	-	-	-
TRINITY_DN106117_c0_g1_i1	-	-	-	-
TRINITY_DN106127_c0_g1_i1	-	-	-	-
TRINITY_DN106129_c0_g1_i1	-	-	-	-
TRINITY_DN10612_c1_g1_i1	-	-	-	-	-
TRINITY_DN106132_c0_g1_i1	-	-	-	-	GO:0005789|GO:0006506
TRINITY_DN106133_c0_g1_i1	-	-	-	-	GO:0004806|GO:0006629|GO:0008152
TRINITY_DN106139_c0_g1_i1	-	-	-	-	GO:0006810|GO:0016021
TRINITY_DN106144_c0_g1_i1	-	-	-	VIT_207s0141g00030	GO:0003824|GO:0006633|GO:0008152|GO:0016020|GO:0016747
TRINITY_DN106147_c0_g1_i1	-	-	-	-	GO:0003676
TRINITY_DN106149_c0_g1_i1	-	-	-	-	-
TRINITY_DN10614_c0_g1_i1	-	-	-	-
TRINITY_DN106150_c0_g1_i1	-	-	-	-	GO:0004672|GO:0005524|GO:0006468
TRINITY_DN106154_c0_g1_i1	-	-	-	-
TRINITY_DN106156_c0_g1_i1	-	-	-	-	GO:0004497|GO:0005506|GO:0016705|GO:0020037|GO:0055114
TRINITY_DN106157_c0_g1_i1	-	-	-	-
TRINITY_DN106158_c0_g1_i1	-	-	-	-
TRINITY_DN10615_c0_g1_i1	-	-	-	-	-
TRINITY_DN106162_c0_g1_i1	-	-	-	-	GO:0003723|GO:0003735|GO:0005622|GO:0005840|GO:0006412
TRINITY_DN106164_c0_g1_i1	-	-	-	-	-
TRINITY_DN106165_c0_g1_i1	-	-	-	-	-
TRINITY_DN106166_c0_g1_i1	-	-	-	-
TRINITY_DN10616_c0_g1_i1	-	-	-	-	-
TRINITY_DN10616_c0_g1_i2	-	-	-	-	-
TRINITY_DN106172_c0_g1_i1	-	-	-	-
TRINITY_DN106175_c0_g1_i1	-	-	-	-	GO:0003955|GO:0010181|GO:0016491
TRINITY_DN106176_c0_g1_i1	-	-	XP_012092627.1	-
TRINITY_DN106178_c0_g1_i1	-	-	-	-	GO:0046912
TRINITY_DN106180_c0_g1_i1	-	-	-	-	-
TRINITY_DN106183_c0_g1_i1	-	-	-	-	GO:0003989|GO:0005524|GO:0006633|GO:0016874
TRINITY_DN106185_c0_g1_i1	-	-	-	-	GO:0008152
TRINITY_DN106191_c0_g1_i1	-	-	-	-
TRINITY_DN106192_c0_g1_i1	-	-	-	-	GO:0003924|GO:0005525
TRINITY_DN106198_c0_g1_i1	-	-	-	-	GO:0003735|GO:0005622|GO:0005840|GO:0006412
TRINITY_DN10619_c0_g1_i1	-	-	-	-	-
TRINITY_DN10619_c0_g1_i2	-	-	-	-
TRINITY_DN106203_c0_g1_i1	-	-	-	-	-
TRINITY_DN106209_c0_g1_i1	-	-	-	-
TRINITY_DN10620_c0_g1_i1	-	-	XP_012071747.2	-	GO:0005506|GO:0016705|GO:0020037|GO:0055114
TRINITY_DN106219_c0_g1_i1	-	-	-	-
TRINITY_DN106221_c0_g1_i1	-	-	-	-	-
TRINITY_DN106222_c0_g1_i1	-	-	-	-	-
TRINITY_DN106225_c0_g1_i1	-	-	-	-	-
TRINITY_DN106227_c0_g1_i1	-	-	-	-	GO:0003676
TRINITY_DN106228_c0_g1_i1	-	-	-	-
TRINITY_DN10622_c0_g1_i1	-	Bv_002660_uwse.t1	XP_012090763.1	-	GO:0004672|GO:0005515|GO:0005524|GO:0006468
TRINITY_DN106232_c0_g1_i1	AT1G19210	Bv8_207670_oogs.t1	XP_012077091.1	VIT_211s0016g00660	GO:0003677|GO:0003700|GO:0006355
TRINITY_DN106235_c0_g1_i1	-	-	XP_012081081.1	-	GO:0005524
TRINITY_DN106244_c0_g1_i1	-	-	-	-
TRINITY_DN106246_c0_g1_i1	-	-	-	-	GO:0005515
TRINITY_DN106252_c0_g1_i1	-	-	-	-	GO:0004672|GO:0006468
TRINITY_DN106254_c0_g1_i1	-	-	-	-	GO:0008168
TRINITY_DN106257_c1_g1_i1	-	-	-	-	GO:0003682|GO:0007064|GO:0008278|GO:0046982
TRINITY_DN106258_c0_g1_i1	-	-	-	-	GO:0003723
TRINITY_DN106259_c0_g1_i1	-	-	-	-
TRINITY_DN106259_c0_g1_i2	-	-	-	-
TRINITY_DN10625_c0_g1_i1	-	-	-	-	-
TRINITY_DN106265_c0_g1_i1	-	-	-	-
TRINITY_DN10626_c0_g1_i1	-	-	-	-	GO:0003824|GO:0030170
TRINITY_DN106272_c0_g1_i1	AT2G23690	Bv6_150870_ekhm.t1	XP_012079119.1	VIT_200s0207g00180
TRINITY_DN106275_c0_g1_i1	-	Bv_029280_wntw.t1	-	-	GO:0005089|GO:0035023
TRINITY_DN106277_c0_g1_i1	-	-	XP_020535570.1	VIT_206s0004g02346	GO:0003677|GO:0006355
TRINITY_DN106279_c0_g1_i1	-	-	XP_012068609.1	-	GO:0016853
TRINITY_DN10628_c0_g1_i1	-	-	-	-	GO:0005515
TRINITY_DN106290_c0_g1_i1	-	-	-	-	GO:0005515
TRINITY_DN106293_c0_g1_i1	-	-	-	-
TRINITY_DN106294_c0_g1_i1	-	-	-	-	GO:0004672|GO:0005524|GO:0006468
TRINITY_DN106299_c0_g1_i1	-	-	-	-	GO:0005525
TRINITY_DN106306_c0_g1_i1	-	-	-	-	-
TRINITY_DN106323_c0_g1_i1	-	-	XP_012083819.1	-
TRINITY_DN106329_c0_g1_i1	-	-	-	-	GO:0020037
TRINITY_DN106335_c0_g1_i1	-	-	-	-	GO:0005515
TRINITY_DN106343_c0_g1_i1	-	-	-	-	GO:0005515
TRINITY_DN106350_c0_g1_i1	-	-	-	-	GO:0004888|GO:0004930|GO:0007166|GO:0007186|GO:0016021
TRINITY_DN106352_c0_g1_i1	-	-	-	-
TRINITY_DN106362_c0_g1_i1	-	-	XP_020534873.1	-
TRINITY_DN106363_c0_g1_i1	AT2G27060	Bv9_225640_qsws.t1	XP_012066279.1	VIT_206s0009g01640	GO:0004672|GO:0005515|GO:0005524|GO:0006468
TRINITY_DN106369_c0_g1_i1	-	-	-	-	GO:0006508|GO:0008234
TRINITY_DN10636_c0_g1_i1	-	-	-	-	-
TRINITY_DN106370_c0_g1_i1	-	-	-	-
TRINITY_DN106375_c0_g1_i1	-	-	-	-
TRINITY_DN106376_c0_g1_i1	-	-	-	-	GO:0016787
TRINITY_DN10637_c0_g1_i1	AT4G23620	Bv5_108730_kaxi.t1	XP_012086805.1	-	GO:0003735|GO:0005840|GO:0006412|GO:0008097
TRINITY_DN106380_c0_g1_i1	-	-	-	-
TRINITY_DN106383_c0_g1_i1	-	-	-	-
TRINITY_DN106389_c0_g1_i1	-	-	-	-	GO:0003824|GO:0009058|GO:0030170
TRINITY_DN106394_c0_g1_i1	-	-	-	-	GO:0005789|GO:0016021
TRINITY_DN106400_c0_g1_i1	-	-	-	-
TRINITY_DN106402_c0_g1_i1	-	-	-	-
TRINITY_DN106408_c0_g1_i1	AT5G51670	Bv3_074080_ukqh.t1	XP_012090387.2	VIT_216s0022g01870
TRINITY_DN106410_c0_g1_i1	-	-	-	-	GO:0043531
TRINITY_DN106416_c0_g1_i1	-	-	-	-	GO:0003723|GO:0005488|GO:0005515
TRINITY_DN106416_c1_g1_i1	-	-	-	-
TRINITY_DN106420_c0_g1_i1	-	-	-	-	GO:0003774|GO:0005524|GO:0016459
TRINITY_DN106423_c0_g1_i1	-	-	-	-	GO:0006144|GO:0033971
TRINITY_DN106424_c0_g1_i1	-	-	-	-
TRINITY_DN106429_c0_g1_i1	-	-	-	-	GO:0008152|GO:0016846
TRINITY_DN106433_c0_g1_i1	-	-	-	-
TRINITY_DN106437_c0_g1_i1	-	-	-	-	GO:0003735|GO:0005840|GO:0006412|GO:0015934
TRINITY_DN10643_c0_g1_i1	-	-	-	-
TRINITY_DN106440_c0_g1_i1	-	-	-	-
TRINITY_DN106441_c0_g1_i1	-	-	-	-
TRINITY_DN106443_c1_g1_i1	-	-	-	-
TRINITY_DN106456_c0_g1_i1	-	-	-	-
TRINITY_DN106460_c0_g1_i1	-	-	-	-
TRINITY_DN106466_c0_g1_i1	-	-	-	-	-
TRINITY_DN106472_c0_g1_i1	-	-	XP_012071012.1	-
TRINITY_DN106480_c0_g1_i1	-	-	-	-	GO:0016620|GO:0055114
TRINITY_DN106486_c0_g1_i1	-	-	-	-	-
TRINITY_DN106488_c0_g1_i1	-	-	-	-
TRINITY_DN106492_c0_g1_i1	-	-	-	-	-
TRINITY_DN106493_c0_g1_i1	-	-	-	-
TRINITY_DN106498_c0_g1_i1	-	-	-	-	-
TRINITY_DN1064_c0_g1_i1	-	-	-	-
TRINITY_DN1064_c0_g1_i2	-	-	-	-
TRINITY_DN106500_c0_g1_i1	-	-	-	-
TRINITY_DN106505_c0_g1_i1	-	-	-	VIT_211s0052g01800	GO:0005515|GO:0005622|GO:0008270
TRINITY_DN106505_c0_g1_i2	AT5G57660	Bv8_216600_yjyh.t1	XP_012065281.1	-	GO:0005515|GO:0005622|GO:0008270
TRINITY_DN106513_c0_g1_i1	-	-	-	-	GO:0003824|GO:0004356|GO:0006542|GO:0006807
TRINITY_DN106515_c0_g1_i1	-	-	-	-
TRINITY_DN106520_c0_g1_i1	-	-	-	-	GO:0016787
TRINITY_DN106523_c0_g1_i1	-	-	-	-	GO:0003824|GO:0004559|GO:0005975|GO:0006013|GO:0030246
TRINITY_DN106524_c0_g1_i1	-	-	-	-	GO:0005524
TRINITY_DN106527_c0_g1_i1	-	-	XP_020537014.1	-	GO:0005524
TRINITY_DN106528_c0_g1_i1	-	-	-	-	GO:0004185|GO:0006508
TRINITY_DN106529_c0_g1_i1	AT2G47880	Bv_002710_mwoo.t1	XP_012082673.1	VIT_207s0104g01390	GO:0009055|GO:0015035|GO:0045454
TRINITY_DN106537_c0_g1_i1	-	-	-	-	GO:0005509
TRINITY_DN106538_c0_g1_i1	-	-	-	-
TRINITY_DN106560_c0_g1_i1	-	-	-	-	-
TRINITY_DN106563_c0_g1_i1	-	-	-	-	-
TRINITY_DN106565_c0_g1_i1	-	-	-	-
TRINITY_DN106570_c0_g1_i1	-	-	-	-
TRINITY_DN106577_c0_g1_i1	-	-	-	-
TRINITY_DN10657_c0_g1_i1	-	-	-	-	GO:0005515|GO:0016021|GO:0031347|GO:0071446|GO:2000031
TRINITY_DN106580_c0_g1_i1	-	-	-	-
TRINITY_DN106583_c0_g1_i1	-	-	-	-	-
TRINITY_DN106585_c0_g1_i1	-	-	-	-	GO:0046854|GO:0048015
TRINITY_DN106586_c0_g1_i1	AT5G13510	Bv2_050340_uyam.t1	XP_012075838.1	VIT_213s0067g03290	GO:0005622|GO:0042254
TRINITY_DN106589_c0_g1_i1	-	-	-	-	-
TRINITY_DN106598_c0_g1_i1	AT3G12410	Bv3_059850_nyfq.t1	-	-	GO:0003676|GO:0006139|GO:0008408
TRINITY_DN106599_c0_g1_i1	-	-	-	-	GO:0003824|GO:0004722|GO:0006470
TRINITY_DN106603_c0_g1_i1	-	-	-	-	GO:0004672|GO:0005524|GO:0006468
TRINITY_DN106610_c0_g1_i1	-	-	-	-	GO:0004560|GO:0005975|GO:0006004
TRINITY_DN106615_c0_g1_i1	-	-	-	-	GO:0005634
TRINITY_DN106619_c0_g1_i1	AT1G71730	Bv1_013310_dgwj.t1	XP_012086021.1	VIT_218s0001g02560
TRINITY_DN106623_c0_g1_i1	-	-	-	-
TRINITY_DN106633_c0_g1_i1	-	-	-	-
TRINITY_DN106636_c0_g1_i1	-	-	XP_012064778.1	VIT_206s0004g02595	GO:0004672|GO:0005524|GO:0006468
TRINITY_DN106641_c0_g1_i1	-	-	-	-	GO:0005515
TRINITY_DN106643_c0_g1_i1	AT5G13270	-	XP_012069825.1	VIT_201s0244g00120	GO:0005515|GO:0008270
TRINITY_DN106646_c0_g1_i1	-	-	-	-	-
TRINITY_DN106649_c0_g1_i1	-	-	-	-
TRINITY_DN106651_c0_g1_i1	AT1G50420	Bv4_080390_tehx.t1	XP_012087647.1	-	GO:0000989|GO:0005634
TRINITY_DN106656_c0_g1_i1	AT5G50280	Bv7_192840_ania.t1	XP_012079930.1	VIT_217s0000g09860
TRINITY_DN106657_c0_g1_i1	-	-	-	-	GO:0003676|GO:0003723|GO:0005634|GO:0006396|GO:0030529
TRINITY_DN106659_c0_g1_i1	-	-	-	-
TRINITY_DN10665_c0_g1_i1	-	-	-	-
TRINITY_DN10665_c0_g1_i2	-	-	-	-
TRINITY_DN106666_c0_g1_i1	-	-	-	-	GO:0005094|GO:0005737
TRINITY_DN106670_c0_g1_i1	-	-	-	-	GO:0008152|GO:0016758
TRINITY_DN106677_c0_g1_i1	-	-	-	-
TRINITY_DN106679_c0_g1_i1	-	-	-	-
TRINITY_DN106683_c0_g1_i1	-	-	-	-
TRINITY_DN106690_c0_g1_i1	-	-	-	-
TRINITY_DN106696_c0_g1_i1	-	-	-	-	-
TRINITY_DN106698_c0_g1_i1	-	-	-	-
TRINITY_DN106702_c0_g1_i1	-	-	-	-	GO:0004806|GO:0006629|GO:0008152
TRINITY_DN106703_c0_g1_i1	-	-	-	-	GO:0030246
TRINITY_DN106705_c0_g1_i1	-	-	-	-
TRINITY_DN106716_c0_g1_i1	AT2G47770	Bv6_139400_mknh.t1	XP_012082728.2	VIT_207s0005g00140	GO:0016021
TRINITY_DN106720_c0_g1_i1	-	-	-	VIT_208s0007g08370	GO:0003723|GO:0003735|GO:0005840|GO:0006412|GO:0015935
TRINITY_DN106726_c0_g1_i1	AT4G34770	Bv9_244520_ijyn.t1	XP_012084403.1	-	GO:0009733
TRINITY_DN106727_c0_g1_i1	-	-	-	-
TRINITY_DN10672_c0_g1_i1	-	Bv8_199100_kmni.t1	XP_012092410.2	VIT_210s0003g00160	GO:0005515|GO:0008270
TRINITY_DN106738_c0_g1_i1	-	-	-	-	-
TRINITY_DN106739_c0_g1_i1	-	-	-	-	GO:0003677
TRINITY_DN10673_c0_g1_i1	-	-	-	-	GO:0042254
TRINITY_DN106740_c0_g1_i1	-	-	-	-	GO:0000145|GO:0006887
TRINITY_DN106745_c0_g1_i1	-	-	-	-	GO:0015991|GO:0033180|GO:0034220|GO:0046961
TRINITY_DN106753_c0_g1_i1	-	-	-	-
TRINITY_DN106755_c0_g1_i1	-	-	-	-
TRINITY_DN106756_c0_g1_i1	-	-	-	-
TRINITY_DN106774_c0_g1_i1	-	-	-	-
TRINITY_DN106775_c0_g1_i1	AT2G36090	Bv7_173100_oeez.t1	XP_012074432.1	VIT_208s0007g02850	GO:0005515
TRINITY_DN106777_c0_g1_i1	-	-	-	-
TRINITY_DN106778_c0_g1_i1	AT3G45070	Bv6_152630_uaap.t1	XP_012067839.1	VIT_204s0079g00220	GO:0008146
TRINITY_DN106779_c0_g1_i1	-	-	-	-	GO:0004725|GO:0006470
TRINITY_DN106788_c0_g1_i1	-	-	-	-	GO:0003677
TRINITY_DN106794_c0_g1_i1	-	-	-	-
TRINITY_DN106800_c0_g1_i1	-	-	-	-	GO:0005515
TRINITY_DN106811_c0_g1_i1	-	-	-	-
TRINITY_DN106814_c0_g1_i1	-	-	-	-	GO:0003824|GO:0009226|GO:0016491|GO:0050662
TRINITY_DN106817_c0_g1_i1	-	-	-	-	-
TRINITY_DN106821_c0_g1_i1	-	-	-	-
TRINITY_DN106822_c0_g1_i1	-	-	-	-	GO:0003824|GO:0008152|GO:0048037
TRINITY_DN106823_c0_g1_i1	-	-	-	-	GO:0055085
TRINITY_DN106824_c0_g1_i1	-	-	-	-	-
TRINITY_DN10683_c0_g1_i1	-	-	-	-	-
TRINITY_DN106841_c0_g1_i1	-	-	-	-	GO:0005488|GO:0006886|GO:0015031|GO:0016192|GO:0030117|GO:0030123
TRINITY_DN106845_c0_g1_i1	-	-	-	VIT_218s0001g13250	GO:0006662|GO:0015035|GO:0045454
TRINITY_DN10684_c0_g1_i1	-	-	-	-	GO:0004553|GO:0004563|GO:0005975
TRINITY_DN10684_c0_g1_i2	-	-	-	-	GO:0004553|GO:0004563|GO:0005975
TRINITY_DN106859_c0_g1_i1	-	-	-	-
TRINITY_DN106861_c0_g1_i1	-	-	-	-	-
TRINITY_DN106872_c0_g1_i1	AT3G18950	Bv4_099650_sfzp.t1	XP_012069283.1	VIT_203s0063g01790	GO:0005515
TRINITY_DN106880_c0_g1_i1	AT3G13110	Bv4_098290_utdd.t1	XP_012070988.1	VIT_219s0015g00130	GO:0005737|GO:0006535|GO:0009001|GO:0016740
TRINITY_DN106883_c0_g1_i1	-	-	-	-
TRINITY_DN106890_c0_g1_i1	-	-	-	-	GO:0005515
TRINITY_DN106891_c0_g1_i1	-	-	-	-	-
TRINITY_DN106895_c0_g1_i1	-	-	-	-
TRINITY_DN106897_c0_g1_i1	-	-	-	-	GO:0004470|GO:0004471|GO:0051287|GO:0055114
TRINITY_DN106898_c0_g1_i1	-	-	-	-	-
TRINITY_DN106903_c0_g1_i1	-	-	-	-
TRINITY_DN106905_c0_g1_i1	-	-	-	-	GO:0005506|GO:0016705|GO:0020037|GO:0055114
TRINITY_DN106913_c0_g1_i1	-	-	-	-	GO:0004484|GO:0006370
TRINITY_DN106921_c0_g1_i1	-	-	-	-	GO:0003676|GO:0003677|GO:0004003|GO:0005524|GO:0005634|GO:0006139|GO:0006289|GO:0008026|GO:0016818
TRINITY_DN106922_c0_g1_i1	-	-	-	-	-
TRINITY_DN10692_c0_g1_i1	-	-	-	-	GO:0003735|GO:0005622|GO:0005840|GO:0006412
TRINITY_DN106934_c0_g1_i1	-	-	-	-	GO:0004672|GO:0004713|GO:0005524|GO:0006468
TRINITY_DN106935_c0_g1_i1	-	-	XP_020537042.1	-
TRINITY_DN106937_c0_g1_i1	-	-	-	-	GO:0030133|GO:0031083
TRINITY_DN106938_c0_g1_i2	AT5G06490	Bv_004750_tqta.t1	XP_012074288.1	-
TRINITY_DN106947_c0_g1_i1	-	-	-	-	GO:0004843|GO:0005622|GO:0006511
TRINITY_DN106953_c0_g1_i1	AT2G21110	-	XP_012080883.2	-	GO:0016853
TRINITY_DN106954_c0_g1_i1	-	-	-	-	GO:0003824
TRINITY_DN106956_c0_g1_i1	-	-	-	-	GO:0005789|GO:0016758
TRINITY_DN10695_c0_g1_i1	-	-	-	-	GO:0016020
TRINITY_DN10695_c0_g1_i2	-	-	-	-	GO:0016020
TRINITY_DN106962_c0_g1_i1	-	-	-	-
TRINITY_DN106974_c0_g1_i1	-	-	-	-	-
TRINITY_DN106976_c0_g1_i1	-	-	-	-
TRINITY_DN106978_c0_g1_i1	-	-	-	-
TRINITY_DN106980_c0_g1_i1	-	-	-	-	GO:0003824|GO:0008152
TRINITY_DN106983_c0_g1_i1	-	-	-	-
TRINITY_DN106987_c0_g1_i1	-	-	-	-	GO:0005515
TRINITY_DN106995_c0_g1_i1	-	-	-	-	GO:0000166|GO:0003677|GO:0005524|GO:0006281|GO:0008094
TRINITY_DN107002_c0_g1_i1	-	-	-	-	GO:0043531
TRINITY_DN107004_c0_g1_i1	-	-	-	-	GO:0003723|GO:0003746|GO:0006452|GO:0043022|GO:0045901|GO:0045905
TRINITY_DN107006_c0_g1_i1	-	-	-	-
TRINITY_DN107009_c0_g1_i1	-	-	-	-
TRINITY_DN107010_c0_g1_i1	-	-	-	-	-
TRINITY_DN107010_c0_g1_i2	-	-	-	-	-
TRINITY_DN10701_c0_g1_i1	-	-	-	-
TRINITY_DN10701_c0_g1_i2	-	-	-	-
TRINITY_DN107028_c0_g1_i1	-	-	-	-
TRINITY_DN107033_c0_g1_i1	-	-	-	-	GO:0004497|GO:0005506|GO:0016705|GO:0020037|GO:0055114
TRINITY_DN107038_c0_g1_i1	-	-	-	-	GO:0008237|GO:0008270
TRINITY_DN10703_c0_g1_i1	-	-	-	-
TRINITY_DN107045_c0_g1_i1	-	-	-	-
TRINITY_DN107047_c0_g1_i1	-	-	-	-
TRINITY_DN107048_c0_g1_i1	-	-	-	-	GO:0006886|GO:0031083
TRINITY_DN10704_c0_g1_i1	-	-	-	-	-
TRINITY_DN107052_c0_g1_i1	-	-	-	-
TRINITY_DN107054_c0_g1_i1	-	-	-	-	GO:0005525|GO:0005622|GO:0006886
TRINITY_DN107057_c0_g1_i1	-	-	-	-
TRINITY_DN107059_c0_g1_i1	-	-	-	-	GO:0003824|GO:0008152|GO:0016829
TRINITY_DN10705_c0_g1_i1	-	-	-	-	-
TRINITY_DN107060_c0_g1_i1	AT5G45700	Bv8_218920_coay.t1	XP_012091846.1	-	GO:0016791
TRINITY_DN10706_c0_g1_i1	-	-	-	-	GO:0016866
TRINITY_DN107072_c0_g1_i1	-	-	-	-
TRINITY_DN107076_c0_g1_i1	-	-	-	-	GO:0016788|GO:0016888
TRINITY_DN107078_c0_g1_i1	-	-	-	-
TRINITY_DN107086_c0_g1_i1	-	-	-	-
TRINITY_DN107089_c0_g1_i1	-	-	-	-
TRINITY_DN107090_c0_g1_i1	-	-	-	-	GO:0005524|GO:0006457|GO:0006950|GO:0051082
TRINITY_DN107096_c0_g1_i1	-	-	-	-
TRINITY_DN10709_c0_g1_i1	-	-	-	-	GO:0006508|GO:0008236
TRINITY_DN10709_c0_g1_i2	-	-	-	-	GO:0006508|GO:0008236
TRINITY_DN1070_c0_g1_i1	-	-	-	-	GO:0005515
TRINITY_DN1070_c0_g1_i2	-	-	-	-	GO:0005515
TRINITY_DN107103_c0_g1_i1	-	-	-	-	GO:0005515
TRINITY_DN107110_c0_g1_i1	-	Bv4_091110_odjs.t1	XP_012089118.1	-
TRINITY_DN107111_c0_g1_i1	-	-	-	-	GO:0005488|GO:0006886|GO:0016192|GO:0030117
TRINITY_DN107119_c0_g1_i1	-	-	-	-	GO:0005524|GO:0015986|GO:0045261|GO:0046933
TRINITY_DN10711_c0_g2_i1	-	-	-	-
TRINITY_DN107122_c0_g1_i1	-	-	-	-	GO:0003824|GO:0008152|GO:0009058|GO:0016740|GO:0030170
TRINITY_DN10713_c0_g1_i1	-	-	-	-
TRINITY_DN107148_c0_g1_i1	-	-	-	-	-
TRINITY_DN107152_c0_g1_i1	-	-	-	-	GO:0003735|GO:0005622|GO:0005840|GO:0006412
TRINITY_DN107153_c0_g1_i1	-	-	-	-	GO:0003824|GO:0010181|GO:0016491|GO:0055114
TRINITY_DN107159_c0_g1_i1	-	-	-	-	GO:0004932|GO:0007186|GO:0016021
TRINITY_DN107161_c0_g1_i1	AT1G19720	Bv1_007200_uxgf.t1	XP_020534768.1	VIT_218s0001g13220	GO:0005515|GO:0008270
TRINITY_DN107162_c0_g1_i1	-	-	-	-	GO:0005524|GO:0006457|GO:0051082
TRINITY_DN107164_c0_g1_i1	-	-	-	-	-
TRINITY_DN107169_c0_g1_i1	-	-	-	-	GO:0005524
TRINITY_DN107171_c0_g1_i1	-	-	-	-
TRINITY_DN107186_c0_g1_i1	-	-	-	-
TRINITY_DN107187_c0_g1_i1	-	-	-	-	GO:0004180|GO:0004181|GO:0006508|GO:0008270
TRINITY_DN107197_c0_g1_i1	AT4G37420	Bv1_020980_yksy.t1	XP_012073858.2	VIT_218s0122g01230
TRINITY_DN107198_c0_g1_i1	AT3G49740	Bv6_140250_fqmf.t1	XP_020537288.1	VIT_200s0525g00030	GO:0005515
TRINITY_DN107199_c0_g1_i1	-	-	-	-
TRINITY_DN107210_c0_g1_i1	-	-	-	-	GO:0051287|GO:0055114
TRINITY_DN107212_c0_g1_i1	-	-	-	-	GO:0005515|GO:0016021
TRINITY_DN107213_c0_g1_i1	-	-	-	-	GO:0000723|GO:0003678|GO:0004386|GO:0005524|GO:0006281
TRINITY_DN107219_c0_g1_i1	-	-	-	-
TRINITY_DN107226_c0_g1_i1	-	-	-	-
TRINITY_DN107238_c0_g1_i1	-	-	-	-	GO:0003676|GO:0003700|GO:0005634|GO:0006351
TRINITY_DN107249_c0_g1_i1	-	-	-	-	GO:0007218|GO:0030141
TRINITY_DN107254_c0_g1_i1	-	-	-	-	GO:0000276|GO:0015078|GO:0015986
TRINITY_DN107257_c0_g1_i1	-	-	-	-	-
TRINITY_DN107258_c0_g1_i1	-	-	-	-	GO:0003824|GO:0046872
TRINITY_DN10725_c0_g1_i1	-	-	-	-	-
TRINITY_DN107285_c0_g1_i1	-	-	XP_012068395.1	-	GO:0003676
TRINITY_DN107287_c0_g1_i1	AT1G61050	Bv8_200200_zoqu.t1	XP_012091564.1	VIT_200s0800g00010
TRINITY_DN107289_c0_g1_i1	-	-	-	-	GO:0001510|GO:0008168|GO:0009452
TRINITY_DN107295_c0_g1_i1	-	-	-	-	-
TRINITY_DN10729_c0_g1_i1	-	-	-	-	GO:0005515
TRINITY_DN107302_c1_g1_i1	-	-	-	-
TRINITY_DN107309_c0_g1_i1	-	-	-	-
TRINITY_DN107311_c0_g1_i1	AT5G61340	Bv5_124750_hsdp.t1	XP_012080314.1	VIT_217s0000g06630
TRINITY_DN107320_c0_g1_i1	-	-	-	-
TRINITY_DN107327_c0_g1_i1	-	-	-	-
TRINITY_DN107333_c0_g1_i1	-	-	-	-	GO:0045492
TRINITY_DN107339_c0_g1_i1	-	-	-	-
TRINITY_DN107342_c0_g1_i1	-	-	-	-
TRINITY_DN107354_c0_g1_i1	-	-	-	-	GO:0005515|GO:0007064
TRINITY_DN107358_c0_g1_i1	-	-	-	-	GO:0009055|GO:0020037
TRINITY_DN107359_c0_g1_i1	-	-	-	-
TRINITY_DN107364_c0_g1_i1	-	-	-	-	GO:0009263|GO:0055114
TRINITY_DN107365_c0_g1_i1	-	-	-	-
TRINITY_DN107370_c0_g1_i1	-	-	-	-
TRINITY_DN107371_c0_g1_i1	-	-	-	-
TRINITY_DN107375_c0_g1_i1	-	-	-	-
TRINITY_DN107383_c0_g1_i1	-	-	-	-
TRINITY_DN107384_c0_g1_i1	-	-	-	-
TRINITY_DN107386_c0_g1_i1	-	-	-	-	GO:0005737|GO:0006887|GO:0048278
TRINITY_DN107387_c0_g1_i1	-	-	-	-
TRINITY_DN107389_c0_g1_i1	-	-	-	-
TRINITY_DN10738_c0_g1_i1	-	-	-	-
TRINITY_DN10738_c0_g2_i1	-	-	-	-	GO:0004930|GO:0007186|GO:0016021
TRINITY_DN107396_c0_g1_i1	-	Bv_027440_jdrk.t1	-	-	GO:0005515|GO:0005737
TRINITY_DN1073_c0_g1_i1	-	-	-	-
TRINITY_DN107404_c0_g1_i1	AT2G47690	Bv3_062390_dwak.t1	XP_012082763.1	-
TRINITY_DN107416_c0_g1_i1	-	-	-	-
TRINITY_DN107424_c0_g1_i1	-	-	-	-	GO:0000981|GO:0005634|GO:0006355|GO:0008270
TRINITY_DN107426_c0_g1_i1	-	-	NP_001295635.1	VIT_214s0066g00960	GO:0009055|GO:0015035|GO:0045454
TRINITY_DN107439_c0_g1_i1	-	-	-	-	GO:0005525
TRINITY_DN10743_c0_g1_i1	-	-	-	-	GO:0006812|GO:0015299|GO:0016021|GO:0055085
TRINITY_DN107444_c0_g1_i1	-	-	-	-
TRINITY_DN107448_c0_g1_i1	-	-	-	-	GO:0016021|GO:0055085
TRINITY_DN107450_c0_g1_i1	-	-	-	VIT_218s0122g00460
TRINITY_DN107452_c0_g1_i1	-	-	-	-	GO:0003676
TRINITY_DN107455_c0_g1_i1	-	-	-	-	-
TRINITY_DN107466_c0_g1_i1	-	-	-	-	-
TRINITY_DN107469_c0_g1_i1	AT1G26140	-	XP_012081991.1	-
TRINITY_DN107471_c0_g1_i1	-	-	-	-	GO:0003824|GO:0004372|GO:0006545|GO:0030170|GO:0035999
TRINITY_DN107492_c0_g1_i1	-	-	-	-
TRINITY_DN107494_c0_g1_i1	-	-	-	-	GO:0005515
TRINITY_DN107497_c0_g1_i1	AT3G63540	Bv2_039190_znzp.t1	XP_012065545.1	VIT_213s0064g01080	GO:0005509|GO:0009523|GO:0009654|GO:0015979|GO:0019898
TRINITY_DN107499_c0_g1_i1	-	-	-	-
TRINITY_DN107499_c0_g1_i2	-	-	-	-
TRINITY_DN107499_c0_g1_i3	-	-	-	-
TRINITY_DN107499_c0_g1_i4	-	-	-	-
TRINITY_DN1074_c0_g1_i1	-	-	-	-
TRINITY_DN107500_c0_g1_i1	-	-	-	-
TRINITY_DN107505_c0_g1_i1	-	-	-	-	GO:0003924|GO:0005525
TRINITY_DN107507_c0_g1_i1	-	-	XP_020532352.1	-	GO:0004672|GO:0005524|GO:0006468
TRINITY_DN107508_c0_g1_i1	-	-	-	-	-
TRINITY_DN107510_c0_g1_i1	-	-	-	-
TRINITY_DN107514_c0_g1_i1	-	-	-	-	GO:0008152|GO:0016627|GO:0055114
TRINITY_DN107523_c0_g1_i1	-	-	-	-	GO:0000339|GO:0003723|GO:0005488|GO:0005515|GO:0005846|GO:0045292|GO:0051028
TRINITY_DN107525_c0_g1_i1	-	-	-	-	GO:0005515
TRINITY_DN10753_c0_g1_i1	-	-	-	-
TRINITY_DN10753_c0_g1_i2	-	-	-	-
TRINITY_DN10754_c0_g1_i1	-	-	-	-	GO:0005975|GO:0008152|GO:0016758|GO:0030259
TRINITY_DN107557_c0_g1_i1	-	-	-	-
TRINITY_DN107560_c0_g1_i1	-	-	-	-	GO:0003824|GO:0005975
TRINITY_DN107561_c0_g1_i1	-	-	-	-	GO:0000276|GO:0015078|GO:0015986
TRINITY_DN107563_c0_g1_i1	-	-	-	-
TRINITY_DN107564_c0_g1_i1	-	-	-	-	GO:0000178|GO:0003723
TRINITY_DN107565_c0_g1_i1	AT4G19100	Bv2_029830_irgg.t1	XP_012075064.1	VIT_216s0022g00630
TRINITY_DN107566_c0_g1_i1	-	-	-	-	GO:0000166|GO:0004812|GO:0004830|GO:0005524|GO:0005737|GO:0006418|GO:0006436
TRINITY_DN107568_c0_g1_i1	-	-	-	-	GO:0005216|GO:0005515|GO:0006811|GO:0016021
TRINITY_DN10756_c0_g1_i1	-	-	-	-
TRINITY_DN107576_c0_g1_i1	-	-	-	-
TRINITY_DN107578_c0_g1_i1	-	-	-	-
TRINITY_DN107579_c0_g1_i1	-	-	-	-
TRINITY_DN10758_c0_g2_i1	-	-	-	-
TRINITY_DN10759_c0_g1_i1	-	-	-	-	GO:0009055
TRINITY_DN107605_c0_g1_i1	-	-	XP_012072330.1	VIT_201s0011g05890	GO:0008168
TRINITY_DN107608_c0_g1_i1	-	-	-	-	-
TRINITY_DN107611_c0_g1_i1	-	-	-	-	GO:0016021|GO:0022857|GO:0055085
TRINITY_DN107621_c0_g1_i1	-	-	-	-
TRINITY_DN107624_c0_g1_i1	-	-	-	-	GO:0016021
TRINITY_DN107624_c0_g1_i2	AT5G46700	Bv5_137130_paez.t1	XP_012091275.1	VIT_202s0012g01410	GO:0016021
TRINITY_DN107626_c0_g1_i1	-	-	-	-	GO:0005524|GO:0006457|GO:0006950|GO:0051082
TRINITY_DN10762_c0_g1_i1	-	-	-	-	GO:0005515
TRINITY_DN10762_c0_g1_i3	-	-	-	-	GO:0005515
TRINITY_DN107630_c0_g1_i1	-	-	-	-	GO:0004525|GO:0006396
TRINITY_DN107638_c0_g1_i1	-	-	-	-
TRINITY_DN10763_c0_g1_i1	-	-	-	-	GO:0003677
TRINITY_DN107646_c0_g1_i1	-	-	-	-	GO:0005515
TRINITY_DN10764_c0_g1_i1	-	-	-	-	GO:0003677|GO:0003684|GO:0005634|GO:0006289
TRINITY_DN107653_c0_g1_i1	-	-	-	-	-
TRINITY_DN107654_c0_g1_i1	-	-	-	-	GO:0016491|GO:0055114
TRINITY_DN107657_c0_g1_i1	-	-	-	-
TRINITY_DN107658_c0_g1_i1	-	-	-	-
TRINITY_DN107659_c0_g1_i1	-	-	-	-	GO:0005515
TRINITY_DN107671_c0_g1_i1	-	-	-	-	GO:0000166|GO:0004812|GO:0005524|GO:0005737|GO:0006418|GO:0016876|GO:0043039
TRINITY_DN107676_c0_g1_i1	-	-	-	-
TRINITY_DN107680_c0_g1_i1	-	-	-	-
TRINITY_DN107688_c0_g1_i1	-	-	-	-
TRINITY_DN107695_c0_g1_i1	-	-	-	-	GO:0003935|GO:0009231
TRINITY_DN107704_c0_g1_i1	-	-	-	-	-
TRINITY_DN107709_c0_g1_i1	-	-	-	-	GO:0005515
TRINITY_DN107713_c0_g1_i1	-	-	-	-	GO:0003824|GO:0030151|GO:0030170
TRINITY_DN107718_c0_g1_i1	-	-	-	-
TRINITY_DN10771_c0_g1_i1	-	-	-	-	GO:0003735|GO:0005622|GO:0005840|GO:0006412
TRINITY_DN107721_c0_g1_i1	-	-	-	-	GO:0005524
TRINITY_DN107729_c0_g1_i1	-	-	-	-	GO:0005524|GO:0006457|GO:0051082
TRINITY_DN10772_c0_g2_i1	AT2G35290	Bv5_115720_proq.t1	XP_012088031.1	VIT_202s0012g00890
TRINITY_DN107730_c0_g1_i1	-	-	XP_012084076.2	-	GO:0016853
TRINITY_DN107731_c0_g1_i1	-	Bv6_158960_xctm.t1	XP_012069131.1	VIT_212s0035g01910
TRINITY_DN107733_c0_g1_i1	-	-	-	-	-
TRINITY_DN107735_c0_g1_i1	-	-	-	-	GO:0055085
TRINITY_DN107736_c0_g1_i1	-	-	-	-	-
TRINITY_DN107739_c0_g1_i1	AT5G14285	Bv4_088400_jcsy.t1	XP_012071050.1	VIT_214s0171g00390	GO:0016021
TRINITY_DN107746_c0_g1_i1	-	-	-	-
TRINITY_DN107758_c0_g1_i1	-	-	-	-	-
TRINITY_DN10776_c0_g1_i2	-	-	-	-	GO:0005515
TRINITY_DN107772_c0_g1_i1	-	-	-	-	GO:0008375|GO:0016020
TRINITY_DN107775_c0_g1_i1	-	-	-	-
TRINITY_DN107779_c0_g1_i1	-	-	-	-	GO:0005515
TRINITY_DN107781_c0_g1_i1	-	-	-	-	GO:0005524|GO:0016887
TRINITY_DN107786_c0_g1_i1	-	-	-	-
TRINITY_DN107790_c0_g1_i1	-	-	-	-
TRINITY_DN107793_c0_g1_i1	-	-	-	-
TRINITY_DN107797_c0_g1_i1	-	-	-	-
TRINITY_DN107803_c0_g1_i1	-	-	-	-
TRINITY_DN107809_c0_g1_i1	-	-	-	-
TRINITY_DN107813_c0_g1_i1	-	-	-	-	GO:0005515
TRINITY_DN107823_c0_g1_i1	-	-	-	-
TRINITY_DN107828_c0_g1_i1	-	-	-	-	GO:0003676
TRINITY_DN10782_c0_g1_i1	-	-	-	-	GO:0008271|GO:0008272|GO:0015116|GO:0016020|GO:0016021|GO:0055085
TRINITY_DN10782_c0_g2_i1	-	-	-	-	GO:0008271|GO:0008272|GO:0015116|GO:0016020|GO:0016021|GO:0055085
TRINITY_DN107831_c0_g1_i1	-	Bv8_212810_iqhg.t1	XP_012078699.1	VIT_211s0016g04630
TRINITY_DN107834_c0_g1_i1	-	-	-	-	-
TRINITY_DN107838_c0_g1_i1	-	Bv1_012800_gqya.t1	-	VIT_218s0072g00380	GO:0006950
TRINITY_DN107840_c0_g1_i1	-	-	-	-	-
TRINITY_DN107845_c0_g1_i1	-	-	-	-	GO:0004525|GO:0006396
TRINITY_DN107850_c0_g1_i1	-	-	-	-	GO:0016020|GO:0016192|GO:0048193
TRINITY_DN107858_c0_g1_i1	-	-	-	-	GO:0003676|GO:0003677|GO:0006355
TRINITY_DN107862_c0_g1_i1	-	-	XP_012084264.1	-	GO:0004857|GO:0043086
TRINITY_DN107864_c0_g1_i1	-	-	-	-	-
TRINITY_DN107866_c0_g1_i1	-	-	-	-
TRINITY_DN107870_c0_g1_i1	-	-	-	-	GO:0007094
TRINITY_DN107883_c0_g1_i1	-	-	-	-
TRINITY_DN107884_c0_g1_i1	-	-	-	-	GO:0005643|GO:0006810
TRINITY_DN107885_c0_g1_i1	-	-	-	-	-
TRINITY_DN107894_c0_g1_i1	-	-	-	-	GO:0004386
TRINITY_DN107896_c0_g1_i1	-	-	-	-
TRINITY_DN107898_c0_g1_i1	-	-	-	-	GO:0015986|GO:0046933
TRINITY_DN107909_c0_g1_i1	-	-	-	-	-
TRINITY_DN107912_c0_g1_i1	AT5G41810	Bv5_108170_wzsi.t1	XP_012086753.1	VIT_202s0025g01235
TRINITY_DN107916_c0_g1_i1	-	-	-	-	GO:0005750|GO:0006122
TRINITY_DN107924_c0_g1_i1	-	-	-	-
TRINITY_DN107926_c0_g1_i1	-	-	-	-	-
TRINITY_DN107926_c0_g1_i2	-	-	-	-	-
TRINITY_DN107928_c0_g1_i1	-	-	-	-	-
TRINITY_DN10792_c0_g1_i1	-	-	-	-
TRINITY_DN107930_c0_g1_i1	-	-	-	-
TRINITY_DN107935_c0_g1_i1	-	-	-	-	-
TRINITY_DN107939_c0_g1_i1	-	-	-	-	-
TRINITY_DN107941_c0_g1_i1	-	-	-	-	GO:0005515|GO:0006396
TRINITY_DN107951_c0_g1_i1	-	Bv8_198620_noqg.t1	XP_012091701.1	VIT_210s0003g00580	GO:0003677|GO:0003700|GO:0006355
TRINITY_DN107952_c0_g1_i1	-	-	-	-
TRINITY_DN107953_c0_g1_i2	-	-	-	-	-
TRINITY_DN107958_c0_g1_i1	-	-	-	-
TRINITY_DN107966_c0_g1_i1	AT5G09750	Bv6_145090_sniz.t1	XP_012081876.1	VIT_204s0044g01040	GO:0046983
TRINITY_DN107969_c0_g1_i1	-	-	-	-	GO:0006659
TRINITY_DN107972_c0_g1_i1	-	-	-	-	GO:0005515
TRINITY_DN107975_c0_g1_i1	-	-	-	-	GO:0005488
TRINITY_DN107977_c0_g1_i1	-	-	-	-	GO:0046983
TRINITY_DN107978_c0_g1_i1	-	-	-	-
TRINITY_DN10797_c0_g1_i1	-	-	-	-	-
TRINITY_DN10797_c0_g1_i2	-	-	-	-	-
TRINITY_DN107981_c0_g1_i1	-	-	-	-	GO:0006511
TRINITY_DN107990_c0_g1_i1	-	-	XP_012075770.1	-
TRINITY_DN107994_c0_g1_i1	-	-	-	-
TRINITY_DN107999_c0_g1_i1	-	-	-	-	-
TRINITY_DN108006_c0_g1_i1	AT4G15720	Bv1_008420_iasp.t1	XP_012069906.1	VIT_205s0020g01560	GO:0005515|GO:0008270
TRINITY_DN108008_c0_g1_i1	-	-	-	-
TRINITY_DN108014_c0_g1_i1	-	Bv4_101960_naoc.t1	XP_012071184.1	VIT_219s0014g03970	GO:0005509
TRINITY_DN108018_c0_g1_i1	AT4G24930	Bv5_135820_artt.t1	XP_012090684.1	VIT_217s0000g01170
TRINITY_DN108025_c0_g1_i1	-	-	-	-	GO:0016491|GO:0055114
TRINITY_DN108031_c0_g1_i1	-	-	-	-	GO:0004672|GO:0005524|GO:0006468
TRINITY_DN108036_c0_g1_i1	-	-	-	-
TRINITY_DN108038_c0_g1_i1	-	-	-	-
TRINITY_DN108039_c0_g1_i1	-	-	-	-	GO:0005524
TRINITY_DN108044_c0_g1_i1	-	-	-	-
TRINITY_DN108059_c0_g1_i1	-	-	-	-
TRINITY_DN108068_c0_g1_i1	AT2G37400	Bv2_042100_xiga.t1	XP_012074866.1	VIT_208s0040g02670	GO:0005515
TRINITY_DN108068_c0_g1_i2	-	-	-	-	GO:0005515
TRINITY_DN108069_c0_g1_i1	AT3G06490	Bv_001550_entg.t1	XP_012084138.1	VIT_205s0077g00500	GO:0003677
TRINITY_DN108070_c0_g1_i1	-	-	-	-	GO:0008152|GO:0016758
TRINITY_DN108076_c0_g1_i1	-	-	-	-
TRINITY_DN10808_c0_g1_i1	-	-	-	-
TRINITY_DN108102_c0_g1_i1	-	-	-	-	-
TRINITY_DN108104_c0_g1_i1	-	-	-	-
TRINITY_DN108110_c0_g1_i1	-	-	-	-	GO:0008270
TRINITY_DN108122_c0_g1_i1	-	-	-	-	-
TRINITY_DN108126_c0_g1_i1	-	-	-	-	-
TRINITY_DN108143_c0_g1_i1	-	-	-	-	GO:0005515
TRINITY_DN108147_c0_g1_i1	-	-	-	-	-
TRINITY_DN10815_c0_g1_i1	-	-	-	-	GO:0003676
TRINITY_DN108169_c0_g1_i1	-	-	-	-	GO:0003735|GO:0005622|GO:0005840|GO:0006412
TRINITY_DN108176_c0_g1_i1	-	-	-	-	GO:0005506|GO:0008610|GO:0016491|GO:0055114
TRINITY_DN108182_c0_g1_i1	-	-	-	-	GO:0001510|GO:0008033|GO:0008168|GO:0008175|GO:0032259
TRINITY_DN108184_c0_g1_i1	-	-	-	-
TRINITY_DN108186_c0_g1_i1	-	-	-	-	GO:0003676|GO:0003677|GO:0006355
TRINITY_DN108193_c0_g1_i1	-	-	-	-	GO:0008152|GO:0016491|GO:0055114
TRINITY_DN108196_c0_g1_i1	-	-	-	-
TRINITY_DN108199_c0_g1_i1	-	-	-	-	GO:0003824|GO:0008152
TRINITY_DN108200_c0_g1_i1	-	-	-	-
TRINITY_DN108204_c0_g1_i1	-	-	-	-
TRINITY_DN108206_c0_g1_i1	-	-	-	-
TRINITY_DN108208_c0_g1_i1	-	-	-	-	-
TRINITY_DN108210_c0_g1_i1	-	-	-	-
TRINITY_DN108216_c0_g1_i1	-	-	-	-
TRINITY_DN108218_c0_g1_i1	-	-	-	-
TRINITY_DN108221_c0_g1_i1	-	-	-	-	-
TRINITY_DN108223_c0_g1_i1	-	-	-	-	-
TRINITY_DN108230_c0_g1_i1	-	-	-	-	GO:0036402
TRINITY_DN108247_c0_g1_i1	-	-	-	-	GO:0006508|GO:0008233
TRINITY_DN108251_c0_g1_i1	-	-	-	-
TRINITY_DN108257_c0_g1_i1	-	-	XP_012080551.1	-	GO:0005509
TRINITY_DN108259_c0_g1_i1	-	-	-	-
TRINITY_DN10825_c0_g1_i1	-	-	-	-
TRINITY_DN10825_c0_g1_i2	-	-	-	-
TRINITY_DN108261_c0_g1_i1	-	-	-	-
TRINITY_DN108270_c0_g1_i1	-	-	-	-
TRINITY_DN10827_c0_g1_i1	-	-	-	-	GO:0000439|GO:0006289|GO:0006355
TRINITY_DN10827_c0_g1_i2	-	-	-	-	GO:0000439|GO:0006289|GO:0006355
TRINITY_DN10827_c0_g1_i3	-	-	-	-	GO:0000439|GO:0006289|GO:0006355
TRINITY_DN108280_c0_g1_i1	-	-	-	-
TRINITY_DN108284_c0_g1_i1	-	-	-	-
TRINITY_DN108295_c0_g1_i1	-	Bv2_027040_ahga.t1	-	-
TRINITY_DN108302_c0_g1_i1	-	-	-	-
TRINITY_DN108304_c0_g1_i1	-	-	-	-
TRINITY_DN108309_c0_g1_i1	-	-	-	-	-
TRINITY_DN10830_c0_g1_i1	AT2G28500	Bv9_245570_xmmp.t1	XP_012064881.1	VIT_206s0004g03350
TRINITY_DN10830_c0_g1_i2	-	-	-	-
TRINITY_DN108310_c0_g1_i2	-	-	-	-
TRINITY_DN108313_c0_g1_i1	-	-	-	-	GO:0000166|GO:0004812|GO:0004822|GO:0005524|GO:0005737|GO:0006418|GO:0006428
TRINITY_DN108317_c0_g1_i1	-	-	-	-	GO:0003735|GO:0005622|GO:0005840|GO:0006412
TRINITY_DN108319_c0_g1_i1	-	-	-	-	GO:0016020
TRINITY_DN10831_c0_g1_i1	-	-	-	-	GO:0005618|GO:0030599|GO:0042545
TRINITY_DN108325_c0_g1_i1	-	-	-	-	-
TRINITY_DN108327_c0_g1_i1	-	-	-	-	-
TRINITY_DN108338_c0_g1_i1	-	-	-	-	GO:0003735|GO:0005622|GO:0005840|GO:0006412|GO:0015934
TRINITY_DN108339_c0_g1_i1	-	-	-	-	GO:0003735|GO:0005622|GO:0005840|GO:0006412
TRINITY_DN108341_c0_g1_i1	AT3G04760	Bv4_105170_yqfe.t1	XP_012089334.1	VIT_214s0036g00690	GO:0005515
TRINITY_DN108346_c0_g1_i1	-	-	-	VIT_207s0129g00430	-
TRINITY_DN108349_c0_g1_i1	-	-	-	-	-
TRINITY_DN10834_c0_g1_i1	AT1G68360	Bv6_154640_feat.t1	XP_012082123.1	VIT_201s0011g03780	GO:0003676
TRINITY_DN108350_c0_g1_i1	-	-	-	-	GO:0005515
TRINITY_DN108352_c0_g1_i1	-	-	-	-
TRINITY_DN108366_c0_g1_i1	-	-	-	-	GO:0004252|GO:0006508
TRINITY_DN10836_c0_g1_i1	-	-	-	-	-
TRINITY_DN108377_c0_g1_i1	-	-	-	-
TRINITY_DN108380_c0_g1_i1	-	-	-	-	GO:0008152|GO:0016787
TRINITY_DN108400_c0_g1_i1	-	-	-	-	GO:0016514|GO:0043044
TRINITY_DN108417_c0_g1_i1	-	-	-	-	GO:0004672|GO:0005524|GO:0006468
TRINITY_DN108418_c0_g1_i1	-	-	-	-	GO:0005488
TRINITY_DN108421_c0_g1_i1	-	-	-	-
TRINITY_DN108425_c0_g1_i1	-	-	-	-	GO:0003676|GO:0004523
TRINITY_DN108428_c0_g1_i1	-	-	-	-
TRINITY_DN108435_c0_g1_i1	-	-	-	-
TRINITY_DN108444_c0_g1_i1	-	-	-	-	GO:0003676|GO:0005524
TRINITY_DN108446_c0_g1_i1	-	-	-	-	GO:0005515
TRINITY_DN108452_c0_g1_i1	-	-	-	-	GO:0003884|GO:0016491|GO:0046416|GO:0055114|GO:0071949
TRINITY_DN108455_c0_g1_i1	-	-	-	-	GO:0005488
TRINITY_DN108460_c0_g1_i1	-	-	-	-
TRINITY_DN108461_c0_g1_i1	-	-	-	-	GO:0004190|GO:0006508
TRINITY_DN108463_c0_g1_i1	-	-	-	-
TRINITY_DN108470_c0_g1_i1	-	-	-	-	GO:0006629
TRINITY_DN108472_c0_g1_i1	-	-	-	-	-
TRINITY_DN108478_c0_g1_i1	-	-	-	-
TRINITY_DN108479_c0_g1_i1	-	-	XP_012082521.1	VIT_208s0007g04350	GO:0004672|GO:0005524|GO:0006468|GO:0030247
TRINITY_DN10847_c0_g1_i1	-	-	-	-	GO:0005506|GO:0016705|GO:0020037|GO:0055114
TRINITY_DN108481_c0_g1_i1	-	-	-	-	GO:0005488
TRINITY_DN108491_c0_g1_i1	-	-	-	-	GO:0005576|GO:0006030|GO:0008061
TRINITY_DN108492_c0_g1_i1	-	-	-	-
TRINITY_DN108495_c0_g1_i1	-	-	-	-	-
TRINITY_DN108495_c0_g1_i2	-	-	-	-	-
TRINITY_DN108499_c0_g1_i1	AT3G02010	Bv6_165870_jjng.t1	XP_012067344.1	VIT_214s0068g01170	GO:0005515|GO:0008270
TRINITY_DN108501_c0_g1_i1	-	-	-	-	-
TRINITY_DN108511_c0_g1_i1	-	-	XP_012086304.1	-	GO:0004190|GO:0006508
TRINITY_DN108519_c0_g1_i1	-	-	-	-
TRINITY_DN10851_c0_g1_i1	-	-	-	-
TRINITY_DN108532_c0_g1_i1	AT2G18660	Bv8_213430_snfu.t1	XP_012075932.1	-
TRINITY_DN108536_c0_g1_i1	-	-	-	-	-
TRINITY_DN108541_c0_g1_i1	-	-	-	-	GO:0004553|GO:0004563|GO:0005975
TRINITY_DN108542_c0_g1_i1	-	-	-	-	-
TRINITY_DN108549_c0_g1_i1	-	-	-	-	GO:0007165|GO:0035556
TRINITY_DN108560_c0_g1_i1	-	-	-	-	-
TRINITY_DN108568_c0_g1_i1	-	-	-	-	GO:0005515
TRINITY_DN10856_c0_g1_i1	-	-	-	-	-
TRINITY_DN108588_c0_g1_i1	-	-	-	-
TRINITY_DN108589_c0_g1_i1	-	-	-	-
TRINITY_DN10858_c0_g1_i1	-	-	-	-	GO:0005515
TRINITY_DN108591_c0_g1_i1	-	-	-	-
TRINITY_DN108599_c0_g1_i1	-	-	-	-	GO:0016310|GO:0016772
TRINITY_DN108608_c0_g1_i1	-	-	-	-	GO:0003824|GO:0004619|GO:0006096|GO:0008152|GO:0016868
TRINITY_DN108614_c0_g1_i1	-	-	-	-
TRINITY_DN108616_c0_g1_i1	-	-	-	-	-
TRINITY_DN108618_c0_g1_i1	-	-	-	-
TRINITY_DN108619_c0_g1_i1	-	-	-	-	GO:0005515
TRINITY_DN108623_c0_g1_i1	-	-	-	-	-
TRINITY_DN108632_c0_g1_i1	-	-	-	-	GO:0005515
TRINITY_DN108635_c0_g1_i1	-	-	-	-
TRINITY_DN108640_c0_g1_i1	-	-	-	-	GO:0015078|GO:0015991|GO:0033180
TRINITY_DN10864_c0_g1_i1	-	-	-	-
TRINITY_DN108653_c0_g1_i1	-	-	-	-
TRINITY_DN108657_c0_g1_i1	-	-	-	-	GO:0016021|GO:0022857|GO:0055085
TRINITY_DN10865_c0_g1_i1	-	-	-	-
TRINITY_DN10865_c0_g1_i2	-	-	-	-
TRINITY_DN108661_c0_g1_i1	-	-	-	-	GO:0003735|GO:0005622|GO:0005840|GO:0006412
TRINITY_DN108664_c0_g1_i1	-	-	-	-
TRINITY_DN108668_c0_g1_i1	-	-	-	-	-
TRINITY_DN108669_c0_g1_i1	-	-	-	-	-
TRINITY_DN108679_c0_g1_i1	-	-	-	-
TRINITY_DN108681_c0_g1_i1	-	-	-	-	GO:0003824|GO:0005975
TRINITY_DN108682_c0_g1_i1	-	-	-	-	GO:0005515
TRINITY_DN108687_c0_g1_i1	-	-	-	-	GO:0003676|GO:0006281|GO:0043484
TRINITY_DN108697_c0_g1_i1	-	-	-	-
TRINITY_DN10869_c0_g1_i1	-	-	-	-	-
TRINITY_DN108700_c0_g1_i1	-	-	-	-
TRINITY_DN108704_c0_g1_i1	-	-	-	VIT_204s0023g01290	GO:0008152|GO:0016758
TRINITY_DN108710_c0_g1_i1	-	-	-	-	-
TRINITY_DN108713_c0_g1_i1	-	-	-	-
TRINITY_DN10871_c0_g1_i1	-	-	-	-
TRINITY_DN10871_c0_g1_i2	-	-	-	-
TRINITY_DN108736_c0_g1_i1	-	-	-	-	GO:0016787
TRINITY_DN108739_c0_g1_i1	-	-	-	-	GO:0005216|GO:0006811|GO:0016021
TRINITY_DN108752_c0_g1_i1	-	-	-	-	GO:0005215|GO:0006810|GO:0008289
TRINITY_DN108753_c0_g1_i1	-	-	-	-	GO:0003735|GO:0005622|GO:0005840|GO:0006412
TRINITY_DN108755_c0_g1_i1	-	-	-	-
TRINITY_DN108760_c0_g1_i1	-	-	-	-
TRINITY_DN108769_c0_g1_i1	-	-	-	-
TRINITY_DN108771_c0_g1_i1	-	-	-	-	GO:0005488
TRINITY_DN108772_c0_g1_i1	-	-	-	-	-
TRINITY_DN10877_c0_g1_i1	-	-	-	-	GO:0006355
TRINITY_DN10877_c0_g2_i1	-	-	-	-	GO:0006355
TRINITY_DN108788_c0_g1_i1	-	-	-	-	-
TRINITY_DN108791_c0_g1_i1	-	-	-	-
TRINITY_DN108794_c0_g1_i1	-	-	-	-	GO:0005515
TRINITY_DN10879_c0_g1_i1	-	-	-	-	GO:0004672|GO:0005524|GO:0006468
TRINITY_DN10879_c0_g1_i2	-	-	-	-	GO:0004672|GO:0005524|GO:0006468
TRINITY_DN108802_c0_g1_i1	-	-	-	-	GO:0005488
TRINITY_DN108809_c0_g1_i1	AT3G57610	Bv3_067190_uuhi.t1	XP_012086097.1	VIT_208s0007g08130	GO:0004019|GO:0005525|GO:0006164
TRINITY_DN108812_c0_g1_i1	-	-	-	-
TRINITY_DN108814_c0_g1_i1	-	-	-	-	GO:0005488
TRINITY_DN108829_c0_g1_i1	-	-	-	-	-
TRINITY_DN108831_c0_g1_i1	-	-	-	-	-
TRINITY_DN108833_c0_g1_i1	-	-	-	-	GO:0003712|GO:0006355
TRINITY_DN108836_c0_g1_i1	-	-	-	-
TRINITY_DN10883_c0_g1_i1	-	-	-	VIT_213s0067g03815
TRINITY_DN10883_c0_g1_i2	-	-	-	-
TRINITY_DN108841_c0_g1_i1	-	-	-	-	GO:0000154|GO:0000179|GO:0006364|GO:0008649
TRINITY_DN108843_c0_g1_i1	-	-	-	-	-
TRINITY_DN108879_c0_g1_i1	-	-	-	-
TRINITY_DN108883_c0_g1_i1	-	-	-	-
TRINITY_DN108898_c0_g1_i1	-	-	-	-
TRINITY_DN108899_c0_g1_i1	-	-	-	-
TRINITY_DN10889_c0_g1_i1	-	-	-	-	GO:0005524|GO:0006810|GO:0016021|GO:0042626|GO:0055085
TRINITY_DN10889_c0_g1_i2	-	-	-	-	GO:0005524|GO:0006810|GO:0016021|GO:0042626|GO:0055085
TRINITY_DN108909_c0_g1_i1	-	-	-	-	GO:0005516
TRINITY_DN10890_c0_g1_i1	-	-	-	-
TRINITY_DN108914_c0_g1_i1	-	-	-	-	-
TRINITY_DN108915_c0_g1_i1	-	-	-	-
TRINITY_DN108918_c0_g1_i1	-	-	-	-
TRINITY_DN108928_c0_g1_i1	-	-	-	-	GO:0043531
TRINITY_DN108932_c0_g1_i1	-	-	-	-	GO:0034595|GO:0042578|GO:0046856|GO:0048488
TRINITY_DN108947_c0_g1_i1	-	-	-	-	GO:0003676
TRINITY_DN108947_c0_g1_i2	-	-	-	-	GO:0003676
TRINITY_DN108949_c0_g1_i1	-	-	-	-	GO:0006508|GO:0008233
TRINITY_DN108950_c0_g1_i1	-	-	XP_020532476.1	-
TRINITY_DN108952_c0_g1_i1	-	-	-	-
TRINITY_DN108953_c0_g1_i1	-	-	-	-
TRINITY_DN108954_c1_g1_i1	-	-	-	-	GO:0048544
TRINITY_DN10896_c0_g1_i1	-	-	-	-	GO:0005515|GO:0005737
TRINITY_DN108983_c0_g1_i1	-	-	-	-
TRINITY_DN108987_c0_g1_i1	-	-	-	-	-
TRINITY_DN109004_c0_g1_i1	-	-	-	-	GO:0015986|GO:0046933
TRINITY_DN109007_c0_g1_i2	AT2G41475	-	XP_012078783.2	-	GO:0005515
TRINITY_DN109009_c0_g1_i1	-	-	-	-	GO:0003676|GO:0005634|GO:0006281
TRINITY_DN109011_c0_g1_i1	-	-	-	-
TRINITY_DN109020_c0_g1_i1	-	-	-	-
TRINITY_DN109022_c0_g1_i1	-	-	-	-
TRINITY_DN109028_c0_g1_i1	-	-	-	-	-
TRINITY_DN109031_c0_g1_i1	-	-	-	-
TRINITY_DN109034_c0_g1_i1	-	-	-	-	GO:0000387|GO:0005829|GO:0005886|GO:0006821|GO:0006884|GO:0034709|GO:0034715
TRINITY_DN109040_c0_g1_i1	-	-	-	-	GO:0005488
TRINITY_DN109042_c0_g1_i1	-	-	-	-
TRINITY_DN109045_c0_g1_i1	-	-	-	-
TRINITY_DN109045_c0_g1_i2	-	-	-	-
TRINITY_DN10905_c0_g1_i1	-	-	-	-	-
TRINITY_DN10905_c0_g1_i2	-	-	-	-
TRINITY_DN109063_c0_g1_i1	AT4G18335	-	-	VIT_210s0003g03285	-
TRINITY_DN109065_c0_g1_i1	-	-	-	-
TRINITY_DN109066_c0_g1_i1	-	-	-	-
TRINITY_DN10906_c0_g1_i1	-	-	-	-	GO:0005506|GO:0016705|GO:0020037|GO:0055114
TRINITY_DN10907_c0_g1_i1	-	-	-	-	GO:0035091
TRINITY_DN109083_c0_g1_i1	-	-	-	-
TRINITY_DN109091_c0_g1_i1	-	-	-	-	GO:0006629|GO:0008081
TRINITY_DN109093_c0_g1_i1	-	-	-	-	GO:0016174|GO:0050665
TRINITY_DN1090_c0_g1_i1	-	-	-	-
TRINITY_DN109101_c0_g1_i1	-	-	-	-	GO:0004672|GO:0005524|GO:0006468
TRINITY_DN109102_c0_g1_i1	-	-	-	-
TRINITY_DN109104_c0_g1_i1	-	-	-	-	-
TRINITY_DN109107_c0_g1_i1	-	-	-	-
TRINITY_DN109113_c0_g1_i1	-	-	-	-	GO:0003714|GO:0006351
TRINITY_DN109114_c0_g1_i1	-	-	-	-	-
TRINITY_DN109116_c0_g1_i1	-	-	-	-	GO:0036402
TRINITY_DN109127_c0_g1_i1	-	-	-	-
TRINITY_DN109129_c0_g1_i1	-	-	-	-
TRINITY_DN10912_c0_g2_i1	-	-	-	-	GO:0005622|GO:0042254
TRINITY_DN109133_c0_g1_i1	-	-	-	-
TRINITY_DN109134_c0_g1_i1	-	-	-	-	-
TRINITY_DN109139_c0_g1_i1	-	-	-	-
TRINITY_DN109142_c0_g1_i1	-	-	-	-
TRINITY_DN109176_c0_g1_i1	-	-	-	-	GO:0030509|GO:0048513|GO:0060828
TRINITY_DN109181_c0_g1_i1	-	-	-	-	GO:0016717|GO:0055114
TRINITY_DN109192_c0_g1_i1	-	-	-	-	GO:0016021|GO:0042765
TRINITY_DN109208_c0_g1_i1	AT5G25840	Bv9_241550_cyty.t1	XP_012069099.1	VIT_209s0002g03710
TRINITY_DN109213_c0_g1_i1	-	-	-	-
TRINITY_DN109215_c0_g1_i1	-	-	-	-
TRINITY_DN109227_c0_g1_i1	-	-	-	-	GO:0005509
TRINITY_DN109238_c0_g1_i1	AT1G21010	-	XP_012073536.1	VIT_218s0122g00300
TRINITY_DN109244_c0_g1_i1	-	-	-	-	GO:0004672|GO:0006468
TRINITY_DN109246_c0_g1_i1	-	-	-	-	GO:0016021
TRINITY_DN109257_c0_g1_i1	-	-	-	-
TRINITY_DN109265_c0_g1_i1	-	-	-	-
TRINITY_DN109266_c0_g1_i1	-	-	-	-	-
TRINITY_DN109267_c0_g1_i1	-	-	-	-	GO:0005216|GO:0006811|GO:0016021
TRINITY_DN109273_c0_g1_i1	AT5G46940	Bv8_207750_taam.t1	XP_012083758.1	VIT_215s0021g00540	GO:0004857
TRINITY_DN109280_c0_g1_i1	-	-	-	VIT_204s0023g03190	GO:0016853
TRINITY_DN109281_c0_g1_i1	-	-	-	-	GO:0000786|GO:0003677|GO:0005634|GO:0046982
TRINITY_DN109282_c0_g1_i1	-	-	-	-	GO:0003723|GO:0003735|GO:0005840|GO:0006412|GO:0015935
TRINITY_DN109287_c0_g1_i1	-	-	-	-	GO:0000166|GO:0004812|GO:0005524|GO:0005737|GO:0006412|GO:0006418
TRINITY_DN109289_c0_g1_i1	-	-	-	-	GO:0030246
TRINITY_DN109291_c0_g1_i1	-	-	-	-	GO:0005509
TRINITY_DN109299_c0_g1_i1	-	-	-	-	GO:0008757
TRINITY_DN109305_c0_g1_i1	-	-	YP_002720100.1	-	GO:0015078|GO:0015986|GO:0045263
TRINITY_DN10930_c0_g1_i2	-	-	-	-
TRINITY_DN10930_c0_g1_i3	-	-	-	-	GO:0003676|GO:0008270
TRINITY_DN109311_c0_g1_i1	-	-	-	-	GO:0008234
TRINITY_DN109316_c0_g1_i1	-	-	-	-	GO:0005509
TRINITY_DN109318_c0_g1_i1	-	-	-	-	GO:0006402|GO:0030014
TRINITY_DN109328_c0_g1_i1	-	-	-	-
TRINITY_DN109330_c0_g1_i1	-	-	-	-
TRINITY_DN109331_c0_g1_i1	-	-	-	-	GO:0004100|GO:0006031|GO:0016758
TRINITY_DN109342_c0_g1_i1	-	-	XP_012083798.1	-	GO:0003676
TRINITY_DN109350_c0_g1_i1	-	-	-	-	GO:0005515
TRINITY_DN109351_c0_g1_i1	-	-	-	-	-
TRINITY_DN109354_c0_g1_i1	-	-	-	-
TRINITY_DN109355_c0_g1_i1	-	-	-	-
TRINITY_DN109357_c0_g1_i1	-	-	-	-
TRINITY_DN109363_c0_g1_i1	-	-	-	-	GO:0035091
TRINITY_DN10936_c0_g1_i1	-	-	-	-
TRINITY_DN109370_c0_g1_i1	-	-	-	-	GO:0000920
TRINITY_DN10937_c0_g1_i1	AT2G42110	Bv3_066140_zjsy.t1	XP_012087768.1	VIT_208s0007g06500
TRINITY_DN109385_c0_g1_i1	-	-	-	-
TRINITY_DN109397_c0_g1_i1	-	-	-	-	-
TRINITY_DN1093_c0_g1_i1	-	-	-	-	-
TRINITY_DN109406_c0_g1_i1	-	-	-	-	GO:0005515
TRINITY_DN109407_c0_g1_i1	-	-	-	-
TRINITY_DN109409_c0_g1_i1	-	-	-	-	-
TRINITY_DN109414_c0_g1_i1	-	-	-	-	GO:0004222|GO:0006508|GO:0016020
TRINITY_DN109416_c0_g1_i1	-	-	-	-	-
TRINITY_DN109417_c0_g1_i1	-	-	-	-	-
TRINITY_DN109422_c0_g1_i1	-	-	-	-	GO:0004553|GO:0005975
TRINITY_DN109424_c0_g1_i1	AT5G04660	Bv4_103540_wsip.t1	XP_012089888.1	VIT_213s0074g00390	GO:0005506|GO:0016705|GO:0020037|GO:0055114
TRINITY_DN109425_c0_g1_i1	-	-	-	-	GO:0003735|GO:0005622|GO:0005840|GO:0006412|GO:0022625
TRINITY_DN109432_c0_g1_i1	-	-	-	-	GO:0005524|GO:0005885|GO:0007015|GO:0034314
TRINITY_DN109437_c0_g1_i1	AT1G24020	Bv6_163070_cztd.t1	XP_012092055.1	VIT_201s0026g00570	GO:0006952|GO:0009607
TRINITY_DN109438_c0_g1_i1	-	-	-	-	-
TRINITY_DN10943_c0_g2_i1	-	-	-	-	GO:0003824|GO:0005975
TRINITY_DN109446_c0_g1_i1	-	-	-	-
TRINITY_DN10945_c0_g1_i1	AT1G32320	-	XP_012081069.1	-	GO:0004672|GO:0005524|GO:0006468
TRINITY_DN109464_c0_g1_i1	-	-	-	-	-
TRINITY_DN109465_c0_g1_i1	AT1G64065	-	XP_012086807.1	VIT_202s0025g00530
TRINITY_DN109476_c0_g1_i1	-	-	-	VIT_200s0674g00010
TRINITY_DN10947_c0_g1_i1	AT4G37340	-	-	VIT_207s0129g00730	GO:0005506|GO:0016705|GO:0020037|GO:0055114
TRINITY_DN10947_c0_g1_i2	-	-	-	-	GO:0005506|GO:0016705|GO:0020037|GO:0055114
TRINITY_DN10947_c0_g1_i3	-	-	-	-	GO:0005506|GO:0016705|GO:0020037|GO:0055114
TRINITY_DN109480_c0_g1_i1	-	-	-	-	-
TRINITY_DN109482_c0_g1_i1	-	-	-	-	GO:0005525
TRINITY_DN109486_c0_g1_i1	-	-	-	-
TRINITY_DN109487_c0_g1_i1	-	-	-	-
TRINITY_DN109496_c0_g1_i1	-	-	-	-	GO:0008152|GO:0016758
TRINITY_DN10949_c0_g1_i1	-	-	-	-	GO:0005524|GO:0016887
TRINITY_DN10949_c0_g1_i2	-	-	-	-	GO:0005524
TRINITY_DN109503_c0_g1_i1	-	-	-	-	GO:0000226|GO:0000922|GO:0005815|GO:0007020|GO:0043015
TRINITY_DN109505_c0_g1_i1	-	-	-	-	-
TRINITY_DN109531_c0_g1_i1	-	-	-	-	GO:0005215|GO:0016020|GO:0016021|GO:0022857|GO:0022891|GO:0055085
TRINITY_DN109532_c0_g1_i1	-	-	-	-	-
TRINITY_DN109533_c0_g1_i1	-	-	-	-	GO:0004672|GO:0005524|GO:0006468
TRINITY_DN109550_c0_g1_i1	-	-	-	-	-
TRINITY_DN109551_c0_g1_i1	-	-	-	-	-
TRINITY_DN109553_c0_g1_i1	-	-	-	-	-
TRINITY_DN109558_c0_g1_i1	-	-	-	-
TRINITY_DN109560_c0_g1_i1	-	-	-	-	GO:0006506|GO:0016021|GO:0016746
TRINITY_DN109562_c0_g1_i1	-	-	-	-	GO:0003677|GO:0003899|GO:0006351|GO:0032549
TRINITY_DN109568_c0_g1_i1	-	-	-	-	-
TRINITY_DN109570_c0_g1_i1	-	-	-	-	GO:0004140|GO:0005524|GO:0015937
TRINITY_DN109573_c0_g1_i1	-	-	-	-
TRINITY_DN109577_c0_g1_i1	AT1G66400	Bv2_030550_mpzo.t1	XP_012077786.1	VIT_214s0006g01400	GO:0005509
TRINITY_DN10957_c0_g1_i1	-	-	-	-	GO:0005524|GO:0006810|GO:0016021|GO:0016887|GO:0042626|GO:0055085
TRINITY_DN10957_c0_g1_i2	-	-	-	-	GO:0005524|GO:0006810|GO:0016021|GO:0016887|GO:0042626|GO:0055085
TRINITY_DN10958_c0_g1_i1	-	-	-	-	GO:0005730
TRINITY_DN10958_c0_g1_i2	-	-	-	-	GO:0005730
TRINITY_DN109598_c0_g1_i1	-	-	-	-	-
TRINITY_DN109599_c0_g1_i1	-	-	-	-	GO:0004312|GO:0004313|GO:0004314|GO:0004315|GO:0004316|GO:0004317|GO:0004319|GO:0004320|GO:0016295|GO:0016296|GO:0016297|GO:0055114
TRINITY_DN109604_c0_g1_i1	-	-	-	-	GO:0031409
TRINITY_DN109629_c0_g1_i1	-	-	-	-	GO:0000398|GO:0005681
TRINITY_DN109632_c0_g1_i1	-	-	-	-
TRINITY_DN109634_c0_g1_i1	-	-	-	-
TRINITY_DN109641_c0_g1_i1	-	-	-	-	GO:0016307|GO:0046488
TRINITY_DN109652_c0_g1_i1	-	-	-	-	GO:0005975
TRINITY_DN109655_c0_g1_i1	-	-	-	-
TRINITY_DN109660_c0_g1_i1	-	-	-	-
TRINITY_DN109663_c0_g1_i1	-	-	-	VIT_205s0077g02345
TRINITY_DN109668_c0_g1_i2	-	-	-	-	GO:0004386|GO:0005524
TRINITY_DN109668_c0_g1_i3	-	-	-	-	GO:0000723|GO:0003678|GO:0004386|GO:0005524|GO:0006281
TRINITY_DN109673_c0_g1_i1	-	-	-	-
TRINITY_DN109676_c0_g1_i1	-	-	XP_012090722.1	VIT_216s0050g01770
TRINITY_DN10967_c0_g1_i1	-	-	-	-
TRINITY_DN109684_c0_g1_i1	-	-	-	-
TRINITY_DN109686_c0_g1_i1	-	-	-	-	GO:0005488
TRINITY_DN109722_c0_g1_i1	AT3G16050	-	XP_012073347.1	-	GO:0003824|GO:0008152|GO:0042819|GO:0042823
TRINITY_DN109734_c0_g1_i1	-	-	-	-	GO:0003677|GO:0003899|GO:0005634|GO:0006351|GO:0032549
TRINITY_DN109735_c0_g1_i1	-	Bv_002620_rgdq.t1	-	-
TRINITY_DN109742_c0_g1_i1	-	-	-	-	-
TRINITY_DN109766_c0_g1_i1	-	-	-	-	-
TRINITY_DN109778_c0_g1_i1	-	-	-	-	-
TRINITY_DN109789_c0_g1_i1	-	-	-	-
TRINITY_DN109804_c0_g1_i1	-	-	-	-
TRINITY_DN10980_c0_g1_i1	AT4G13370	Bv8_213130_yyua.t1	XP_012078677.1	VIT_211s0016g04380
TRINITY_DN109810_c0_g1_i1	-	-	-	-	GO:0003824|GO:0009058|GO:0030170
TRINITY_DN109811_c0_g1_i1	-	-	-	-	GO:0015986|GO:0046933
TRINITY_DN10981_c0_g1_i1	AT5G23530	-	XP_020537386.1	VIT_218s0089g00370	GO:0008152|GO:0016787
TRINITY_DN10981_c0_g1_i2	-	-	-	-	GO:0008152|GO:0016787
TRINITY_DN109825_c0_g1_i1	-	-	-	-	GO:0003677|GO:0003887|GO:0006351
TRINITY_DN109829_c0_g1_i1	-	-	-	-
TRINITY_DN10983_c0_g1_i1	-	-	-	-
TRINITY_DN109853_c0_g1_i1	-	-	-	-	GO:0004857|GO:0005618|GO:0030599|GO:0042545
TRINITY_DN10985_c0_g1_i1	-	-	-	-	GO:0004672|GO:0005524|GO:0006468
TRINITY_DN10985_c0_g1_i2	-	-	-	-	GO:0004672|GO:0005524|GO:0006468
TRINITY_DN109868_c0_g1_i1	-	-	-	-	GO:0006508|GO:0008237|GO:0008270
TRINITY_DN10986_c0_g1_i1	-	-	-	-
TRINITY_DN10986_c0_g1_i2	-	-	-	-
TRINITY_DN109872_c0_g1_i1	-	-	-	-	GO:0003677|GO:0003700|GO:0006355
TRINITY_DN109880_c0_g1_i1	-	-	-	-	GO:0000166|GO:0004812|GO:0004830|GO:0005524|GO:0005737|GO:0006418|GO:0006436
TRINITY_DN10988_c0_g1_i1	-	-	-	-
TRINITY_DN109897_c0_g1_i1	-	-	-	-	GO:0006355|GO:0043401
TRINITY_DN109928_c0_g1_i1	-	-	-	-	GO:0016491|GO:0055114
TRINITY_DN10992_c0_g1_i1	-	-	-	-	GO:0005743|GO:0006850
TRINITY_DN109930_c0_g1_i1	-	-	-	-	-
TRINITY_DN109941_c0_g1_i1	-	-	-	-	GO:0005515
TRINITY_DN109947_c0_g1_i1	-	-	-	-	GO:0005488
TRINITY_DN109948_c0_g1_i1	-	-	-	-
TRINITY_DN109956_c0_g1_i1	-	-	-	-	GO:0004407|GO:0016575
TRINITY_DN109967_c0_g1_i1	-	-	-	-	GO:0005515|GO:0006396
TRINITY_DN109973_c0_g1_i1	-	Bv5_121550_phni.t1	-	-	GO:0003676|GO:0015074
TRINITY_DN109976_c0_g1_i1	-	-	-	-	-
TRINITY_DN109979_c0_g1_i1	-	-	-	-
TRINITY_DN109982_c0_g1_i1	-	-	-	VIT_219s0014g05090	GO:0006662|GO:0015035|GO:0045454
TRINITY_DN109983_c0_g1_i1	AT1G66940	-	XP_020536855.1	VIT_214s0006g02595	GO:0030247
TRINITY_DN109984_c0_g1_i1	-	-	-	-
TRINITY_DN109988_c0_g1_i1	-	-	-	-
TRINITY_DN109990_c0_g1_i1	-	-	-	-
TRINITY_DN109991_c0_g1_i1	-	-	-	-	GO:0006810|GO:0016021
TRINITY_DN109998_c0_g1_i1	-	-	-	-	GO:0003824
TRINITY_DN109999_c0_g1_i1	-	-	-	-
TRINITY_DN110003_c0_g1_i1	-	-	-	-	GO:0004175|GO:0004298|GO:0005839|GO:0019774|GO:0043161|GO:0051603
TRINITY_DN110004_c0_g1_i1	-	-	-	-	-
TRINITY_DN11000_c0_g1_i1	AT5G25600	-	-	-
TRINITY_DN11000_c0_g2_i1	-	-	-	-
TRINITY_DN110012_c0_g1_i1	-	-	-	-
TRINITY_DN11001_c0_g1_i1	-	-	-	-	GO:0006751|GO:0036374
TRINITY_DN11001_c0_g1_i2	-	-	-	-	GO:0006751|GO:0036374
TRINITY_DN110028_c0_g1_i1	-	-	-	-	GO:0005515
TRINITY_DN110032_c0_g1_i1	-	-	-	-	GO:0005524
TRINITY_DN110034_c0_g1_i1	-	-	-	-
TRINITY_DN110038_c0_g1_i1	-	-	-	-
TRINITY_DN110050_c0_g1_i1	-	-	-	-	GO:0051260
TRINITY_DN110057_c0_g1_i1	-	-	-	-	GO:0015078|GO:0015986|GO:0045263
TRINITY_DN11005_c0_g1_i1	-	-	-	-	-
TRINITY_DN110071_c0_g1_i1	-	-	-	-
TRINITY_DN110089_c0_g1_i1	-	-	-	-	GO:0015078|GO:0015991|GO:0033179
TRINITY_DN110091_c0_g1_i1	-	-	-	-
TRINITY_DN110092_c0_g1_i1	-	-	-	-	GO:0005319|GO:0006869
TRINITY_DN110094_c0_g1_i1	-	-	-	-	GO:0008270
TRINITY_DN110098_c0_g1_i1	AT3G17130	-	XP_020538739.1	-	GO:0004857|GO:0043086
TRINITY_DN110114_c0_g1_i1	-	-	-	-	GO:0000724|GO:0006281|GO:0007062|GO:0030915
TRINITY_DN11011_c0_g1_i1	-	-	-	-	GO:0004672|GO:0005524|GO:0006468
TRINITY_DN110120_c0_g1_i1	-	-	-	-
TRINITY_DN110121_c0_g1_i1	-	-	-	-	GO:0004190|GO:0005515|GO:0006508
TRINITY_DN110125_c0_g1_i1	-	-	-	-	GO:0005515
TRINITY_DN110130_c0_g1_i1	-	-	-	-	GO:0006260|GO:0055114
TRINITY_DN11013_c0_g1_i1	-	-	-	-	GO:0006470|GO:0008138|GO:0016311|GO:0016791
TRINITY_DN11014_c0_g1_i1	-	-	-	-
TRINITY_DN11014_c0_g1_i2	-	-	-	-
TRINITY_DN110151_c0_g1_i1	-	-	-	-
TRINITY_DN110158_c0_g1_i1	-	-	-	-	GO:0043531
TRINITY_DN11015_c0_g2_i1	-	-	-	-	-
TRINITY_DN110173_c0_g1_i1	-	-	-	-	GO:0005506|GO:0016705|GO:0020037|GO:0055114
TRINITY_DN110176_c0_g1_i1	-	-	-	-	-
TRINITY_DN110179_c0_g1_i1	-	-	-	-	GO:0005515
TRINITY_DN11017_c0_g1_i1	AT5G54180	Bv_000080_qgzg.t1	XP_012080885.1	-	GO:0003690|GO:0006355
TRINITY_DN11017_c0_g1_i2	-	-	-	-	GO:0003690|GO:0006355
TRINITY_DN110180_c0_g1_i1	-	-	-	-	GO:0005525
TRINITY_DN110183_c0_g1_i1	-	-	-	-
TRINITY_DN11019_c0_g1_i1	-	-	-	-	GO:0005515|GO:0005737|GO:0006886
TRINITY_DN11019_c0_g1_i2	-	-	-	-	GO:0005515|GO:0005737|GO:0006886
TRINITY_DN110207_c0_g1_i1	-	-	-	-	-
TRINITY_DN110215_c0_g1_i1	-	-	-	-	-
TRINITY_DN110219_c0_g1_i1	-	-	-	-	GO:0005515
TRINITY_DN110222_c0_g1_i1	-	-	-	-	GO:0000166|GO:0004812|GO:0004832|GO:0005524|GO:0005737|GO:0006418|GO:0006438
TRINITY_DN110223_c0_g1_i1	-	-	-	-	-
TRINITY_DN110238_c0_g1_i1	-	-	-	-
TRINITY_DN11023_c0_g1_i1	-	-	-	-	GO:0005737|GO:0006886
TRINITY_DN110243_c0_g1_i1	-	-	-	-
TRINITY_DN110250_c0_g1_i1	-	-	-	-	GO:0005515
TRINITY_DN110255_c0_g1_i1	-	-	-	-	-
TRINITY_DN110255_c0_g1_i2	-	-	-	-	-
TRINITY_DN11025_c0_g1_i1	-	-	-	-	GO:0015992|GO:0046034
TRINITY_DN11025_c0_g2_i1	-	-	-	-	GO:0005524|GO:0015986|GO:0015992|GO:0045261|GO:0046034|GO:0046933
TRINITY_DN110263_c0_g1_i1	-	-	-	-
TRINITY_DN110264_c0_g1_i1	AT5G59520	Bv7_189220_kuhu.t1	XP_012066988.1	VIT_206s0004g05070	GO:0016020|GO:0030001|GO:0046873|GO:0055085
TRINITY_DN110267_c0_g1_i1	-	-	-	-
TRINITY_DN110272_c0_g1_i1	-	Bv3_067750_mtgu.t1	XP_012086205.1	VIT_208s0007g08910	GO:0008152|GO:0016758
TRINITY_DN110275_c0_g1_i1	-	-	XP_012079894.1	-	GO:0016747
TRINITY_DN11027_c0_g1_i1	-	-	-	-
TRINITY_DN11027_c0_g1_i2	AT1G12970	Bv5_129020_wzwx.t1	XP_012085487.1	VIT_217s0000g09230	GO:0005515
TRINITY_DN110281_c0_g1_i1	-	-	-	-
TRINITY_DN110287_c0_g1_i1	-	-	-	-
TRINITY_DN110289_c0_g1_i1	-	-	-	-	-
TRINITY_DN110295_c0_g1_i1	AT5G43250	Bv6_164690_onnf.t1	XP_012085670.1	VIT_201s0010g03550	GO:0046982
TRINITY_DN11029_c0_g1_i1	AT2G36930	Bv7_176150_aaui.t1	XP_012082419.1	VIT_208s0007g05070	GO:0003676|GO:0008270
TRINITY_DN1102_c0_g1_i1	-	-	XP_012068642.1	-
TRINITY_DN1102_c0_g1_i2	-	-	-	-
TRINITY_DN110306_c0_g1_i1	-	-	-	-	GO:0032947|GO:0043248
TRINITY_DN110310_c0_g1_i1	-	-	-	-
TRINITY_DN110319_c0_g1_i1	-	-	-	-	GO:0004109|GO:0006779|GO:0055114
TRINITY_DN11031_c0_g1_i1	-	-	-	-
TRINITY_DN110326_c0_g1_i1	-	-	-	-	GO:0055114
TRINITY_DN110327_c0_g1_i1	-	-	-	-	GO:0004553|GO:0005975
TRINITY_DN11036_c0_g1_i1	-	-	-	-
TRINITY_DN110373_c0_g1_i1	-	-	-	-	-
TRINITY_DN110376_c0_g1_i1	-	-	-	-
TRINITY_DN110377_c0_g1_i1	-	-	-	-	GO:0016702|GO:0055114
TRINITY_DN110391_c0_g1_i1	-	-	-	-	-
TRINITY_DN110399_c0_g1_i1	-	-	-	-	GO:0003676|GO:0008270
TRINITY_DN1103_c0_g1_i1	-	-	-	-	GO:0004055|GO:0005524|GO:0006526
TRINITY_DN110406_c0_g1_i1	-	-	-	-
TRINITY_DN110418_c0_g1_i1	-	Bv6_159750_udqu.t1	-	-	-
TRINITY_DN11041_c0_g1_i1	-	-	-	-
TRINITY_DN110426_c0_g1_i1	-	-	XP_012089285.1	-	GO:0000786|GO:0003677|GO:0005634|GO:0006334
TRINITY_DN110436_c0_g1_i1	-	-	-	-
TRINITY_DN110443_c0_g1_i1	-	-	XP_012066605.1	-	-
TRINITY_DN110449_c0_g1_i1	-	-	-	-
TRINITY_DN110458_c0_g1_i1	-	-	-	-	GO:0003700|GO:0005634|GO:0006355|GO:0008270
TRINITY_DN11045_c0_g1_i1	-	-	-	-	GO:0004571|GO:0005509|GO:0016020
TRINITY_DN110469_c0_g1_i1	-	-	-	-	GO:0005515
TRINITY_DN110477_c0_g1_i1	-	-	-	-	GO:0046856
TRINITY_DN110486_c0_g1_i1	-	-	-	-	-
TRINITY_DN110487_c0_g1_i1	-	-	-	-
TRINITY_DN110488_c0_g1_i1	-	-	-	-	-
TRINITY_DN11048_c0_g1_i1	-	-	-	-	-
TRINITY_DN110490_c0_g1_i1	-	-	-	-	GO:0000166|GO:0003676|GO:0003824|GO:0005622|GO:0006139|GO:0008408|GO:0044237
TRINITY_DN110495_c0_g1_i1	-	-	-	-
TRINITY_DN110499_c0_g1_i1	-	-	-	-	GO:0003735|GO:0006412|GO:0015934
TRINITY_DN110504_c1_g1_i1	-	-	-	-	-
TRINITY_DN110517_c0_g1_i1	-	-	-	-	-
TRINITY_DN110517_c0_g1_i2	-	-	-	-	-
TRINITY_DN110525_c0_g1_i1	-	-	-	-	GO:0006890
TRINITY_DN110535_c0_g1_i1	-	-	-	-	GO:0003677|GO:0003887|GO:0005760|GO:0006260
TRINITY_DN11053_c0_g1_i1	AT1G72060	Bv1_001490_nupk.t1	XP_012066804.1	VIT_212s0035g01000	GO:0004867
TRINITY_DN110541_c0_g1_i1	-	-	-	-	GO:0005096
TRINITY_DN110544_c0_g1_i1	-	-	-	-
TRINITY_DN11054_c0_g1_i2	AT4G29530	Bv_002950_kgiw.t1	-	-	GO:0016791
TRINITY_DN110557_c0_g1_i1	-	-	-	-	GO:0008270
TRINITY_DN110566_c0_g1_i1	-	-	-	-
TRINITY_DN110571_c0_g1_i1	-	-	-	-
TRINITY_DN110585_c0_g1_i1	-	-	-	-	GO:0003924|GO:0005525
TRINITY_DN110586_c0_g1_i1	-	-	-	-
TRINITY_DN110593_c0_g1_i1	-	-	-	-	-
TRINITY_DN110600_c0_g1_i1	-	-	-	-	-
TRINITY_DN110601_c0_g1_i1	-	-	-	-	-
TRINITY_DN110602_c0_g1_i1	-	-	-	-
TRINITY_DN110612_c0_g1_i1	-	-	-	-	GO:0005515|GO:0006779|GO:0008152|GO:0008168|GO:0055114
TRINITY_DN110620_c0_g1_i1	-	-	-	-	-
TRINITY_DN110621_c0_g1_i1	-	-	-	-	GO:0003824|GO:0008609|GO:0008610|GO:0016491|GO:0016614|GO:0050660|GO:0055114
TRINITY_DN11062_c0_g1_i1	-	-	-	-	-
TRINITY_DN110638_c0_g1_i1	-	-	-	-
TRINITY_DN110642_c0_g1_i1	-	-	XP_012066180.2	-	GO:0005515
TRINITY_DN110646_c0_g1_i1	-	-	-	-
TRINITY_DN110651_c0_g1_i1	-	-	-	-	GO:0005509
TRINITY_DN110654_c0_g1_i1	-	-	-	-
TRINITY_DN11065_c0_g1_i1	-	-	-	-
TRINITY_DN11065_c0_g1_i2	-	-	-	-
TRINITY_DN110661_c0_g1_i1	-	-	-	-	GO:0016491|GO:0016614|GO:0050660|GO:0055114
TRINITY_DN110669_c0_g1_i1	-	-	-	-
TRINITY_DN110671_c0_g1_i1	-	-	-	-
TRINITY_DN110673_c0_g1_i1	-	-	-	-	GO:0042302
TRINITY_DN110682_c0_g1_i1	AT1G08790	Bv4_091640_yuny.t1	XP_020540416.1	VIT_214s0081g00570
TRINITY_DN110684_c0_g1_i1	-	-	-	-
TRINITY_DN110690_c0_g1_i1	-	-	-	-	GO:0005515
TRINITY_DN110691_c0_g1_i1	-	-	-	-
TRINITY_DN110707_c0_g1_i1	-	-	-	-
TRINITY_DN110717_c0_g1_i1	-	-	-	-
TRINITY_DN110720_c0_g1_i1	-	-	-	-	GO:0003676|GO:0003723
TRINITY_DN110723_c0_g1_i1	-	-	-	-
TRINITY_DN11072_c0_g1_i1	AT2G41820	Bv_004690_dhcc.t1	XP_012086152.1	VIT_208s0007g08450	GO:0004672|GO:0005515|GO:0005524|GO:0006468
TRINITY_DN110730_c0_g1_i1	-	-	-	-	-
TRINITY_DN110732_c0_g1_i1	-	-	-	-
TRINITY_DN110738_c0_g1_i1	-	-	-	-
TRINITY_DN11073_c0_g1_i1	-	-	-	-	GO:0004672|GO:0005524|GO:0006468
TRINITY_DN110740_c0_g1_i1	-	-	-	-	GO:0005515
TRINITY_DN110741_c0_g1_i1	-	-	-	-	-
TRINITY_DN110746_c0_g1_i1	-	-	-	-	-
TRINITY_DN110747_c0_g1_i1	-	-	-	-
TRINITY_DN11075_c0_g1_i1	-	-	-	-
TRINITY_DN110768_c0_g1_i1	-	-	-	-	GO:0005524|GO:0016887
TRINITY_DN110770_c0_g1_i1	-	-	-	-	GO:0005515
TRINITY_DN110771_c0_g1_i1	-	-	-	-
TRINITY_DN110775_c0_g1_i1	-	-	-	-
TRINITY_DN110778_c0_g1_i1	-	-	-	-
TRINITY_DN110779_c0_g1_i1	-	-	XP_012091487.1	-	GO:0007017|GO:0030286
TRINITY_DN110784_c0_g1_i1	-	-	-	-
TRINITY_DN110799_c0_g1_i1	-	-	-	-
TRINITY_DN110815_c0_g1_i1	-	-	-	-	GO:0006511
TRINITY_DN110820_c0_g1_i1	-	-	-	-	GO:0000166|GO:0016021
TRINITY_DN110827_c0_g1_i1	-	-	-	-
TRINITY_DN110833_c0_g1_i1	-	-	-	-
TRINITY_DN11083_c0_g1_i1	-	-	XP_012084078.1	VIT_205s0077g00980
TRINITY_DN11083_c0_g1_i2	-	-	-	-
TRINITY_DN110840_c0_g1_i1	-	-	-	-
TRINITY_DN110841_c0_g1_i1	-	-	-	-	GO:0003676
TRINITY_DN110842_c0_g1_i1	-	-	-	-	-
TRINITY_DN110846_c0_g1_i1	-	-	-	-	GO:0003676|GO:0015074
TRINITY_DN110848_c0_g1_i1	-	-	-	-	GO:0005515
TRINITY_DN110862_c0_g1_i1	-	-	-	-
TRINITY_DN110868_c0_g1_i1	AT3G49070	Bv3_058960_sscj.t1	XP_012067024.1	VIT_216s0050g00840
TRINITY_DN110872_c0_g1_i1	-	-	-	-	GO:0016021
TRINITY_DN110873_c0_g1_i1	-	-	-	-
TRINITY_DN110879_c0_g1_i1	-	-	-	-
TRINITY_DN110885_c0_g1_i1	-	-	-	-	-
TRINITY_DN110887_c0_g1_i1	-	-	-	-	GO:0005198|GO:0019028
TRINITY_DN110889_c0_g1_i1	-	-	XP_012081726.1	-	GO:0046983
TRINITY_DN11088_c0_g1_i1	-	-	-	-
TRINITY_DN110898_c0_g1_i1	-	-	-	-
TRINITY_DN1108_c0_g1_i2	-	-	-	-
TRINITY_DN11090_c0_g1_i1	-	-	-	-
TRINITY_DN110910_c0_g1_i1	-	-	-	-
TRINITY_DN110915_c0_g1_i1	-	-	-	-
TRINITY_DN11091_c0_g1_i1	AT1G70560	-	XP_012085457.1	VIT_200s0394g00040	GO:0003824|GO:0016846
TRINITY_DN11091_c0_g1_i2	-	-	-	-	GO:0003824|GO:0016846
TRINITY_DN110926_c0_g1_i1	-	-	-	-	GO:0000145|GO:0005737|GO:0006887|GO:0048278
TRINITY_DN11092_c0_g1_i1	-	-	-	-	-
TRINITY_DN110932_c0_g1_i1	-	-	-	-
TRINITY_DN110941_c0_g1_i1	-	-	-	-	GO:0005525|GO:0005622|GO:0006886
TRINITY_DN11094_c0_g1_i2	-	-	-	-	GO:0003824|GO:0008152|GO:0048037
TRINITY_DN110964_c0_g1_i1	-	-	-	-	-
TRINITY_DN110965_c0_g1_i1	-	-	-	-
TRINITY_DN110967_c0_g1_i1	-	Bv5_109990_oper.t1	XP_012087217.2	-
TRINITY_DN110969_c0_g1_i1	-	-	-	-	GO:0005524|GO:0006810|GO:0016021|GO:0042626|GO:0055085
TRINITY_DN110976_c0_g1_i1	AT1G06320	Bv3_059440_uekn.t1	XP_020538667.1	VIT_205s0077g01030
TRINITY_DN110978_c0_g1_i1	-	-	-	-
TRINITY_DN110979_c0_g1_i1	-	-	XP_012068338.2	-	GO:0005509
TRINITY_DN110980_c0_g1_i1	-	-	-	-	GO:0005515
TRINITY_DN11098_c0_g1_i1	-	-	-	-	GO:0016791
TRINITY_DN11099_c0_g1_i1	-	-	-	-	GO:0004842|GO:0005488|GO:0005515|GO:0016567
TRINITY_DN11099_c0_g1_i2	AT1G71020	Bv6_158070_iwgs.t1	XP_012072200.1	VIT_201s0011g04770	GO:0004842|GO:0005488|GO:0005515|GO:0016567
TRINITY_DN111001_c0_g1_i1	-	-	-	-	-
TRINITY_DN11100_c0_g1_i1	-	-	-	-	GO:0043531
TRINITY_DN111015_c0_g1_i1	-	-	-	-	-
TRINITY_DN111020_c0_g1_i1	-	-	-	-
TRINITY_DN111023_c0_g1_i1	-	-	-	-	-
TRINITY_DN111027_c0_g1_i1	-	-	-	-	-
TRINITY_DN111037_c0_g1_i1	-	-	-	-	-
TRINITY_DN111040_c0_g1_i1	-	-	-	-	-
TRINITY_DN111041_c0_g1_i1	-	-	-	-	GO:0003723|GO:0003735|GO:0005622|GO:0005840|GO:0006412|GO:0015935
TRINITY_DN11104_c0_g1_i1	-	-	-	-	GO:0016810
TRINITY_DN11104_c0_g1_i2	-	-	-	-	GO:0016810
TRINITY_DN111054_c0_g1_i1	-	-	-	-
TRINITY_DN11105_c0_g1_i1	-	-	-	-	GO:0008152|GO:0016758
TRINITY_DN11105_c0_g1_i2	-	-	-	-	GO:0008152|GO:0016758
TRINITY_DN111066_c0_g1_i1	AT3G57120	Bv9_223730_ncmj.t1	XP_012064770.1	VIT_206s0004g02530	GO:0004672|GO:0005524|GO:0006468
TRINITY_DN11107_c0_g1_i1	-	-	-	-
TRINITY_DN111081_c0_g1_i1	-	-	-	-
TRINITY_DN111101_c0_g1_i1	-	-	-	-
TRINITY_DN111102_c0_g1_i1	-	-	-	-	GO:0000226|GO:0000922|GO:0005815|GO:0007020|GO:0043015
TRINITY_DN111103_c0_g1_i1	AT4G23720	Bv1_003970_eocg.t1	XP_012087196.2	VIT_202s0025g00890
TRINITY_DN111107_c0_g1_i1	-	-	-	-
TRINITY_DN111108_c0_g1_i1	-	-	-	-
TRINITY_DN111110_c0_g1_i1	-	-	-	-
TRINITY_DN111116_c0_g1_i1	-	-	-	-	GO:0003735|GO:0005840|GO:0006412
TRINITY_DN11111_c0_g1_i1	-	-	-	-	GO:0005515
TRINITY_DN111135_c0_g1_i1	-	-	-	-
TRINITY_DN11113_c0_g1_i1	-	-	-	-	GO:0000178|GO:0006396
TRINITY_DN111141_c0_g1_i1	-	-	-	-	GO:0004525|GO:0005515|GO:0006396
TRINITY_DN111144_c0_g1_i1	-	-	-	-	GO:0000226|GO:0000922|GO:0005815|GO:0007020|GO:0043015
TRINITY_DN11114_c0_g1_i1	-	-	-	-	GO:0003676
TRINITY_DN111151_c0_g1_i1	-	-	-	-	GO:0004674|GO:0007015
TRINITY_DN111155_c0_g1_i1	-	-	-	-	GO:0005576|GO:0006030|GO:0008061
TRINITY_DN111158_c0_g1_i1	-	-	-	-	-
TRINITY_DN11115_c0_g1_i1	-	-	-	-
TRINITY_DN11115_c0_g1_i2	-	-	-	-
TRINITY_DN111162_c0_g1_i1	-	-	-	-
TRINITY_DN111171_c0_g1_i1	-	-	-	-	-
TRINITY_DN111174_c0_g1_i1	-	-	-	-	GO:0003677|GO:0003684|GO:0005634|GO:0006289
TRINITY_DN111180_c0_g1_i1	-	-	-	-	GO:0008152|GO:0016758
TRINITY_DN111192_c0_g1_i1	-	-	-	-
TRINITY_DN111193_c0_g1_i1	-	-	-	-	-
TRINITY_DN111194_c0_g1_i1	-	-	-	-	-
TRINITY_DN111196_c0_g1_i1	-	-	-	-
TRINITY_DN111214_c0_g1_i1	AT4G40045	-	XP_012089894.1	VIT_213s0074g00420
TRINITY_DN111225_c0_g1_i1	-	-	-	-	GO:0008152|GO:0016746
TRINITY_DN111230_c0_g1_i1	-	-	-	VIT_205s0020g02210	GO:0000160|GO:0004871
TRINITY_DN111235_c0_g1_i1	-	-	-	-
TRINITY_DN111249_c0_g1_i1	-	-	-	-
TRINITY_DN111256_c0_g1_i1	-	-	-	-
TRINITY_DN11126_c0_g1_i1	-	-	-	-	GO:0003735|GO:0005622|GO:0005840|GO:0006412
TRINITY_DN11127_c0_g1_i1	-	-	-	-	GO:0004672|GO:0005524|GO:0006468
TRINITY_DN111280_c0_g1_i1	-	-	-	-
TRINITY_DN111283_c0_g1_i1	-	-	-	-	-
TRINITY_DN11128_c0_g1_i1	-	-	-	-	GO:0005524|GO:0015986|GO:0015992|GO:0045261|GO:0046034|GO:0046933
TRINITY_DN111294_c0_g1_i1	-	-	-	-	GO:0008152|GO:0016758
TRINITY_DN111313_c0_g1_i1	-	-	-	-	-
TRINITY_DN11131_c0_g1_i1	-	-	-	-	GO:0003824
TRINITY_DN11131_c0_g1_i2	-	-	-	-	GO:0003824
TRINITY_DN111321_c0_g1_i1	-	-	-	-
TRINITY_DN111322_c0_g1_i1	-	-	-	-	GO:0000123|GO:0005488|GO:0005634|GO:0016573
TRINITY_DN111328_c0_g1_i1	-	-	-	-	-
TRINITY_DN111338_c0_g1_i1	-	-	-	-
TRINITY_DN111348_c0_g1_i1	-	-	-	-	GO:0009966
TRINITY_DN111350_c0_g1_i1	AT5G22870	Bv6_159340_nzhw.t1	XP_012064669.1	VIT_206s0061g00850
TRINITY_DN11135_c0_g1_i2	-	-	-	-	GO:0004176|GO:0004252|GO:0005524|GO:0006508|GO:0030163
TRINITY_DN111364_c0_g1_i1	-	-	-	-
TRINITY_DN111366_c0_g1_i1	-	-	-	-	-
TRINITY_DN111368_c0_g1_i1	-	-	-	-	GO:0000398|GO:0005681|GO:0017070
TRINITY_DN111371_c0_g1_i1	AT4G00080	-	XP_012083600.1	-	GO:0004857
TRINITY_DN111374_c0_g1_i1	-	-	-	-	GO:0004075|GO:0005524
TRINITY_DN111392_c0_g1_i1	-	-	-	-	GO:0005515|GO:0005524|GO:0005694|GO:0051276
TRINITY_DN111400_c0_g1_i1	-	-	-	-	GO:0005524|GO:0016887
TRINITY_DN111405_c0_g1_i1	-	-	-	-	GO:0006810|GO:0016021
TRINITY_DN111407_c0_g1_i1	-	-	-	-	GO:0006508|GO:0008234
TRINITY_DN11140_c0_g1_i1	-	-	-	-	GO:0005515
TRINITY_DN11140_c0_g1_i2	-	-	-	-	GO:0005515
TRINITY_DN111413_c0_g1_i1	-	-	-	-
TRINITY_DN111417_c0_g1_i1	-	-	-	-
TRINITY_DN111424_c0_g1_i1	-	-	-	-	GO:0004672|GO:0005524|GO:0006468
TRINITY_DN111429_c0_g1_i1	-	-	-	-
TRINITY_DN111431_c0_g1_i1	-	-	-	-	-
TRINITY_DN111444_c0_g1_i1	-	-	-	-	GO:0003824
TRINITY_DN111447_c0_g1_i1	-	-	-	-
TRINITY_DN11144_c0_g1_i1	-	-	-	-	-
TRINITY_DN111453_c0_g1_i1	-	-	-	-	GO:0004190|GO:0006508
TRINITY_DN111454_c0_g1_i1	-	-	-	-
TRINITY_DN111458_c0_g1_i1	-	-	-	VIT_217s0000g03690
TRINITY_DN111467_c0_g1_i1	-	-	-	-	GO:0005488
TRINITY_DN111470_c0_g1_i1	-	-	-	VIT_216s0022g00625
TRINITY_DN111476_c0_g1_i1	-	-	-	-
TRINITY_DN11147_c0_g1_i1	-	Bv6_164160_qwnz.t1	XP_012085721.1	-
TRINITY_DN11147_c0_g1_i2	-	-	-	VIT_201s0010g03960
TRINITY_DN111482_c0_g1_i1	-	-	-	-	-
TRINITY_DN111489_c0_g1_i1	-	-	-	-	-
TRINITY_DN111503_c0_g1_i1	-	-	-	-
TRINITY_DN111509_c0_g1_i1	-	-	-	-	GO:0006464|GO:0008641
TRINITY_DN111511_c0_g1_i1	-	-	-	-	GO:0005488|GO:0006913|GO:0008565
TRINITY_DN111513_c0_g1_i1	-	-	-	-
TRINITY_DN11152_c0_g1_i1	AT1G18480	Bv3_056510_ujrj.t1	XP_012075416.1	VIT_205s0077g02210	GO:0016787
TRINITY_DN111540_c0_g1_i1	-	-	-	-	-
TRINITY_DN111545_c0_g1_i1	-	-	-	-
TRINITY_DN111552_c0_g1_i1	-	-	-	-	-
TRINITY_DN111567_c0_g1_i1	-	-	-	-	GO:0005777|GO:0010468
TRINITY_DN111568_c0_g1_i1	-	-	-	-	-
TRINITY_DN111571_c0_g1_i1	-	-	-	-	-
TRINITY_DN11157_c0_g1_i1	-	-	-	-	GO:0000155|GO:0007165
TRINITY_DN11157_c0_g1_i2	-	-	-	-	GO:0000155|GO:0005515|GO:0007165
TRINITY_DN11157_c0_g1_i3	-	-	-	-
TRINITY_DN111584_c0_g1_i1	-	-	-	-
TRINITY_DN111588_c0_g1_i1	-	-	-	-	GO:0043231|GO:0051537
TRINITY_DN11158_c0_g1_i1	-	-	-	-
TRINITY_DN11158_c0_g1_i2	-	-	-	-
TRINITY_DN111590_c0_g1_i1	-	-	-	-
TRINITY_DN111593_c0_g1_i1	AT3G21530	-	XP_012069458.1	VIT_205s0020g02290
TRINITY_DN11159_c0_g1_i1	-	Bv6_144960_eqsp.t1	XP_012070596.2	VIT_200s2379g00010	GO:0005515
TRINITY_DN1115_c0_g1_i1	-	-	-	-
TRINITY_DN111621_c0_g1_i1	-	-	-	-	-
TRINITY_DN111625_c0_g1_i1	-	-	-	-	GO:0005515
TRINITY_DN111627_c0_g1_i1	-	-	-	-
TRINITY_DN111638_c0_g1_i1	-	-	-	-
TRINITY_DN111639_c0_g1_i1	-	-	-	-	GO:0005515
TRINITY_DN11163_c0_g1_i1	-	-	-	-	GO:0043461
TRINITY_DN11163_c0_g1_i2	-	-	-	-	GO:0043461
TRINITY_DN111656_c0_g1_i1	-	-	-	-
TRINITY_DN11166_c0_g1_i1	-	-	-	-
TRINITY_DN111677_c0_g1_i1	-	-	-	-
TRINITY_DN111685_c0_g1_i1	-	-	-	-	GO:0003735|GO:0005622|GO:0005840|GO:0006414
TRINITY_DN111690_c0_g1_i1	-	-	-	-
TRINITY_DN11169_c0_g1_i1	-	-	-	-
TRINITY_DN11169_c0_g1_i2	-	-	-	-
TRINITY_DN111710_c0_g1_i1	-	-	-	-
TRINITY_DN11172_c0_g1_i1	-	-	-	-
TRINITY_DN11172_c0_g2_i1	-	-	-	-	GO:0003677|GO:0003910|GO:0006281|GO:0006310
TRINITY_DN111740_c0_g1_i1	-	-	-	-
TRINITY_DN111746_c0_g1_i1	-	-	-	-
TRINITY_DN111752_c0_g1_i1	-	-	-	-	GO:0016491
TRINITY_DN111755_c0_g1_i1	-	-	-	-
TRINITY_DN111759_c0_g1_i1	-	-	-	-	GO:0005198|GO:0051536|GO:0097428
TRINITY_DN11175_c0_g1_i1	-	-	-	-	GO:0016020|GO:0055085
TRINITY_DN111771_c0_g1_i1	AT2G18500	Bv8_213820_nqjr.t1	XP_020534862.1	VIT_218s0001g12310
TRINITY_DN111781_c0_g1_i1	-	-	-	-
TRINITY_DN111785_c0_g1_i1	-	-	-	-
TRINITY_DN11178_c0_g2_i1	-	-	-	-	GO:0005515
TRINITY_DN111800_c0_g1_i1	-	-	-	VIT_218s0001g11070	GO:0048364
TRINITY_DN111803_c0_g1_i1	-	-	-	-	-
TRINITY_DN111810_c0_g1_i1	-	-	-	-	GO:0006662|GO:0015035|GO:0045454
TRINITY_DN111811_c0_g1_i1	-	-	-	-	GO:0005506|GO:0016705|GO:0020037|GO:0055114
TRINITY_DN111816_c0_g1_i1	-	-	-	-	GO:0005634|GO:0006260
TRINITY_DN111819_c0_g1_i1	-	-	-	-
TRINITY_DN111822_c0_g1_i1	AT1G80133	Bv9_239170_udue.t1	XP_020535316.1	-
TRINITY_DN111826_c0_g1_i1	-	-	-	-
TRINITY_DN11182_c0_g1_i1	-	-	-	-	GO:0003824|GO:0016491|GO:0016614|GO:0050660|GO:0055114
TRINITY_DN11182_c0_g1_i2	-	-	-	-	GO:0003824|GO:0016491|GO:0016614|GO:0050660|GO:0055114
TRINITY_DN111836_c0_g1_i1	-	-	-	-
TRINITY_DN111842_c0_g1_i1	-	-	-	-	GO:0003723|GO:0003735|GO:0005622|GO:0005840|GO:0006412
TRINITY_DN111847_c0_g1_i1	-	-	-	-	GO:0004349|GO:0005737|GO:0006561
TRINITY_DN11184_c0_g1_i1	-	-	-	-
TRINITY_DN111851_c0_g1_i1	-	-	-	VIT_201s0011g05250
TRINITY_DN111853_c0_g1_i1	-	-	XP_020533036.1	-	GO:0016491|GO:0055114
TRINITY_DN111855_c0_g1_i1	-	-	-	-	-
TRINITY_DN11187_c0_g1_i1	-	-	-	-
TRINITY_DN11187_c0_g1_i2	AT2G31920	-	XP_012092587.1	VIT_213s0320g00010
TRINITY_DN111885_c0_g1_i1	-	-	-	-	GO:0005096
TRINITY_DN11188_c0_g1_i1	-	-	-	-
TRINITY_DN111893_c0_g1_i1	-	-	-	-	GO:0003824|GO:0006633|GO:0008152|GO:0016020|GO:0016747
TRINITY_DN111905_c0_g1_i1	-	-	-	-
TRINITY_DN111914_c0_g1_i1	-	-	-	-	-
TRINITY_DN111917_c0_g1_i1	-	-	-	-	GO:0000287|GO:0005975|GO:0016868
TRINITY_DN111919_c0_g1_i1	-	-	-	-	-
TRINITY_DN111932_c0_g1_i1	-	-	-	-	GO:0005549
TRINITY_DN111933_c0_g1_i1	-	-	-	-	GO:0003924|GO:0005525|GO:0005622|GO:0007264
TRINITY_DN111938_c0_g1_i1	-	-	-	-	GO:0004672|GO:0005524|GO:0006468
TRINITY_DN111952_c0_g1_i1	-	-	-	-
TRINITY_DN111953_c0_g1_i1	-	-	-	-
TRINITY_DN111956_c0_g1_i1	-	-	-	-
TRINITY_DN11195_c0_g1_i1	-	-	-	-
TRINITY_DN111968_c0_g1_i1	-	-	-	-
TRINITY_DN11196_c0_g1_i1	AT1G51400	Bv4_079740_azzt.t1	XP_012090020.1	VIT_213s0064g00670
TRINITY_DN111979_c0_g1_i1	-	-	-	-
TRINITY_DN111985_c0_g1_i1	-	-	-	-
TRINITY_DN111987_c0_g1_i1	-	-	-	-
TRINITY_DN11198_c0_g1_i1	-	-	-	-
TRINITY_DN111991_c0_g1_i1	-	-	-	-
TRINITY_DN1119_c0_g1_i1	-	-	-	-	GO:0004672|GO:0005524|GO:0006468
TRINITY_DN1119_c0_g1_i2	-	-	-	-	GO:0004672|GO:0005524|GO:0006468
TRINITY_DN112008_c0_g1_i1	-	-	-	-
TRINITY_DN11200_c0_g1_i1	-	-	-	-	GO:0004672|GO:0005524|GO:0006468
TRINITY_DN112013_c0_g1_i1	-	-	-	-	-
TRINITY_DN112025_c0_g1_i1	-	-	-	-
TRINITY_DN112026_c0_g1_i1	-	-	-	-	GO:0003824|GO:0008152
TRINITY_DN112028_c0_g1_i1	-	-	-	-	-
TRINITY_DN112043_c0_g1_i1	-	-	-	-
TRINITY_DN112064_c0_g1_i1	-	-	-	-
TRINITY_DN112065_c0_g1_i1	-	-	-	-	GO:0004222|GO:0006508|GO:0008237
TRINITY_DN112067_c0_g1_i1	AT1G03330	Bv2_028020_uzza.t1	XP_012092296.1	VIT_207s0104g00560	GO:0006397
TRINITY_DN112077_c0_g1_i1	-	-	-	-	GO:0005488
TRINITY_DN112085_c0_g1_i1	-	-	-	-	GO:0006810|GO:0016020
TRINITY_DN112091_c0_g1_i1	-	-	-	-	GO:0005515|GO:0006614
TRINITY_DN112094_c0_g1_i1	-	-	-	-	-
TRINITY_DN112097_c0_g1_i1	-	-	-	-	GO:0016020
TRINITY_DN1120_c0_g1_i1	-	-	-	-	GO:0005488
TRINITY_DN1120_c0_g1_i2	-	-	-	-	GO:0005488
TRINITY_DN112107_c0_g1_i1	-	-	-	-
TRINITY_DN112126_c0_g1_i1	-	-	-	-	GO:0016491|GO:0016614|GO:0055114
TRINITY_DN112134_c0_g1_i1	-	-	-	-	GO:0005622|GO:0042254
TRINITY_DN112144_c0_g1_i1	-	-	-	-	GO:0003824|GO:0004332|GO:0006096
TRINITY_DN112146_c0_g1_i1	-	-	-	-	-
TRINITY_DN112150_c0_g1_i1	-	-	-	-	GO:0006855|GO:0015238|GO:0015297|GO:0016020|GO:0055085
TRINITY_DN112161_c0_g1_i1	-	-	-	-
TRINITY_DN112180_c0_g1_i1	-	-	-	-	GO:0005515
TRINITY_DN112181_c0_g1_i1	AT2G46050	Bv1_004710_ozcw.t1	-	-	GO:0005515
TRINITY_DN112185_c0_g1_i1	-	-	-	-
TRINITY_DN112187_c0_g1_i1	-	-	-	-
TRINITY_DN112202_c0_g1_i1	-	-	-	-	GO:0016491|GO:0016614|GO:0055114
TRINITY_DN112206_c0_g1_i1	-	-	-	-	GO:0004672|GO:0005524|GO:0006468
TRINITY_DN112218_c0_g1_i1	-	-	-	VIT_200s0868g00010	GO:0006355
TRINITY_DN112222_c0_g1_i1	-	-	XP_020536542.1	-
TRINITY_DN112229_c0_g1_i1	-	-	-	-	GO:0004672|GO:0005524|GO:0006468
TRINITY_DN112233_c0_g1_i1	-	-	-	-	-
TRINITY_DN112242_c0_g1_i1	-	-	-	-	-
TRINITY_DN112243_c0_g1_i1	AT5G13620	Bv3_061120_kaxt.t1	XP_012074158.1	VIT_213s0019g03580
TRINITY_DN112255_c0_g1_i1	-	-	-	-	GO:0005524|GO:0006457|GO:0051082
TRINITY_DN112257_c0_g1_i1	-	-	-	-	GO:0000145|GO:0006887
TRINITY_DN112260_c0_g1_i1	-	-	-	-	-
TRINITY_DN112265_c0_g1_i1	-	-	-	-	GO:0003824|GO:0008483|GO:0030170
TRINITY_DN112266_c0_g1_i1	-	-	-	-	-
TRINITY_DN112267_c0_g1_i1	AT1G63855	-	XP_012088472.1	VIT_200s0510g00020
TRINITY_DN112270_c0_g1_i1	-	-	-	-
TRINITY_DN112272_c0_g1_i1	-	-	-	-	GO:0005515
TRINITY_DN112279_c0_g1_i1	-	-	-	-	GO:0042302
TRINITY_DN112283_c0_g1_i1	-	-	-	-
TRINITY_DN112284_c0_g1_i1	-	-	-	-	GO:0003824|GO:0004807|GO:0008152
TRINITY_DN112285_c0_g1_i1	-	-	-	-	GO:0045454
TRINITY_DN112291_c0_g1_i1	-	-	-	-
TRINITY_DN112313_c0_g1_i1	-	-	-	-	GO:0016787
TRINITY_DN11231_c0_g1_i1	-	-	-	-	-
TRINITY_DN112329_c0_g1_i1	-	-	-	-	GO:0005515
TRINITY_DN112344_c0_g1_i1	-	-	-	-
TRINITY_DN112362_c0_g1_i1	-	-	-	-
TRINITY_DN112377_c0_g1_i1	-	-	-	VIT_205s0102g00450	GO:0005509
TRINITY_DN112381_c0_g1_i1	-	-	-	-	GO:0004672|GO:0005524|GO:0006468
TRINITY_DN112391_c0_g1_i1	-	-	-	-	GO:0003677|GO:0005524|GO:0006270
TRINITY_DN112392_c0_g1_i1	-	-	-	-
TRINITY_DN11241_c0_g1_i1	-	-	-	-
TRINITY_DN11241_c0_g1_i2	-	-	-	-
TRINITY_DN11242_c0_g2_i1	AT3G01900	-	XP_012072718.1	VIT_214s0068g02120	GO:0004497|GO:0005506|GO:0016705|GO:0020037|GO:0055114
TRINITY_DN112439_c0_g1_i1	-	-	-	-	GO:0016491|GO:0051537|GO:0055114
TRINITY_DN11243_c0_g1_i1	-	-	-	-	GO:0009055|GO:0015035|GO:0045454
TRINITY_DN112455_c0_g1_i1	-	-	-	-	GO:0005524|GO:0015986
TRINITY_DN112456_c0_g1_i1	-	-	-	-	GO:0005515
TRINITY_DN112463_c0_g1_i1	-	-	-	-	-
TRINITY_DN112469_c0_g1_i1	-	-	-	-
TRINITY_DN11246_c0_g1_i1	-	-	-	-
TRINITY_DN112470_c0_g1_i1	-	-	-	-	GO:0005576|GO:0006030|GO:0008061
TRINITY_DN112475_c0_g1_i1	-	-	XP_012064849.1	-
TRINITY_DN112483_c0_g1_i1	-	-	-	-	GO:0005506|GO:0009055|GO:0015979|GO:0020037|GO:0031361
TRINITY_DN112500_c0_g1_i1	-	-	-	-
TRINITY_DN112507_c0_g1_i1	-	-	-	-
TRINITY_DN112513_c0_g1_i1	-	-	-	-	-
TRINITY_DN112519_c0_g1_i1	-	-	-	-	GO:0007034
TRINITY_DN112527_c0_g1_i1	-	-	-	-	GO:0003676|GO:0004527
TRINITY_DN112535_c0_g1_i1	-	-	-	-	GO:0003909|GO:0003910|GO:0005524|GO:0006281|GO:0006310|GO:0051103|GO:0071897
TRINITY_DN112543_c0_g1_i1	-	-	-	-
TRINITY_DN112550_c0_g1_i1	-	-	-	-
TRINITY_DN112553_c0_g1_i1	AT4G20520	Bv6_154940_jfsa.t1	XP_012089884.1	-
TRINITY_DN112570_c0_g1_i1	-	-	-	-
TRINITY_DN112574_c0_g1_i1	-	-	-	-	-
TRINITY_DN112576_c0_g1_i1	-	-	-	-
TRINITY_DN112577_c0_g1_i1	-	-	-	-	GO:0004185|GO:0006508
TRINITY_DN112585_c0_g1_i1	-	-	-	-	GO:0006865|GO:0016021|GO:0055085
TRINITY_DN112587_c0_g1_i1	-	-	-	-	-
TRINITY_DN11258_c0_g1_i1	-	-	-	-
TRINITY_DN11258_c0_g1_i2	-	-	-	-
TRINITY_DN112603_c0_g1_i1	-	-	-	-
TRINITY_DN112615_c0_g1_i1	-	-	-	-	-
TRINITY_DN112623_c0_g1_i1	-	-	-	-	GO:0003684|GO:0005515|GO:0006289|GO:0043161
TRINITY_DN112634_c0_g1_i1	-	-	-	-	-
TRINITY_DN112649_c0_g1_i1	-	-	-	-	-
TRINITY_DN112653_c0_g1_i1	-	-	-	-	-
TRINITY_DN112654_c0_g1_i1	-	-	-	-	GO:0004342|GO:0005975|GO:0006044
TRINITY_DN112664_c0_g1_i1	-	-	-	-	GO:0004672|GO:0005524|GO:0006468
TRINITY_DN112678_c0_g1_i1	-	-	-	-
TRINITY_DN112681_c0_g1_i1	-	-	-	-
TRINITY_DN112682_c0_g1_i1	-	-	-	-	GO:0005507|GO:0009055
TRINITY_DN112689_c0_g1_i1	-	-	-	-
TRINITY_DN112708_c0_g1_i1	-	-	-	-
TRINITY_DN112709_c0_g1_i1	-	-	-	-	-
TRINITY_DN112719_c0_g1_i1	-	-	XP_012084468.1	-
TRINITY_DN11271_c0_g1_i1	-	-	-	-
TRINITY_DN112721_c0_g1_i1	-	-	-	-
TRINITY_DN112727_c0_g1_i1	-	-	-	-	GO:0016787
TRINITY_DN112732_c0_g1_i1	-	-	-	-
TRINITY_DN112734_c0_g1_i1	-	-	-	-
TRINITY_DN112739_c0_g1_i1	-	-	-	-	GO:0070403
TRINITY_DN112749_c0_g1_i1	-	-	-	-
TRINITY_DN11275_c0_g1_i1	-	-	-	-	-
TRINITY_DN112772_c0_g1_i1	-	-	-	-
TRINITY_DN112778_c0_g1_i1	-	-	-	-	-
TRINITY_DN112786_c0_g1_i1	-	-	-	-	GO:0016491|GO:0016614|GO:0055114
TRINITY_DN112790_c0_g1_i1	-	-	-	-	GO:0001671|GO:0006950|GO:0051087
TRINITY_DN112797_c0_g1_i1	-	-	-	-	GO:0016491|GO:0016614|GO:0055114
TRINITY_DN112798_c0_g1_i1	-	-	-	-
TRINITY_DN112802_c0_g1_i1	-	-	-	-	GO:0046982
TRINITY_DN112819_c0_g1_i1	-	-	-	-
TRINITY_DN112829_c0_g1_i1	-	-	-	-
TRINITY_DN112831_c0_g1_i1	-	-	-	-	GO:0004185|GO:0006508
TRINITY_DN112834_c0_g1_i1	-	-	-	-
TRINITY_DN112835_c0_g1_i1	-	-	-	-
TRINITY_DN112839_c0_g1_i1	-	-	-	-
TRINITY_DN112842_c0_g1_i1	-	-	-	-	-
TRINITY_DN112851_c0_g1_i1	-	-	-	-	GO:0006777|GO:0032324
TRINITY_DN112856_c0_g1_i1	-	-	-	-	-
TRINITY_DN11285_c0_g1_i2	-	-	-	-
TRINITY_DN112879_c0_g1_i1	-	-	-	-
TRINITY_DN11287_c0_g2_i1	-	-	-	VIT_200s0287g00020
TRINITY_DN112881_c0_g1_i1	-	-	-	-
TRINITY_DN112888_c0_g1_i1	-	-	-	-
TRINITY_DN112899_c0_g1_i1	-	-	-	-	GO:0003676
TRINITY_DN112904_c0_g1_i1	-	-	-	-	GO:0070072
TRINITY_DN112905_c0_g1_i1	-	-	-	-
TRINITY_DN112909_c0_g1_i1	-	-	-	-	GO:0005515
TRINITY_DN112911_c0_g1_i1	-	-	-	-
TRINITY_DN112914_c0_g1_i1	-	-	-	-	-
TRINITY_DN112934_c0_g1_i1	-	-	-	-
TRINITY_DN112936_c0_g1_i1	-	-	-	-
TRINITY_DN112944_c0_g1_i1	AT3G61113	Bv1_021820_nyhr.t1	XP_012083502.1	VIT_215s0048g01110	GO:0005737|GO:0034227
TRINITY_DN112946_c0_g1_i1	-	-	-	-	GO:0005576|GO:0006869|GO:0008289
TRINITY_DN112947_c0_g1_i1	-	-	-	-	GO:0003677|GO:0005760|GO:0006260
TRINITY_DN11294_c0_g1_i1	-	-	-	-
TRINITY_DN11294_c0_g1_i3	-	-	-	-
TRINITY_DN112954_c0_g1_i1	-	-	-	-	-
TRINITY_DN112969_c0_g1_i1	-	-	-	-	GO:0003824|GO:0008152
TRINITY_DN112971_c0_g1_i1	-	-	-	-	GO:0005515
TRINITY_DN112972_c0_g1_i1	-	-	-	-	GO:0005515
TRINITY_DN112975_c0_g1_i1	-	-	-	-	-
TRINITY_DN112979_c0_g1_i1	-	-	-	-
TRINITY_DN112985_c0_g1_i1	-	-	-	-	-
TRINITY_DN112997_c0_g1_i1	AT2G41970	Bv3_065810_csuc.t1	XP_012087813.1	VIT_208s0007g06750	GO:0004672|GO:0004713|GO:0005524|GO:0006468
TRINITY_DN11300_c0_g1_i2	-	-	-	-	GO:0004672|GO:0005524|GO:0006468
TRINITY_DN113014_c0_g1_i1	-	-	-	-	GO:0004252|GO:0006508
TRINITY_DN113017_c0_g1_i1	-	-	-	-	-
TRINITY_DN113021_c0_g1_i1	-	-	-	-
TRINITY_DN113024_c0_g1_i1	-	-	-	-
TRINITY_DN113037_c0_g1_i1	-	-	-	-	-
TRINITY_DN113048_c0_g1_i1	-	-	-	-	-
TRINITY_DN113055_c0_g1_i1	-	-	-	-	-
TRINITY_DN113060_c0_g1_i1	-	-	-	-	GO:0006464|GO:0009249
TRINITY_DN113062_c0_g1_i1	-	-	-	-
TRINITY_DN113080_c0_g1_i1	-	-	-	-	GO:0003824|GO:0004332|GO:0006096
TRINITY_DN113084_c0_g1_i1	-	-	-	-	-
TRINITY_DN113090_c0_g1_i1	-	-	-	-
TRINITY_DN11309_c0_g1_i2	-	-	XP_012080205.1	-
TRINITY_DN113101_c0_g1_i1	-	-	-	-	-
TRINITY_DN11310_c0_g1_i1	-	-	-	-
TRINITY_DN11310_c0_g1_i2	-	-	-	-
TRINITY_DN113112_c0_g1_i1	-	-	XP_012086294.1	-	GO:0005507|GO:0055114
TRINITY_DN113116_c0_g1_i1	-	-	-	-	-
TRINITY_DN113121_c0_g1_i1	-	-	-	-	-
TRINITY_DN11312_c0_g1_i2	-	-	-	-	GO:0005515|GO:0006974
TRINITY_DN11312_c1_g1_i1	-	-	-	-	GO:0005515|GO:0006974
TRINITY_DN113133_c0_g1_i1	-	-	-	-
TRINITY_DN113136_c0_g1_i1	-	-	-	-	GO:0003824|GO:0004553|GO:0005975
TRINITY_DN113145_c0_g1_i1	-	-	-	-
TRINITY_DN113148_c0_g1_i1	-	-	-	-
TRINITY_DN113156_c0_g1_i1	-	-	-	-
TRINITY_DN113159_c0_g1_i1	-	-	-	-	GO:0003824|GO:0016301|GO:0016772
TRINITY_DN113163_c0_g1_i1	-	-	-	-	GO:0003735|GO:0005840|GO:0006412
TRINITY_DN113172_c0_g1_i1	-	-	-	-	GO:0003700|GO:0006355
TRINITY_DN113187_c0_g1_i1	-	-	-	-	GO:0004672|GO:0005524|GO:0006468
TRINITY_DN11319_c0_g1_i1	AT5G22250	Bv7_186340_pquw.t1	XP_012084581.1	VIT_206s0080g01090	GO:0003676
TRINITY_DN1131_c0_g1_i2	-	-	-	-	GO:0003676|GO:0004519|GO:0006308|GO:0016788
TRINITY_DN113220_c0_g1_i1	-	-	-	-	-
TRINITY_DN113224_c0_g1_i1	-	-	-	-	-
TRINITY_DN113230_c0_g1_i1	-	Bv8_212650_eeyi.t1	NP_001295691.1	VIT_211s0016g04760
TRINITY_DN113244_c0_g1_i1	-	-	-	-	GO:0006629|GO:0008081|GO:0046475|GO:0047389
TRINITY_DN113254_c0_g1_i1	-	-	-	-	GO:0004252|GO:0006508
TRINITY_DN113272_c0_g1_i1	-	-	-	-
TRINITY_DN113286_c0_g1_i1	AT1G20470	-	-	-	GO:0009733
TRINITY_DN113297_c0_g1_i1	-	-	-	-	-
TRINITY_DN113298_c0_g1_i1	-	-	-	-
TRINITY_DN113308_c0_g1_i1	-	-	-	-
TRINITY_DN11330_c0_g1_i2	AT4G39700	Bv6_147860_hnzj.t1	XP_012093298.1	VIT_207s0031g01160	GO:0030001|GO:0046872
TRINITY_DN113314_c0_g1_i1	-	-	-	-	GO:0003824|GO:0006596
TRINITY_DN11331_c0_g1_i1	-	-	-	-	GO:0005634|GO:0051783|GO:1904667
TRINITY_DN11331_c0_g1_i2	-	-	-	-	GO:0005634|GO:0051783|GO:1904667
TRINITY_DN113322_c0_g1_i1	-	-	-	-	GO:0016874
TRINITY_DN113323_c0_g1_i1	-	-	-	-
TRINITY_DN113324_c0_g1_i1	-	-	-	-	GO:0006891|GO:0017119
[truncated: 120,208 more rows]
