# Supplementary material for: High Quality de Novo Transcriptome Assembly of Croton tiglium
Source: Front Mol Biosci. 2018 Jul 5;5:62. doi: 10.3389/fmolb.2018.00062 (PMC6041412; doi:10.3389/fmolb.2018.00062)
Supplement: Supplementary file 3 [file Table_3.CSV]

#Supplementary Table 3: Tissue-specific transcription. The presence or absence in five different tissues is displayed for all assembled sequences.
#gene	(young) leaves	stem	inflorescence	seed	root
TRINITY_DN100013_c0_g1_i1	0	0	0	0	0
TRINITY_DN100015_c0_g1_i1	0	0	0	2	0
TRINITY_DN100016_c0_g1_i1	0	0	0	0	12
TRINITY_DN100019_c0_g1_i1	0	0	0	0	26
TRINITY_DN10001_c0_g1_i1	0	0	0	0	4
TRINITY_DN10001_c0_g1_i2	0	0	0	0	6
TRINITY_DN100024_c0_g1_i1	0	0	0	0	0
TRINITY_DN100025_c0_g1_i1	0	0	0	0	0
TRINITY_DN100027_c0_g1_i1	2	0	28	0	0
TRINITY_DN10002_c0_g1_i1	0	0	0	0	12
TRINITY_DN100031_c0_g1_i1	2	0	0	0	0
TRINITY_DN100056_c0_g1_i1	0	0	0	0	0
TRINITY_DN100057_c0_g1_i1	0	0	0	0	10
TRINITY_DN100061_c0_g1_i1	0	0	0	0	12
TRINITY_DN100062_c0_g1_i1	0	0	0	0	0
TRINITY_DN100064_c0_g1_i1	0	0	0	0	0
TRINITY_DN100070_c0_g1_i1	0	0	0	0	6
TRINITY_DN100075_c0_g1_i1	32	0	0	0	0
TRINITY_DN100079_c0_g1_i1	0	0	0	0	0
TRINITY_DN10007_c0_g1_i1	0	0	0	0	0
TRINITY_DN10007_c0_g1_i2	0	0	0	0	0
TRINITY_DN100081_c0_g1_i1	0	0	0	0	0
TRINITY_DN10008_c0_g1_i1	2	4	0	18	4
TRINITY_DN100096_c0_g1_i1	0	0	0	0	0
TRINITY_DN100098_c0_g1_i1	0	0	0	0	0
TRINITY_DN100099_c0_g1_i1	0	0	0	0	4
TRINITY_DN1000_c0_g1_i1	2	6	0	4	0
TRINITY_DN100101_c0_g1_i1	0	0	0	0	0
TRINITY_DN100109_c0_g1_i2	0	0	0	0	0
TRINITY_DN100119_c0_g1_i1	0	0	0	0	4
TRINITY_DN10011_c1_g1_i1	4	0	0	14	2
TRINITY_DN100125_c0_g1_i1	0	0	0	0	6
TRINITY_DN10012_c0_g1_i1	0	0	0	0	0
TRINITY_DN100140_c0_g1_i1	0	0	0	0	0
TRINITY_DN100141_c0_g1_i1	0	0	0	0	0
TRINITY_DN100144_c0_g1_i1	0	0	0	0	0
TRINITY_DN100145_c0_g1_i1	0	0	0	0	0
TRINITY_DN100147_c0_g1_i1	0	0	0	0	0
TRINITY_DN10015_c0_g1_i1	0	0	0	0	38
TRINITY_DN100164_c0_g1_i1	0	0	0	0	0
TRINITY_DN100166_c0_g1_i1	0	0	0	0	0
TRINITY_DN100168_c0_g1_i1	0	0	0	0	0
TRINITY_DN100173_c0_g1_i1	0	0	0	0	6
TRINITY_DN100175_c0_g1_i1	6	6	2	16	6
TRINITY_DN100178_c0_g1_i1	0	0	0	2	0
TRINITY_DN100179_c0_g1_i1	0	0	0	0	0
TRINITY_DN100179_c0_g1_i2	0	0	0	0	0
TRINITY_DN10017_c0_g2_i1	0	0	0	0	4
TRINITY_DN100180_c0_g1_i1	0	0	0	0	0
TRINITY_DN100187_c0_g1_i1	0	0	0	2	0
TRINITY_DN10018_c0_g1_i1	0	0	0	0	0
TRINITY_DN10018_c0_g1_i2	0	0	0	0	0
TRINITY_DN100197_c0_g1_i1	0	0	0	2	0
TRINITY_DN10019_c0_g1_i1	0	0	0	0	0
TRINITY_DN1001_c0_g1_i1	0	0	0	0	12
TRINITY_DN1001_c1_g1_i1	0	0	0	0	2
TRINITY_DN100203_c0_g1_i1	0	0	0	0	0
TRINITY_DN100207_c0_g1_i1	0	0	0	0	0
TRINITY_DN10020_c0_g1_i1	0	0	0	0	2
TRINITY_DN100213_c0_g1_i1	0	0	0	0	0
TRINITY_DN100217_c0_g1_i1	8	6	0	4	2
TRINITY_DN100220_c0_g1_i1	0	0	0	0	0
TRINITY_DN10023_c0_g1_i1	0	0	0	0	8
TRINITY_DN10023_c1_g1_i1	0	0	0	0	0
TRINITY_DN100241_c0_g1_i1	6	0	0	4	2
TRINITY_DN100250_c0_g1_i1	0	0	0	0	0
TRINITY_DN100256_c0_g1_i1	0	0	0	0	0
TRINITY_DN100268_c0_g1_i1	0	0	0	0	2
TRINITY_DN10026_c0_g1_i1	2	0	0	0	0
TRINITY_DN100272_c0_g1_i1	0	0	0	0	22
TRINITY_DN100273_c0_g1_i1	0	0	0	0	0
TRINITY_DN100274_c0_g1_i1	2	2	0	4	0
TRINITY_DN100276_c0_g1_i1	0	0	0	0	0
TRINITY_DN100277_c0_g1_i1	0	0	0	0	0
TRINITY_DN100278_c0_g1_i1	0	0	0	0	0
TRINITY_DN10027_c0_g1_i1	0	0	0	0	0
TRINITY_DN1002_c0_g1_i1	0	0	0	0	28
TRINITY_DN1002_c0_g1_i2	0	0	0	0	40
TRINITY_DN100302_c0_g1_i1	0	0	0	0	0
TRINITY_DN100319_c0_g1_i1	0	0	0	2	0
TRINITY_DN100323_c0_g1_i1	0	0	0	0	0
TRINITY_DN10032_c0_g1_i1	16	6	0	10	10
TRINITY_DN100337_c0_g1_i1	0	6	0	32	4
TRINITY_DN10033_c0_g1_i1	0	0	0	0	16
TRINITY_DN10033_c0_g1_i2	0	0	0	0	16
TRINITY_DN100340_c0_g1_i1	12	10	0	12	2
TRINITY_DN100345_c0_g1_i1	0	0	0	0	12
TRINITY_DN100347_c0_g1_i1	0	0	0	0	0
TRINITY_DN10034_c0_g1_i1	2	12	2	16	12
TRINITY_DN100352_c0_g1_i1	0	0	0	0	16
TRINITY_DN100353_c0_g1_i1	12	2	0	2	0
TRINITY_DN100354_c0_g1_i1	0	0	0	0	2
TRINITY_DN100357_c0_g1_i1	0	0	0	0	0
TRINITY_DN100361_c0_g1_i1	0	0	0	0	4
TRINITY_DN100369_c0_g1_i1	0	0	0	0	0
TRINITY_DN10036_c0_g1_i1	14	10	0	10	24
TRINITY_DN100375_c0_g1_i1	2	4	2	12	0
TRINITY_DN100376_c0_g1_i1	2	0	0	0	0
TRINITY_DN100378_c0_g1_i1	0	0	0	0	0
TRINITY_DN10037_c0_g1_i1	0	4	0	0	2
TRINITY_DN100385_c0_g1_i1	0	0	0	0	0
TRINITY_DN100387_c0_g1_i1	0	0	0	0	0
TRINITY_DN10038_c0_g1_i1	0	0	0	0	0
TRINITY_DN10038_c0_g1_i2	0	0	0	0	0
TRINITY_DN100397_c0_g1_i1	0	0	0	0	4
TRINITY_DN10039_c0_g2_i1	0	10	0	8	8
TRINITY_DN1003_c0_g2_i1	0	0	0	0	0
TRINITY_DN100403_c0_g1_i1	0	0	0	2	0
TRINITY_DN10040_c0_g1_i1	0	0	0	0	0
TRINITY_DN100411_c0_g1_i1	2	0	0	10	0
TRINITY_DN100415_c0_g1_i1	0	0	0	0	0
TRINITY_DN10041_c0_g1_i1	0	0	0	0	4
TRINITY_DN100420_c0_g1_i1	0	0	0	0	0
TRINITY_DN100423_c0_g1_i1	4	0	0	6	2
TRINITY_DN100424_c0_g1_i1	0	0	0	0	0
TRINITY_DN10042_c0_g1_i1	84	0	0	0	0
TRINITY_DN100431_c0_g1_i1	0	0	0	0	0
TRINITY_DN100434_c0_g1_i1	0	8	18	10	0
TRINITY_DN100441_c0_g1_i1	0	4	4	14	10
TRINITY_DN100446_c0_g1_i1	0	0	0	0	0
TRINITY_DN100450_c0_g1_i1	2	2	0	2	0
TRINITY_DN100452_c0_g1_i1	0	0	0	0	0
TRINITY_DN100453_c0_g1_i1	0	0	0	0	0
TRINITY_DN100460_c0_g1_i1	0	0	0	0	10
TRINITY_DN100468_c0_g1_i1	0	0	0	0	6
TRINITY_DN100470_c0_g1_i1	0	0	0	0	0
TRINITY_DN100471_c0_g1_i1	0	0	0	0	0
TRINITY_DN100475_c0_g1_i1	0	0	0	0	4
TRINITY_DN100477_c0_g1_i1	0	0	0	2	0
TRINITY_DN100479_c0_g1_i1	2	0	0	0	0
TRINITY_DN10047_c0_g1_i1	0	0	0	0	0
TRINITY_DN100482_c0_g1_i1	0	0	0	0	54
TRINITY_DN100483_c0_g1_i1	0	0	0	0	0
TRINITY_DN100486_c0_g1_i1	4	0	0	8	0
TRINITY_DN100489_c0_g1_i1	0	2	0	0	0
TRINITY_DN10048_c0_g1_i1	0	0	0	0	20
TRINITY_DN10048_c0_g1_i2	0	0	0	0	20
TRINITY_DN100492_c0_g1_i1	0	0	0	0	0
TRINITY_DN1004_c0_g1_i1	0	0	0	0	0
TRINITY_DN100506_c0_g1_i1	0	0	0	0	0
TRINITY_DN100512_c0_g1_i1	2	0	4	4	6
TRINITY_DN100516_c0_g1_i1	0	0	0	2	0
TRINITY_DN10051_c0_g1_i1	0	0	0	0	2
TRINITY_DN10051_c0_g1_i2	0	0	0	0	2
TRINITY_DN100524_c0_g1_i1	0	4	0	4	6
TRINITY_DN100526_c0_g1_i1	0	0	0	0	0
TRINITY_DN10052_c0_g1_i1	0	0	0	0	0
TRINITY_DN100531_c0_g1_i1	2	0	0	0	0
TRINITY_DN100537_c0_g1_i1	0	0	0	0	10
TRINITY_DN100543_c0_g1_i1	0	0	0	0	0
TRINITY_DN100543_c0_g1_i2	0	0	0	4	0
TRINITY_DN100546_c0_g1_i1	0	0	0	0	0
TRINITY_DN100548_c0_g1_i1	0	0	0	0	10
TRINITY_DN100556_c0_g1_i1	0	2	0	0	0
TRINITY_DN10055_c1_g1_i1	0	0	0	0	0
TRINITY_DN100560_c0_g1_i1	0	0	0	0	0
TRINITY_DN100564_c0_g1_i1	0	0	0	0	2
TRINITY_DN100578_c0_g1_i1	0	0	0	0	4
TRINITY_DN10057_c0_g1_i1	0	0	0	8	0
TRINITY_DN100588_c0_g1_i1	0	0	0	0	0
TRINITY_DN10058_c0_g1_i1	0	0	0	0	10
TRINITY_DN100597_c0_g1_i1	0	0	0	0	6
TRINITY_DN10059_c0_g1_i1	0	0	0	0	2
TRINITY_DN100603_c0_g1_i1	0	0	0	0	0
TRINITY_DN100612_c0_g1_i1	0	0	0	0	0
TRINITY_DN100616_c0_g1_i1	0	0	0	0	0
TRINITY_DN100619_c0_g1_i1	0	0	0	0	0
TRINITY_DN10061_c0_g1_i1	0	0	0	0	0
TRINITY_DN100622_c0_g1_i1	0	0	0	0	0
TRINITY_DN100626_c0_g1_i1	2	2	4	0	4
TRINITY_DN100628_c0_g1_i1	0	4	0	0	0
TRINITY_DN10062_c0_g1_i1	0	0	0	0	0
TRINITY_DN100630_c0_g1_i1	0	0	0	0	6
TRINITY_DN100635_c0_g1_i1	0	0	0	0	0
TRINITY_DN100636_c0_g1_i1	2	6	0	12	0
TRINITY_DN100647_c0_g1_i1	0	0	0	0	0
TRINITY_DN100651_c0_g1_i1	0	0	0	0	0
TRINITY_DN100653_c0_g1_i1	0	0	0	0	0
TRINITY_DN100658_c0_g1_i1	0	0	0	2	0
TRINITY_DN100659_c0_g1_i1	0	0	0	4	2
TRINITY_DN10065_c0_g1_i1	0	0	0	0	0
TRINITY_DN10065_c1_g1_i1	0	0	0	0	0
TRINITY_DN100660_c0_g1_i1	0	0	0	0	18
TRINITY_DN100661_c0_g1_i1	0	0	0	0	0
TRINITY_DN100679_c0_g1_i1	0	0	0	0	0
TRINITY_DN10067_c0_g1_i1	0	0	0	0	0
TRINITY_DN100681_c0_g1_i1	0	0	0	0	0
TRINITY_DN100684_c0_g1_i1	0	0	0	0	0
TRINITY_DN1006_c0_g2_i1	0	0	0	0	0
TRINITY_DN100716_c0_g1_i1	0	0	0	2	0
TRINITY_DN100725_c0_g1_i1	0	0	0	18	0
TRINITY_DN100727_c0_g1_i1	0	0	0	0	10
TRINITY_DN100729_c0_g1_i1	0	0	0	0	0
TRINITY_DN100733_c0_g1_i1	0	10	0	16	2
TRINITY_DN100735_c0_g1_i1	0	0	0	0	0
TRINITY_DN10073_c0_g1_i1	0	6	6	8	0
TRINITY_DN10073_c0_g1_i2	0	4	2	2	0
TRINITY_DN100748_c0_g1_i1	4	0	0	0	0
TRINITY_DN10075_c0_g2_i1	0	2	0	12	12
TRINITY_DN10076_c0_g1_i1	0	0	0	0	0
TRINITY_DN100770_c0_g1_i1	0	0	0	0	4
TRINITY_DN100775_c0_g1_i1	6	28	8	32	12
TRINITY_DN100779_c0_g1_i1	0	0	0	0	0
TRINITY_DN100791_c0_g1_i1	0	0	0	0	0
TRINITY_DN100792_c0_g1_i1	2	0	0	126	0
TRINITY_DN100796_c0_g1_i1	0	0	0	0	16
TRINITY_DN10079_c0_g1_i1	0	0	0	0	0
TRINITY_DN100801_c0_g1_i1	0	0	0	0	4
TRINITY_DN100802_c0_g1_i1	0	0	0	0	24
TRINITY_DN100803_c0_g1_i1	0	0	0	0	0
TRINITY_DN100804_c0_g1_i1	0	0	0	0	22
TRINITY_DN10080_c0_g1_i1	0	0	0	0	2
TRINITY_DN100810_c0_g1_i1	0	0	0	0	6
TRINITY_DN100817_c0_g1_i1	0	0	0	0	0
TRINITY_DN100820_c0_g1_i1	0	0	0	0	4
TRINITY_DN100827_c0_g1_i1	0	0	0	0	0
TRINITY_DN100828_c0_g1_i1	4	0	0	6	0
TRINITY_DN100835_c0_g1_i1	0	0	0	0	0
TRINITY_DN100840_c0_g1_i1	0	0	0	0	30
TRINITY_DN100844_c0_g1_i1	0	0	0	0	0
TRINITY_DN100847_c0_g1_i1	0	0	0	0	4
TRINITY_DN100855_c0_g1_i1	0	0	0	0	0
TRINITY_DN10085_c0_g1_i1	0	0	0	0	24
TRINITY_DN100866_c0_g1_i1	0	0	0	0	0
TRINITY_DN10086_c0_g1_i1	0	0	0	0	12
TRINITY_DN10086_c0_g2_i1	0	0	0	0	6
TRINITY_DN100872_c0_g1_i1	0	0	0	0	2
TRINITY_DN10087_c0_g1_i1	0	0	0	0	0
TRINITY_DN10087_c1_g1_i1	2	4	0	22	6
TRINITY_DN100880_c0_g1_i1	0	0	0	0	0
TRINITY_DN100883_c0_g1_i1	0	0	0	0	0
TRINITY_DN100885_c0_g1_i1	0	0	0	0	0
TRINITY_DN100886_c0_g1_i1	0	4	0	8	0
TRINITY_DN100887_c0_g1_i1	4	4	0	8	2
TRINITY_DN100895_c0_g1_i1	0	0	0	0	8
TRINITY_DN100898_c0_g1_i1	0	0	0	0	0
TRINITY_DN10090_c0_g1_i1	0	0	0	0	2
TRINITY_DN100911_c0_g1_i1	0	0	0	0	0
TRINITY_DN100912_c0_g1_i1	0	0	0	0	0
TRINITY_DN10091_c0_g1_i1	4	0	16	0	0
TRINITY_DN100923_c0_g1_i1	0	0	0	0	4
TRINITY_DN100929_c0_g1_i1	0	0	0	0	0
TRINITY_DN100931_c0_g1_i1	2	0	0	0	0
TRINITY_DN100937_c0_g1_i1	0	4	2	8	2
TRINITY_DN10093_c0_g1_i1	0	0	0	2	0
TRINITY_DN100948_c0_g1_i1	0	0	0	0	0
TRINITY_DN100950_c0_g1_i1	0	0	0	0	0
TRINITY_DN100952_c0_g1_i1	0	0	0	0	2
TRINITY_DN100953_c0_g1_i1	0	0	0	0	0
TRINITY_DN10095_c0_g1_i1	0	0	2	0	0
TRINITY_DN100967_c0_g1_i1	0	0	0	0	0
TRINITY_DN10097_c0_g1_i1	0	0	0	0	0
TRINITY_DN10097_c0_g1_i2	0	0	0	0	0
TRINITY_DN10097_c1_g1_i1	0	0	0	0	0
TRINITY_DN100980_c0_g1_i1	0	0	0	0	0
TRINITY_DN100984_c0_g1_i1	0	0	0	0	0
TRINITY_DN10098_c0_g1_i1	2	4	36	10	406
TRINITY_DN10098_c0_g1_i2	2	0	26	6	258
TRINITY_DN100993_c0_g1_i1	0	0	0	0	6
TRINITY_DN100996_c0_g1_i1	2	2	18	0	14
TRINITY_DN100999_c0_g1_i1	2	2	0	4	8
TRINITY_DN1009_c0_g1_i1	0	0	0	0	2
TRINITY_DN1009_c0_g2_i1	0	0	0	0	10
TRINITY_DN100_c0_g1_i1	0	0	0	0	6
TRINITY_DN100_c0_g1_i2	0	0	0	0	18
TRINITY_DN101005_c0_g1_i1	0	0	0	0	0
TRINITY_DN10100_c0_g1_i1	0	0	0	0	0
TRINITY_DN101011_c0_g1_i1	0	0	0	0	10
TRINITY_DN101017_c0_g1_i1	0	0	0	0	0
TRINITY_DN10101_c0_g1_i1	0	0	0	0	10
TRINITY_DN101029_c0_g1_i1	0	2	0	2	0
TRINITY_DN10102_c0_g1_i1	0	0	0	0	0
TRINITY_DN101039_c0_g1_i1	0	0	0	0	0
TRINITY_DN101054_c0_g1_i1	0	0	0	0	8
TRINITY_DN10105_c0_g1_i1	0	0	0	0	0
TRINITY_DN101066_c0_g1_i1	0	10	4	0	0
TRINITY_DN101067_c0_g1_i1	0	0	0	0	0
TRINITY_DN10106_c0_g1_i1	0	6	0	16	4
TRINITY_DN101071_c0_g1_i1	0	0	0	0	0
TRINITY_DN101072_c0_g1_i1	0	0	0	6	0
TRINITY_DN101073_c0_g1_i1	0	0	0	2	0
TRINITY_DN101079_c0_g1_i1	0	0	0	0	0
TRINITY_DN101085_c0_g1_i1	0	0	0	0	0
TRINITY_DN10108_c0_g1_i1	0	0	0	0	42
TRINITY_DN10108_c0_g1_i2	0	0	0	0	32
TRINITY_DN101090_c0_g1_i1	0	0	0	0	0
TRINITY_DN101092_c0_g1_i1	0	0	0	0	0
TRINITY_DN101102_c0_g1_i1	0	0	0	0	8
TRINITY_DN101105_c0_g1_i1	0	0	0	14	2
TRINITY_DN101108_c0_g1_i1	0	0	4	0	0
TRINITY_DN101109_c0_g1_i1	0	0	0	0	0
TRINITY_DN10110_c0_g1_i1	0	2	0	8	0
TRINITY_DN101118_c0_g1_i1	0	0	0	0	0
TRINITY_DN101124_c0_g1_i1	0	0	0	0	0
TRINITY_DN101125_c0_g1_i1	0	0	0	0	12
TRINITY_DN101128_c0_g1_i1	0	0	0	0	0
TRINITY_DN101138_c0_g1_i1	0	0	0	0	0
TRINITY_DN101139_c0_g1_i1	2	14	0	16	6
TRINITY_DN10113_c0_g1_i1	54	2	0	8	0
TRINITY_DN101141_c0_g1_i1	0	0	0	0	0
TRINITY_DN101149_c0_g1_i1	0	0	0	70	8
TRINITY_DN10114_c0_g1_i1	0	0	0	0	0
TRINITY_DN101151_c0_g1_i1	0	0	0	0	0
TRINITY_DN101153_c0_g1_i1	0	0	0	4	0
TRINITY_DN101154_c0_g1_i1	2	0	0	0	0
TRINITY_DN101157_c0_g1_i1	0	0	0	0	0
TRINITY_DN101158_c0_g1_i2	0	0	0	2	0
TRINITY_DN10115_c0_g1_i1	0	0	0	0	0
TRINITY_DN101160_c0_g1_i1	0	0	0	0	0
TRINITY_DN101161_c0_g1_i1	0	0	0	0	0
TRINITY_DN10116_c0_g1_i1	0	0	0	0	0
TRINITY_DN101176_c0_g1_i1	0	0	0	20	0
TRINITY_DN101180_c0_g1_i1	0	0	0	0	0
TRINITY_DN101182_c0_g1_i1	0	0	0	0	0
TRINITY_DN101183_c0_g1_i1	0	0	0	0	0
TRINITY_DN101184_c0_g1_i1	0	0	0	0	0
TRINITY_DN101188_c0_g1_i1	0	6	4	8	252
TRINITY_DN101188_c0_g1_i2	0	6	4	8	252
TRINITY_DN101189_c0_g1_i1	0	0	0	0	2
TRINITY_DN10118_c0_g1_i1	0	0	0	0	0
TRINITY_DN10118_c0_g1_i2	0	0	0	0	0
TRINITY_DN101190_c0_g1_i1	0	0	0	0	0
TRINITY_DN101190_c0_g1_i2	0	0	0	0	0
TRINITY_DN101193_c0_g1_i1	44	16	0	68	42
TRINITY_DN10119_c0_g1_i1	0	0	0	0	0
TRINITY_DN10119_c0_g1_i2	0	0	0	0	0
TRINITY_DN1011_c0_g1_i1	2	0	0	0	0
TRINITY_DN1011_c1_g1_i1	0	0	0	0	8
TRINITY_DN101201_c0_g1_i1	0	0	0	16	0
TRINITY_DN101204_c0_g1_i1	0	2	0	0	0
TRINITY_DN101205_c0_g1_i1	0	0	0	0	0
TRINITY_DN101206_c0_g1_i1	0	0	0	0	0
TRINITY_DN101207_c0_g1_i1	0	2	0	20	0
TRINITY_DN101208_c0_g1_i1	0	0	0	0	10
TRINITY_DN101215_c0_g1_i1	0	0	0	0	22
TRINITY_DN101217_c0_g1_i1	0	0	0	0	0
TRINITY_DN101219_c0_g1_i1	0	0	6	0	0
TRINITY_DN10121_c0_g1_i1	0	0	0	0	0
TRINITY_DN10122_c0_g1_i1	0	0	0	0	0
TRINITY_DN10123_c0_g1_i1	0	0	0	0	0
TRINITY_DN101242_c0_g1_i1	0	0	0	0	0
TRINITY_DN101249_c0_g1_i1	0	0	0	0	0
TRINITY_DN101252_c0_g1_i1	0	0	0	0	0
TRINITY_DN101256_c0_g1_i1	0	0	0	14	0
TRINITY_DN101258_c0_g1_i1	0	0	0	0	2
TRINITY_DN101259_c0_g1_i1	0	0	0	0	0
TRINITY_DN101264_c0_g1_i1	0	0	0	0	0
TRINITY_DN101265_c0_g1_i1	0	0	0	0	0
TRINITY_DN101266_c0_g1_i1	0	0	0	0	0
TRINITY_DN101269_c0_g1_i1	0	0	0	0	4
TRINITY_DN10126_c0_g1_i1	56	0	0	136	0
TRINITY_DN101273_c0_g1_i1	0	0	0	0	2
TRINITY_DN101274_c0_g1_i1	0	0	0	0	0
TRINITY_DN101276_c0_g1_i1	0	0	0	2	0
TRINITY_DN101279_c0_g1_i1	0	0	0	0	0
TRINITY_DN10127_c0_g1_i1	0	0	0	0	44
TRINITY_DN101284_c0_g1_i1	0	0	0	0	0
TRINITY_DN101292_c0_g1_i1	10	28	8	112	16
TRINITY_DN101296_c0_g1_i1	0	0	0	0	0
TRINITY_DN10129_c0_g1_i1	0	0	0	0	10
TRINITY_DN1012_c0_g1_i1	0	0	0	0	0
TRINITY_DN101301_c0_g1_i1	2	0	0	8	8
TRINITY_DN101303_c0_g1_i1	0	0	0	0	0
TRINITY_DN101310_c0_g1_i1	0	0	0	0	0
TRINITY_DN101312_c0_g1_i1	0	0	2	4	0
TRINITY_DN101321_c0_g1_i1	0	0	0	0	0
TRINITY_DN101323_c0_g1_i1	0	0	0	0	0
TRINITY_DN101326_c0_g1_i1	0	0	0	0	0
TRINITY_DN101341_c0_g1_i1	0	0	0	0	2
TRINITY_DN101348_c0_g1_i1	0	2	0	0	0
TRINITY_DN10134_c0_g1_i1	0	0	0	0	2
TRINITY_DN101357_c0_g1_i1	0	0	0	0	18
TRINITY_DN10135_c0_g1_i1	0	0	0	0	2
TRINITY_DN101360_c0_g1_i1	0	0	0	0	0
TRINITY_DN101364_c0_g1_i1	0	0	0	0	10
TRINITY_DN101365_c0_g1_i1	0	0	0	0	0
TRINITY_DN10136_c0_g1_i1	0	0	0	12	6
TRINITY_DN101373_c0_g1_i1	72	60	66	206	104
TRINITY_DN101375_c0_g1_i1	0	0	0	0	0
TRINITY_DN101377_c0_g1_i1	0	0	0	0	0
TRINITY_DN10137_c0_g1_i1	0	0	0	0	0
TRINITY_DN101385_c0_g1_i1	0	0	0	10	0
TRINITY_DN101389_c0_g1_i1	4	4	0	6	0
TRINITY_DN101393_c0_g1_i1	0	0	0	0	102
TRINITY_DN101394_c0_g1_i1	0	0	0	2	0
TRINITY_DN101398_c0_g1_i1	0	0	0	0	0
TRINITY_DN10139_c0_g1_i1	0	0	0	0	0
TRINITY_DN1013_c1_g1_i1	0	0	0	4	0
TRINITY_DN101402_c0_g1_i1	0	0	0	0	0
TRINITY_DN101407_c0_g1_i1	0	0	0	0	0
TRINITY_DN101409_c0_g1_i1	0	0	0	0	14
TRINITY_DN101426_c0_g1_i1	0	0	0	0	0
TRINITY_DN101430_c0_g1_i1	0	0	0	0	0
TRINITY_DN101434_c0_g1_i1	0	0	0	0	0
TRINITY_DN101440_c0_g1_i1	0	2	0	0	0
TRINITY_DN101447_c0_g1_i1	0	0	0	8	0
TRINITY_DN101458_c0_g1_i1	0	0	0	2	4
TRINITY_DN101459_c0_g1_i1	2	0	0	14	0
TRINITY_DN10145_c0_g1_i1	2	0	20	0	0
TRINITY_DN101461_c0_g1_i1	0	0	4	0	8
TRINITY_DN101463_c0_g1_i1	0	0	0	0	28
TRINITY_DN101464_c0_g1_i1	0	0	0	0	0
TRINITY_DN10146_c0_g1_i1	0	0	0	0	0
TRINITY_DN101470_c0_g1_i1	0	0	0	0	4
TRINITY_DN101476_c0_g1_i1	0	0	0	0	0
TRINITY_DN10147_c0_g1_i1	0	0	0	0	2
TRINITY_DN101488_c0_g1_i1	12	34	6	24	24
TRINITY_DN101494_c0_g1_i1	0	0	0	0	0
TRINITY_DN101495_c0_g1_i1	0	0	2	0	0
TRINITY_DN1014_c0_g1_i1	0	0	0	0	4
TRINITY_DN101500_c0_g1_i1	0	4	0	2	2
TRINITY_DN101505_c0_g1_i1	0	0	0	0	0
TRINITY_DN101512_c0_g1_i1	0	0	0	0	0
TRINITY_DN101514_c0_g1_i1	0	0	0	0	4
TRINITY_DN101519_c0_g1_i1	0	2	2	2	0
TRINITY_DN10151_c0_g1_i1	0	0	0	0	0
TRINITY_DN10151_c1_g1_i1	0	0	0	0	0
TRINITY_DN101520_c0_g1_i1	0	0	0	0	0
TRINITY_DN101526_c0_g1_i1	0	0	0	0	0
TRINITY_DN101528_c0_g1_i1	4	0	0	0	0
TRINITY_DN101536_c0_g1_i1	0	0	0	0	0
TRINITY_DN101544_c0_g1_i1	0	0	0	0	0
TRINITY_DN101545_c0_g1_i1	0	0	0	0	0
TRINITY_DN101551_c0_g1_i1	0	0	0	16	0
TRINITY_DN101554_c0_g1_i1	0	0	0	0	0
TRINITY_DN10155_c0_g1_i1	0	0	0	0	150
TRINITY_DN10155_c0_g1_i2	0	0	0	0	154
TRINITY_DN101568_c0_g1_i1	4	4	6	12	14
TRINITY_DN10156_c0_g1_i1	1254	736	27540	698	3652
TRINITY_DN10156_c0_g1_i2	1062	622	25280	582	3078
TRINITY_DN101584_c0_g1_i1	0	0	0	0	0
TRINITY_DN101586_c0_g1_i1	0	0	0	0	0
TRINITY_DN101587_c0_g1_i1	0	0	0	0	0
TRINITY_DN101589_c0_g1_i1	0	0	0	28	2
TRINITY_DN10158_c0_g1_i1	0	0	0	0	372
TRINITY_DN10159_c0_g1_i1	0	0	0	0	14
TRINITY_DN10159_c0_g1_i2	0	0	0	0	12
TRINITY_DN1015_c1_g1_i1	0	0	0	0	0
TRINITY_DN101610_c0_g1_i1	0	0	0	2	0
TRINITY_DN101614_c0_g1_i1	2	0	0	16	2
TRINITY_DN101620_c0_g1_i1	8	8	2	14	18
TRINITY_DN101621_c0_g1_i1	0	0	0	0	0
TRINITY_DN101625_c0_g1_i1	0	10	2	12	6
TRINITY_DN101627_c0_g1_i1	0	2	0	6	8
TRINITY_DN101630_c0_g1_i1	0	0	0	0	6
TRINITY_DN101637_c0_g1_i1	0	0	0	0	0
TRINITY_DN101638_c0_g1_i1	0	0	0	0	0
TRINITY_DN10163_c0_g1_i2	4	0	0	0	0
TRINITY_DN101643_c0_g1_i1	308	8	36	168	112
TRINITY_DN101645_c0_g1_i1	0	0	0	8	6
TRINITY_DN101650_c0_g1_i1	0	0	0	0	0
TRINITY_DN10165_c0_g1_i1	0	0	0	0	18
TRINITY_DN101664_c0_g1_i1	0	0	0	0	0
TRINITY_DN101665_c0_g1_i1	0	0	0	0	0
TRINITY_DN101676_c0_g1_i1	0	0	0	0	0
TRINITY_DN101683_c0_g1_i1	0	0	0	0	8
TRINITY_DN101686_c0_g1_i1	0	0	0	0	8
TRINITY_DN10168_c0_g1_i1	0	0	0	0	32
TRINITY_DN10168_c0_g1_i2	0	0	0	0	8
TRINITY_DN101691_c0_g1_i1	0	0	0	0	6
TRINITY_DN101696_c0_g1_i1	0	0	0	0	0
TRINITY_DN101697_c0_g1_i1	0	0	0	2	0
TRINITY_DN101703_c0_g1_i1	0	0	0	0	0
TRINITY_DN101704_c0_g1_i1	0	0	0	0	10
TRINITY_DN10171_c0_g1_i1	0	0	0	0	6
TRINITY_DN10171_c0_g1_i2	0	0	0	0	14
TRINITY_DN101728_c0_g1_i1	0	0	0	0	2
TRINITY_DN101734_c0_g1_i1	0	0	0	0	6
TRINITY_DN101735_c0_g1_i1	0	0	0	0	0
TRINITY_DN101745_c0_g1_i1	0	4	6	0	0
TRINITY_DN101748_c0_g1_i1	0	0	0	0	0
TRINITY_DN10175_c0_g1_i1	0	0	0	0	0
TRINITY_DN10175_c0_g1_i2	0	0	0	0	0
TRINITY_DN10175_c0_g1_i3	0	0	0	0	0
TRINITY_DN10175_c0_g1_i4	0	0	0	0	0
TRINITY_DN10176_c0_g1_i1	0	0	0	0	0
TRINITY_DN10176_c0_g1_i2	0	0	0	0	0
TRINITY_DN10176_c1_g1_i1	0	0	0	0	44
TRINITY_DN101771_c0_g1_i1	0	0	0	0	0
TRINITY_DN101785_c0_g1_i1	0	0	0	0	0
TRINITY_DN10178_c0_g1_i1	0	6	0	4	0
TRINITY_DN101794_c0_g1_i1	0	0	0	0	0
TRINITY_DN101795_c0_g1_i1	4	2	0	0	0
TRINITY_DN10179_c0_g1_i1	0	0	0	0	2
TRINITY_DN10179_c0_g1_i2	0	0	0	0	10
TRINITY_DN1017_c0_g1_i1	0	0	0	2	0
TRINITY_DN101809_c0_g1_i1	0	0	0	10	0
TRINITY_DN10180_c0_g1_i1	0	2	0	0	0
TRINITY_DN10180_c0_g2_i1	0	0	0	0	0
TRINITY_DN101812_c0_g1_i1	0	2	0	2	0
TRINITY_DN10181_c0_g1_i1	0	0	0	0	14
TRINITY_DN101824_c0_g1_i1	0	0	0	0	2
TRINITY_DN101825_c0_g1_i1	2	0	0	0	0
TRINITY_DN101829_c0_g1_i1	0	2	0	4	0
TRINITY_DN101834_c0_g1_i1	0	0	0	0	20
TRINITY_DN101838_c0_g1_i1	0	0	0	0	0
TRINITY_DN10183_c0_g1_i1	6	10	0	16	26
TRINITY_DN101845_c0_g1_i1	0	0	0	0	0
TRINITY_DN10184_c0_g1_i1	0	0	0	0	24
TRINITY_DN101850_c0_g1_i1	0	0	0	0	0
TRINITY_DN101857_c0_g1_i1	12	8	0	10	0
TRINITY_DN101858_c0_g1_i1	0	2	0	0	0
TRINITY_DN101862_c0_g1_i1	0	0	0	0	12
TRINITY_DN10186_c0_g1_i1	1164	1330	208	3340	1518
TRINITY_DN10186_c0_g1_i2	1182	1354	216	3394	1546
TRINITY_DN101872_c0_g1_i1	0	0	0	0	0
TRINITY_DN101874_c0_g1_i1	0	0	0	0	0
TRINITY_DN101875_c0_g1_i1	0	0	0	2	0
TRINITY_DN101879_c0_g1_i1	0	0	0	0	0
TRINITY_DN10188_c0_g1_i1	0	0	0	0	0
TRINITY_DN101895_c0_g1_i1	0	0	0	0	0
TRINITY_DN101896_c0_g1_i1	96	0	60	6	0
TRINITY_DN101900_c0_g1_i1	0	0	0	0	0
TRINITY_DN101906_c0_g1_i1	0	0	0	0	0
TRINITY_DN10190_c0_g1_i1	0	4	0	2	2
TRINITY_DN10190_c0_g1_i2	0	0	0	12	0
TRINITY_DN101914_c0_g1_i1	0	0	0	0	0
TRINITY_DN101915_c0_g1_i1	0	0	0	0	0
TRINITY_DN101919_c0_g1_i1	0	0	0	0	0
TRINITY_DN10191_c0_g1_i1	0	0	0	0	0
TRINITY_DN101936_c0_g1_i1	0	0	0	0	4
TRINITY_DN10193_c0_g1_i1	0	0	0	0	28
TRINITY_DN101941_c0_g1_i1	0	0	0	0	0
TRINITY_DN101945_c0_g1_i1	0	0	0	0	0
TRINITY_DN101947_c0_g1_i1	0	0	0	0	0
TRINITY_DN101954_c0_g1_i1	0	0	0	0	0
TRINITY_DN101956_c0_g1_i1	0	0	0	0	0
TRINITY_DN101958_c0_g1_i1	0	0	0	0	0
TRINITY_DN101962_c0_g1_i1	0	0	0	0	0
TRINITY_DN10196_c0_g1_i1	0	0	0	0	28
TRINITY_DN10196_c0_g1_i2	0	0	0	0	38
TRINITY_DN10197_c0_g1_i1	2	0	0	0	0
TRINITY_DN10197_c0_g1_i2	22	14	0	24	34
TRINITY_DN10197_c1_g1_i1	0	0	0	0	0
TRINITY_DN101982_c0_g1_i1	0	0	0	0	6
TRINITY_DN101987_c0_g1_i1	2	2	0	2	4
TRINITY_DN101990_c0_g1_i1	0	0	0	0	0
TRINITY_DN101991_c0_g1_i1	2	0	0	0	0
TRINITY_DN101995_c0_g1_i1	0	0	0	0	4
TRINITY_DN101_c0_g1_i1	0	0	0	0	2
TRINITY_DN102000_c0_g1_i1	0	0	0	0	0
TRINITY_DN102003_c0_g1_i1	0	0	0	0	0
TRINITY_DN10200_c0_g1_i1	0	0	0	0	0
TRINITY_DN102010_c0_g1_i1	0	0	0	0	0
TRINITY_DN102029_c0_g1_i1	4	2	0	6	0
TRINITY_DN102038_c0_g1_i1	8	16	0	26	2
TRINITY_DN102042_c0_g1_i1	0	0	0	0	0
TRINITY_DN102048_c0_g1_i1	0	0	0	0	0
TRINITY_DN102059_c0_g1_i1	0	0	0	6	0
TRINITY_DN10205_c0_g1_i1	0	2	0	0	0
TRINITY_DN102067_c0_g1_i1	0	0	0	0	0
TRINITY_DN10206_c0_g1_i1	0	4	2	0	0
TRINITY_DN102079_c0_g1_i1	0	0	0	0	2
TRINITY_DN10207_c0_g1_i1	0	0	0	0	0
TRINITY_DN102091_c0_g1_i1	0	6	0	0	0
TRINITY_DN102094_c0_g1_i1	0	0	0	0	12
TRINITY_DN102095_c0_g1_i1	0	0	0	0	2
TRINITY_DN10209_c0_g1_i2	0	0	0	0	4
TRINITY_DN1020_c0_g1_i1	0	0	0	0	0
TRINITY_DN102101_c0_g1_i1	4	0	4	4	0
TRINITY_DN102113_c0_g1_i1	0	0	0	0	0
TRINITY_DN10212_c0_g1_i1	22	22	20	100	6
TRINITY_DN102130_c0_g1_i1	0	0	0	0	4
TRINITY_DN10213_c0_g2_i1	0	0	0	0	58
TRINITY_DN102142_c0_g1_i1	0	0	0	0	0
TRINITY_DN102147_c0_g1_i1	0	0	0	0	4
TRINITY_DN10214_c0_g1_i2	0	0	0	0	0
TRINITY_DN102161_c0_g1_i1	0	0	0	0	0
TRINITY_DN10216_c0_g1_i1	0	0	0	0	0
TRINITY_DN102170_c0_g1_i1	0	0	0	0	8
TRINITY_DN102173_c0_g1_i2	0	0	0	0	0
TRINITY_DN10217_c0_g1_i1	8	6	6	10	10
TRINITY_DN102184_c0_g1_i1	0	0	0	0	0
TRINITY_DN102186_c0_g1_i1	0	0	0	2	0
TRINITY_DN102188_c0_g1_i1	0	0	0	0	0
TRINITY_DN10218_c0_g1_i1	0	0	0	0	0
TRINITY_DN10219_c0_g1_i1	0	0	0	4	4
TRINITY_DN102200_c0_g1_i1	0	0	0	0	0
TRINITY_DN102207_c0_g1_i1	0	0	0	0	0
TRINITY_DN10220_c0_g2_i1	142	6	0	92	0
TRINITY_DN102211_c0_g1_i1	0	0	0	0	6
TRINITY_DN102215_c0_g1_i1	0	0	0	2	0
TRINITY_DN102222_c0_g1_i1	0	0	0	0	0
TRINITY_DN102225_c0_g1_i1	0	0	0	0	6
TRINITY_DN102231_c0_g1_i1	0	0	0	0	0
TRINITY_DN102233_c0_g1_i1	0	0	0	0	0
TRINITY_DN10223_c0_g1_i1	0	0	0	0	8
TRINITY_DN10224_c0_g1_i1	0	0	0	0	0
TRINITY_DN102252_c0_g1_i1	0	0	0	18	0
TRINITY_DN102253_c0_g1_i1	0	0	0	0	0
TRINITY_DN102256_c0_g1_i1	0	0	0	2	0
TRINITY_DN102258_c0_g1_i1	0	0	0	0	0
TRINITY_DN10225_c0_g1_i1	0	0	0	0	0
TRINITY_DN10225_c0_g2_i1	0	0	0	26	0
TRINITY_DN102261_c0_g1_i1	2	0	2	4	6
TRINITY_DN102268_c0_g1_i1	0	0	0	2	0
TRINITY_DN102269_c0_g1_i2	0	0	0	0	0
TRINITY_DN102270_c0_g1_i1	0	0	0	0	0
TRINITY_DN102274_c0_g1_i1	0	0	0	0	2
TRINITY_DN102276_c0_g1_i1	2	2	0	6	4
TRINITY_DN102293_c0_g1_i1	0	0	0	0	4
TRINITY_DN10229_c1_g1_i1	0	0	0	0	2
TRINITY_DN10229_c2_g1_i1	0	0	0	0	0
TRINITY_DN10230_c0_g1_i1	2	4	0	2	2
TRINITY_DN10231_c0_g1_i1	0	0	0	0	22
TRINITY_DN102332_c0_g1_i1	0	0	0	0	0
TRINITY_DN102335_c0_g1_i1	0	6	0	4	0
TRINITY_DN102343_c0_g1_i1	2	2	2	10	14
TRINITY_DN102346_c0_g1_i1	0	0	0	0	0
TRINITY_DN102348_c0_g1_i1	0	0	0	0	0
TRINITY_DN102349_c1_g1_i1	0	0	0	0	0
TRINITY_DN10234_c0_g1_i1	4	6	0	4	10
TRINITY_DN10235_c0_g1_i1	0	0	0	0	100
TRINITY_DN10235_c0_g1_i2	0	0	0	0	78
TRINITY_DN102367_c0_g1_i1	0	0	0	0	0
TRINITY_DN102374_c0_g1_i1	0	0	2	8	0
TRINITY_DN102374_c0_g1_i2	0	0	0	0	0
TRINITY_DN102381_c0_g1_i1	0	4	2	8	2
TRINITY_DN102389_c0_g1_i1	0	0	0	0	2
TRINITY_DN10238_c0_g1_i1	0	0	0	0	0
TRINITY_DN10239_c0_g1_i1	0	0	0	0	12
TRINITY_DN1023_c0_g1_i1	0	0	0	0	2
TRINITY_DN1023_c0_g1_i2	0	0	0	0	104
TRINITY_DN102402_c0_g1_i1	0	0	0	0	0
TRINITY_DN10241_c0_g1_i1	0	0	0	0	32
TRINITY_DN10242_c0_g1_i1	0	0	0	0	506
TRINITY_DN102434_c0_g1_i1	0	0	0	0	0
TRINITY_DN102436_c0_g1_i1	0	0	0	0	0
TRINITY_DN10243_c0_g1_i1	6	8	2	28	14
TRINITY_DN10243_c0_g1_i2	34	36	8	102	52
TRINITY_DN102447_c0_g1_i1	0	0	0	0	0
TRINITY_DN102447_c1_g1_i1	0	0	0	0	0
TRINITY_DN10244_c0_g1_i1	0	0	0	0	0
TRINITY_DN102457_c0_g1_i1	0	0	0	0	0
TRINITY_DN10245_c0_g1_i1	0	0	0	0	0
TRINITY_DN102469_c0_g1_i1	0	0	0	0	0
TRINITY_DN10246_c0_g1_i1	0	0	0	0	0
TRINITY_DN102477_c0_g1_i1	0	0	0	0	0
TRINITY_DN10247_c0_g1_i1	46	40	0	40	24
TRINITY_DN10247_c1_g1_i1	10	46	0	18	0
TRINITY_DN102481_c0_g1_i1	0	0	0	0	2
TRINITY_DN102490_c0_g1_i1	0	0	0	0	10
TRINITY_DN102493_c0_g1_i1	0	0	0	0	0
TRINITY_DN102495_c0_g1_i1	0	0	0	0	0
TRINITY_DN102507_c0_g1_i1	4	0	0	0	0
TRINITY_DN10250_c0_g1_i1	0	0	0	0	8
TRINITY_DN102516_c0_g1_i1	0	0	0	0	0
TRINITY_DN102518_c0_g1_i1	0	0	2	4	2
TRINITY_DN10251_c0_g1_i1	0	0	0	0	8
TRINITY_DN102522_c0_g1_i1	0	0	0	0	0
TRINITY_DN102525_c0_g1_i1	0	0	0	0	0
TRINITY_DN10253_c0_g1_i1	0	0	0	0	0
TRINITY_DN102548_c0_g1_i1	0	0	0	0	4
TRINITY_DN102549_c0_g1_i1	0	2	0	4	0
TRINITY_DN102565_c0_g1_i1	0	0	0	0	0
TRINITY_DN102567_c0_g1_i1	0	0	0	0	0
TRINITY_DN102585_c0_g1_i1	0	0	0	0	0
TRINITY_DN10258_c0_g1_i1	0	0	0	0	0
TRINITY_DN102590_c0_g1_i1	0	0	0	0	0
TRINITY_DN102592_c0_g1_i1	0	0	0	0	0
TRINITY_DN1025_c0_g1_i1	2	2	4	6	0
TRINITY_DN102606_c0_g1_i1	4	0	0	0	0
TRINITY_DN10260_c0_g1_i1	0	0	0	0	0
TRINITY_DN102612_c0_g1_i1	0	0	0	0	0
TRINITY_DN102614_c0_g1_i1	0	0	0	0	0
TRINITY_DN102615_c0_g1_i1	0	0	0	0	0
TRINITY_DN102616_c0_g1_i1	4	0	0	0	0
TRINITY_DN102618_c0_g1_i1	0	0	0	0	0
TRINITY_DN10261_c0_g1_i1	0	0	0	0	764
TRINITY_DN10261_c0_g1_i2	0	0	0	0	464
TRINITY_DN102623_c0_g1_i1	0	0	0	0	0
TRINITY_DN10262_c0_g1_i1	0	0	0	0	0
TRINITY_DN102632_c0_g1_i1	0	0	0	0	18
TRINITY_DN10263_c0_g1_i1	0	0	0	0	24
TRINITY_DN102646_c0_g1_i1	0	0	0	0	0
TRINITY_DN10264_c0_g1_i1	0	0	0	0	0
TRINITY_DN10264_c0_g1_i2	0	0	0	0	0
TRINITY_DN102651_c0_g1_i1	0	0	0	0	2
TRINITY_DN102655_c0_g1_i1	0	0	0	0	2
TRINITY_DN102670_c0_g1_i1	0	0	0	0	2
TRINITY_DN102681_c0_g1_i1	0	8	0	10	12
TRINITY_DN10268_c0_g1_i1	44	8	0	4	0
TRINITY_DN102695_c0_g1_i1	0	0	0	0	0
TRINITY_DN10269_c0_g1_i1	44	46	64	100	12
TRINITY_DN10269_c0_g1_i2	66	70	70	138	12
TRINITY_DN1026_c0_g1_i1	0	0	0	0	0
TRINITY_DN102705_c0_g1_i1	0	0	0	0	8
TRINITY_DN102707_c0_g1_i1	0	0	0	0	0
TRINITY_DN10270_c0_g1_i1	0	2	0	6	0
TRINITY_DN102713_c0_g1_i1	2	2	0	4	0
TRINITY_DN102718_c0_g1_i1	0	0	0	0	0
TRINITY_DN10271_c0_g1_i1	0	0	0	0	0
TRINITY_DN102729_c0_g1_i1	0	0	0	0	4
TRINITY_DN10272_c0_g1_i1	0	2	4	0	10
TRINITY_DN102743_c0_g1_i1	0	0	0	0	0
TRINITY_DN102754_c0_g1_i1	0	0	0	0	4
TRINITY_DN10275_c0_g1_i1	0	0	0	0	0
TRINITY_DN10276_c0_g1_i1	0	0	0	0	0
TRINITY_DN102776_c0_g1_i1	0	0	0	0	0
TRINITY_DN10277_c0_g1_i1	0	2	8	18	6
TRINITY_DN10277_c0_g1_i2	0	2	8	18	6
TRINITY_DN10277_c1_g1_i1	0	4	0	0	0
TRINITY_DN102781_c0_g1_i1	10	8	10	20	12
TRINITY_DN102783_c0_g1_i1	0	0	0	4	0
TRINITY_DN102796_c0_g1_i1	0	0	0	0	0
TRINITY_DN102799_c0_g1_i1	0	0	0	0	0
TRINITY_DN1027_c0_g1_i1	0	0	0	0	0
TRINITY_DN102801_c0_g1_i1	0	0	0	0	0
TRINITY_DN102813_c0_g1_i1	0	0	0	0	0
TRINITY_DN10281_c0_g2_i1	0	0	0	2	0
TRINITY_DN102829_c0_g1_i1	0	0	0	0	0
TRINITY_DN102832_c0_g1_i1	0	0	0	0	0
TRINITY_DN102833_c0_g1_i1	0	0	0	0	4
TRINITY_DN102834_c0_g1_i1	4	0	12	6	0
TRINITY_DN102844_c0_g1_i1	0	0	0	0	0
TRINITY_DN102845_c0_g1_i1	10	0	0	0	0
TRINITY_DN102856_c0_g1_i1	0	0	0	0	0
TRINITY_DN102867_c0_g1_i1	0	0	2	0	0
TRINITY_DN10286_c0_g1_i1	8	0	0	0	12
TRINITY_DN10286_c0_g1_i2	8	0	0	2	24
TRINITY_DN102870_c0_g1_i1	0	0	0	0	0
TRINITY_DN102875_c0_g1_i1	0	0	0	0	0
TRINITY_DN102882_c0_g1_i1	0	0	0	0	0
TRINITY_DN102883_c0_g1_i1	0	0	0	0	0
TRINITY_DN102886_c0_g1_i1	0	4	2	18	10
TRINITY_DN102887_c0_g1_i1	0	0	0	0	0
TRINITY_DN10288_c0_g1_i1	0	0	0	6	56
TRINITY_DN102890_c0_g1_i1	0	0	0	0	0
TRINITY_DN102892_c0_g1_i1	0	0	4	0	0
TRINITY_DN10289_c0_g1_i1	0	0	0	0	0
TRINITY_DN1028_c0_g1_i1	0	0	0	0	20
TRINITY_DN102901_c0_g1_i1	0	0	0	0	0
TRINITY_DN102904_c0_g1_i1	0	0	0	0	0
TRINITY_DN102921_c0_g1_i1	0	0	0	0	2
TRINITY_DN102933_c0_g1_i1	0	0	0	0	0
TRINITY_DN102948_c0_g1_i1	0	0	0	0	0
TRINITY_DN102951_c0_g1_i1	0	0	0	0	0
TRINITY_DN102953_c0_g1_i1	0	0	0	0	0
TRINITY_DN102954_c0_g1_i1	0	2	0	0	0
TRINITY_DN102958_c0_g1_i1	0	0	0	0	0
TRINITY_DN10296_c0_g1_i1	0	0	0	0	10
TRINITY_DN10296_c0_g1_i2	0	0	0	0	28
TRINITY_DN102975_c0_g1_i1	0	0	0	0	4
TRINITY_DN102978_c0_g1_i1	0	0	0	0	2
TRINITY_DN102982_c0_g1_i1	0	0	4	6	0
TRINITY_DN102983_c0_g1_i1	0	0	0	0	2
TRINITY_DN102985_c0_g1_i1	0	0	8	0	0
TRINITY_DN10298_c0_g1_i1	0	0	0	0	14
TRINITY_DN102992_c0_g1_i1	16	32	10	30	82
TRINITY_DN102999_c0_g1_i1	0	0	0	0	0
TRINITY_DN10299_c0_g1_i1	0	0	0	0	0
TRINITY_DN103001_c0_g1_i1	0	0	0	0	0
TRINITY_DN103006_c0_g1_i1	0	0	0	0	0
TRINITY_DN103007_c0_g1_i1	0	0	0	0	0
TRINITY_DN10300_c0_g1_i1	0	0	0	0	2
TRINITY_DN103012_c0_g1_i1	0	0	0	0	0
TRINITY_DN103013_c0_g1_i1	0	0	0	0	0
TRINITY_DN103017_c0_g1_i1	6	0	0	2	0
TRINITY_DN10301_c0_g1_i1	0	0	0	0	6
TRINITY_DN103020_c0_g1_i1	0	0	0	0	0
TRINITY_DN103025_c0_g2_i1	0	0	0	0	2
TRINITY_DN10302_c0_g1_i1	4	4	0	12	110
TRINITY_DN103034_c0_g1_i1	0	0	0	2	0
TRINITY_DN103037_c0_g1_i1	2	0	0	2	0
TRINITY_DN10303_c0_g1_i1	0	0	0	0	4
TRINITY_DN10304_c0_g1_i1	0	0	0	0	4
TRINITY_DN103053_c0_g1_i1	0	0	0	0	0
TRINITY_DN103054_c0_g1_i1	0	0	0	0	0
TRINITY_DN103055_c0_g1_i1	0	0	0	0	0
TRINITY_DN103057_c0_g1_i1	2	0	6	0	0
TRINITY_DN103059_c0_g1_i1	2	2	0	2	0
TRINITY_DN103060_c0_g1_i1	2	8	0	18	10
TRINITY_DN103065_c0_g1_i1	0	0	0	0	0
TRINITY_DN103067_c0_g1_i1	0	0	0	0	0
TRINITY_DN103069_c0_g1_i1	2	2	0	8	0
TRINITY_DN10309_c0_g1_i1	0	0	0	0	324
TRINITY_DN103100_c0_g1_i1	0	0	0	0	0
TRINITY_DN103107_c0_g1_i1	0	2	4	2	8
TRINITY_DN103108_c0_g1_i1	0	0	0	0	0
TRINITY_DN103117_c0_g1_i1	0	0	0	0	0
TRINITY_DN10311_c0_g1_i2	0	0	0	0	46
TRINITY_DN10313_c0_g1_i1	14	0	0	4	0
TRINITY_DN103140_c0_g1_i1	0	0	0	0	0
TRINITY_DN103143_c0_g1_i1	0	0	0	0	0
TRINITY_DN103144_c0_g1_i1	0	0	0	0	0
TRINITY_DN10315_c0_g1_i1	0	0	0	0	0
TRINITY_DN103172_c0_g1_i1	4	4	0	0	0
TRINITY_DN103173_c0_g1_i1	0	0	0	0	2
TRINITY_DN103177_c0_g1_i1	244	332	90	878	530
TRINITY_DN10317_c0_g1_i1	0	0	0	0	8
TRINITY_DN10317_c0_g1_i2	0	0	0	0	12
TRINITY_DN103180_c0_g1_i1	0	0	0	0	0
TRINITY_DN103197_c0_g1_i1	48	14	44	52	34
TRINITY_DN10319_c0_g1_i1	0	0	0	0	68
TRINITY_DN1031_c0_g1_i1	0	0	0	2	0
TRINITY_DN103200_c0_g1_i1	0	0	0	0	0
TRINITY_DN103202_c0_g1_i1	0	0	0	0	0
TRINITY_DN103204_c0_g1_i1	0	0	0	0	0
TRINITY_DN10320_c0_g1_i1	558	886	92	1778	714
TRINITY_DN10320_c0_g2_i1	0	8	0	8	10
TRINITY_DN10321_c0_g1_i2	0	0	0	0	0
TRINITY_DN103227_c0_g1_i1	0	0	0	0	0
TRINITY_DN10322_c1_g1_i1	0	0	0	0	0
TRINITY_DN103235_c0_g1_i1	0	0	0	0	0
TRINITY_DN10324_c0_g1_i1	0	0	0	2	0
TRINITY_DN103253_c0_g1_i1	0	0	0	0	0
TRINITY_DN103257_c0_g1_i1	0	0	0	0	0
TRINITY_DN103260_c0_g1_i1	0	0	0	0	0
TRINITY_DN103272_c0_g1_i2	0	0	0	0	0
TRINITY_DN103273_c0_g1_i1	0	0	0	0	0
TRINITY_DN10327_c0_g1_i1	0	0	0	0	0
TRINITY_DN103284_c0_g1_i1	0	0	0	8	0
TRINITY_DN103289_c0_g1_i1	2	0	0	0	0
TRINITY_DN103290_c0_g1_i1	0	0	0	0	0
TRINITY_DN103294_c0_g1_i1	0	0	0	0	0
TRINITY_DN1032_c0_g2_i1	4	4	0	10	8
TRINITY_DN103306_c0_g1_i1	0	0	0	0	0
TRINITY_DN10332_c0_g1_i1	0	0	0	0	0
TRINITY_DN103333_c0_g1_i1	4	0	0	0	2
TRINITY_DN103335_c0_g1_i1	0	0	0	0	0
TRINITY_DN10333_c0_g1_i1	0	0	0	0	100
TRINITY_DN103344_c0_g1_i1	0	0	0	0	0
TRINITY_DN103347_c0_g1_i1	0	0	0	4	0
TRINITY_DN103355_c0_g1_i1	0	0	0	0	0
TRINITY_DN10335_c0_g1_i1	0	0	0	0	0
TRINITY_DN10335_c0_g1_i3	0	0	0	0	0
TRINITY_DN103368_c0_g1_i1	0	0	0	0	0
TRINITY_DN10336_c0_g1_i1	0	0	0	0	8
TRINITY_DN10336_c0_g1_i2	0	0	0	0	14
TRINITY_DN10337_c0_g1_i1	0	0	0	0	2
TRINITY_DN10338_c0_g1_i1	0	0	0	0	52
TRINITY_DN10338_c0_g1_i2	0	0	0	0	64
TRINITY_DN10339_c0_g1_i1	4	42	0	742	102
TRINITY_DN10339_c0_g2_i1	12	98	0	1606	168
TRINITY_DN1033_c0_g1_i1	0	0	0	0	0
TRINITY_DN103413_c0_g1_i1	0	0	0	0	0
TRINITY_DN10341_c1_g1_i1	0	0	0	0	4
TRINITY_DN103423_c0_g1_i1	0	0	0	0	30
TRINITY_DN103426_c0_g1_i1	0	0	0	26	0
TRINITY_DN10342_c0_g1_i1	0	0	0	0	14
TRINITY_DN10342_c0_g1_i2	0	0	0	0	6
TRINITY_DN103436_c0_g1_i1	0	0	0	0	0
TRINITY_DN10343_c0_g1_i1	46	80	0	670	36
TRINITY_DN103440_c0_g1_i1	10	4	2	8	8
TRINITY_DN103450_c0_g1_i1	0	0	0	0	0
TRINITY_DN10345_c0_g1_i1	324	6	6	96	0
TRINITY_DN10345_c0_g1_i2	16	0	0	0	0
TRINITY_DN103460_c0_g1_i1	0	0	0	0	0
TRINITY_DN103463_c0_g1_i1	0	0	0	0	2
TRINITY_DN103473_c0_g1_i1	10	8	4	2	4
TRINITY_DN103476_c0_g1_i1	0	0	0	2	0
TRINITY_DN103477_c0_g2_i1	0	0	0	2	0
TRINITY_DN10347_c0_g1_i1	0	0	0	0	22
TRINITY_DN103483_c0_g1_i1	0	0	0	0	0
TRINITY_DN103488_c0_g1_i1	0	0	0	0	0
TRINITY_DN10348_c0_g1_i1	0	0	0	0	4
TRINITY_DN103491_c0_g1_i1	0	0	0	0	0
TRINITY_DN103492_c0_g1_i1	0	0	0	0	0
TRINITY_DN10349_c0_g1_i1	0	2	8	0	2
TRINITY_DN1034_c0_g1_i1	0	0	0	0	0
TRINITY_DN103506_c1_g1_i1	0	0	0	0	0
TRINITY_DN103507_c0_g1_i1	0	0	0	2	0
TRINITY_DN10350_c0_g1_i1	0	0	0	0	0
TRINITY_DN103514_c0_g1_i1	0	0	0	0	2
TRINITY_DN10353_c0_g1_i1	54	1580	0	768	456
TRINITY_DN10354_c0_g1_i1	0	0	0	0	402
TRINITY_DN103556_c0_g1_i1	0	0	0	0	0
TRINITY_DN10355_c0_g1_i1	0	0	0	0	54
TRINITY_DN10356_c0_g1_i1	0	0	0	0	48
TRINITY_DN103578_c0_g1_i1	0	0	0	0	0
TRINITY_DN10357_c0_g1_i1	6	0	0	0	0
TRINITY_DN10357_c0_g2_i1	0	0	0	0	0
TRINITY_DN103581_c0_g1_i1	0	0	0	0	0
TRINITY_DN103588_c0_g1_i1	0	0	0	0	10
TRINITY_DN103589_c0_g1_i1	0	0	0	0	0
TRINITY_DN10358_c0_g1_i1	0	0	0	0	42
TRINITY_DN103591_c0_g1_i1	0	0	0	0	0
TRINITY_DN103595_c0_g1_i1	0	0	0	0	0
TRINITY_DN103597_c0_g1_i1	0	0	0	0	0
TRINITY_DN103617_c0_g1_i1	0	0	0	0	2
TRINITY_DN10361_c0_g1_i1	0	10	0	36	6
TRINITY_DN103623_c0_g1_i1	0	2	0	0	0
TRINITY_DN10362_c0_g1_i1	0	0	0	0	14
TRINITY_DN103630_c0_g1_i1	0	0	0	0	4
TRINITY_DN10363_c0_g1_i1	0	0	0	0	2
TRINITY_DN10363_c0_g1_i2	0	0	0	0	2
TRINITY_DN103646_c0_g1_i1	0	0	0	0	0
TRINITY_DN10364_c0_g1_i1	0	0	0	0	2
TRINITY_DN103659_c0_g1_i1	34	10	2	48	8
TRINITY_DN10365_c0_g1_i1	0	0	0	0	0
TRINITY_DN103661_c0_g1_i1	0	0	0	0	0
TRINITY_DN103695_c0_g1_i1	0	0	0	0	0
TRINITY_DN10369_c0_g1_i1	0	0	0	0	0
TRINITY_DN1036_c0_g1_i1	0	0	0	0	52
TRINITY_DN1036_c0_g1_i2	0	0	0	0	42
TRINITY_DN103703_c0_g1_i1	2	0	0	4	0
TRINITY_DN103705_c0_g1_i1	0	0	0	0	0
TRINITY_DN10371_c0_g1_i1	0	0	0	14	0
TRINITY_DN103747_c0_g1_i1	0	0	0	0	0
TRINITY_DN103749_c0_g1_i1	0	0	0	0	0
TRINITY_DN10374_c0_g1_i1	0	0	2	0	0
TRINITY_DN103755_c0_g1_i1	18	0	0	0	0
TRINITY_DN10375_c0_g1_i1	0	0	0	0	12
TRINITY_DN103767_c0_g1_i1	0	2	0	0	0
TRINITY_DN103771_c0_g1_i1	0	0	0	6	2
TRINITY_DN10378_c0_g1_i2	0	0	0	0	0
TRINITY_DN103790_c0_g1_i1	0	0	0	0	0
TRINITY_DN103794_c0_g1_i1	0	0	0	0	0
TRINITY_DN10379_c0_g2_i1	0	0	0	0	0
TRINITY_DN1037_c0_g1_i1	0	0	0	0	0
TRINITY_DN103808_c0_g1_i1	0	0	0	0	0
TRINITY_DN10380_c0_g1_i1	0	0	0	0	68
TRINITY_DN103818_c0_g1_i1	0	0	0	0	4
TRINITY_DN103821_c0_g1_i1	0	0	0	12	0
TRINITY_DN103828_c0_g1_i1	0	0	0	0	0
TRINITY_DN10382_c0_g1_i1	0	0	0	0	48
TRINITY_DN10383_c0_g1_i1	0	0	0	0	0
TRINITY_DN103840_c0_g1_i1	0	0	0	0	0
TRINITY_DN103847_c0_g1_i1	0	0	0	0	2
TRINITY_DN103851_c0_g1_i1	0	6	0	4	12
TRINITY_DN103860_c0_g1_i1	0	0	0	2	0
TRINITY_DN103873_c0_g1_i1	0	0	0	0	0
TRINITY_DN103879_c0_g1_i1	0	0	0	0	0
TRINITY_DN103881_c0_g1_i1	6	0	2	24	12
TRINITY_DN10389_c0_g1_i1	0	0	0	0	0
TRINITY_DN10389_c0_g1_i2	0	0	0	0	2
TRINITY_DN10389_c0_g1_i3	0	0	0	0	2
TRINITY_DN10389_c0_g1_i4	0	0	0	0	0
TRINITY_DN10390_c0_g1_i1	28	24	0	24	16
TRINITY_DN103910_c0_g1_i1	0	0	0	0	0
TRINITY_DN103913_c0_g1_i1	0	0	0	2	0
TRINITY_DN103917_c0_g1_i1	0	0	0	0	0
TRINITY_DN10391_c0_g1_i1	5162	2162	160	2672	1828
TRINITY_DN10391_c0_g1_i2	4928	2106	158	2582	1760
TRINITY_DN103920_c0_g1_i1	0	0	0	0	0
TRINITY_DN103928_c0_g1_i1	0	0	0	0	16
TRINITY_DN10392_c0_g1_i1	0	0	0	0	90
TRINITY_DN10393_c0_g1_i1	0	0	0	0	0
TRINITY_DN103950_c0_g1_i1	0	0	0	0	0
TRINITY_DN103962_c0_g1_i1	0	0	0	0	0
TRINITY_DN103965_c0_g1_i1	0	0	0	0	0
TRINITY_DN10396_c0_g1_i1	0	0	0	0	34
TRINITY_DN103974_c0_g1_i1	0	0	0	0	0
TRINITY_DN103976_c0_g1_i1	0	0	2	0	2
TRINITY_DN103979_c0_g1_i1	0	0	0	0	8
TRINITY_DN10397_c0_g1_i1	0	0	0	2	0
TRINITY_DN103980_c0_g1_i1	0	0	0	0	0
TRINITY_DN103982_c0_g1_i1	0	0	0	0	20
TRINITY_DN103994_c0_g1_i1	0	0	0	0	0
TRINITY_DN10399_c0_g1_i1	0	0	0	0	2
TRINITY_DN1039_c0_g1_i1	0	0	0	0	0
TRINITY_DN103_c0_g1_i1	0	0	0	0	0
TRINITY_DN104001_c0_g1_i1	0	0	0	0	0
TRINITY_DN104005_c0_g1_i1	4	0	10	26	0
TRINITY_DN10401_c0_g1_i1	0	18	0	2	0
TRINITY_DN104029_c0_g1_i1	0	0	0	0	0
TRINITY_DN10402_c0_g1_i1	6	4	0	8	10
TRINITY_DN10403_c0_g2_i1	0	0	0	0	0
TRINITY_DN104041_c0_g1_i1	0	0	0	0	0
TRINITY_DN104049_c0_g1_i1	0	2	0	0	0
TRINITY_DN10405_c0_g1_i1	0	0	0	0	0
TRINITY_DN10406_c0_g1_i1	0	0	0	0	0
TRINITY_DN104077_c0_g1_i1	0	0	0	0	0
TRINITY_DN104078_c0_g1_i1	4	2	0	0	0
TRINITY_DN10407_c0_g1_i1	0	0	0	0	0
TRINITY_DN104080_c0_g1_i1	0	0	0	0	0
TRINITY_DN104085_c0_g1_i1	0	0	0	0	0
TRINITY_DN10408_c0_g1_i1	0	0	0	0	0
TRINITY_DN104098_c0_g1_i1	0	0	0	0	6
TRINITY_DN104099_c0_g1_i1	0	0	0	0	2
TRINITY_DN10409_c0_g1_i1	0	0	0	0	0
TRINITY_DN10409_c0_g2_i1	0	0	0	956	0
TRINITY_DN1040_c0_g1_i1	0	0	0	0	0
TRINITY_DN10410_c0_g1_i1	102	110	218	234	242
TRINITY_DN104110_c0_g1_i1	4	2	0	8	2
TRINITY_DN104119_c0_g1_i1	0	0	0	0	0
TRINITY_DN10411_c0_g1_i1	0	0	0	0	8
TRINITY_DN10411_c0_g1_i2	0	0	0	0	14
TRINITY_DN104163_c0_g1_i1	0	0	0	2	0
TRINITY_DN10417_c0_g1_i1	2	54	6	124	20
TRINITY_DN104182_c0_g1_i1	0	0	0	0	0
TRINITY_DN104187_c0_g1_i1	0	0	0	0	0
TRINITY_DN104188_c0_g1_i1	0	0	0	0	0
TRINITY_DN10419_c0_g1_i1	4	0	6	0	0
TRINITY_DN1041_c0_g1_i1	0	0	0	0	0
TRINITY_DN10420_c0_g1_i1	0	0	0	0	6
TRINITY_DN104215_c0_g1_i1	0	0	0	0	0
TRINITY_DN10422_c0_g1_i1	0	0	0	0	0
TRINITY_DN104230_c0_g1_i1	0	0	0	0	0
TRINITY_DN104233_c0_g1_i1	0	0	0	0	0
TRINITY_DN104240_c0_g1_i1	0	0	0	0	0
TRINITY_DN104244_c0_g1_i1	0	0	0	0	0
TRINITY_DN10424_c0_g1_i1	0	0	0	0	16
TRINITY_DN104251_c0_g1_i1	0	0	0	0	0
TRINITY_DN104259_c0_g1_i1	0	0	0	0	0
TRINITY_DN10425_c0_g1_i1	0	0	0	0	0
TRINITY_DN104263_c0_g1_i1	0	0	0	0	0
TRINITY_DN104277_c0_g1_i1	0	0	0	0	0
TRINITY_DN10427_c0_g1_i1	0	0	0	0	0
TRINITY_DN10427_c0_g1_i2	0	0	0	0	0
TRINITY_DN104281_c0_g1_i1	0	0	0	0	0
TRINITY_DN104286_c0_g1_i1	0	0	0	0	4
TRINITY_DN104297_c0_g1_i1	0	0	0	0	0
TRINITY_DN104305_c0_g1_i1	0	0	0	0	0
TRINITY_DN10430_c0_g1_i1	0	0	0	0	12
TRINITY_DN10430_c0_g1_i2	0	0	0	0	18
TRINITY_DN104315_c0_g1_i1	0	0	0	0	0
TRINITY_DN104324_c0_g1_i1	0	0	0	2	0
TRINITY_DN10432_c0_g1_i1	6	0	0	0	0
TRINITY_DN104336_c0_g1_i1	0	0	0	0	14
TRINITY_DN104339_c0_g1_i1	0	0	0	2	0
TRINITY_DN10436_c0_g1_i1	0	0	4	0	0
TRINITY_DN10436_c1_g1_i1	0	0	0	10	0
TRINITY_DN104370_c0_g1_i1	0	0	0	0	0
TRINITY_DN104379_c0_g1_i1	0	0	0	2	0
TRINITY_DN10437_c0_g1_i1	0	0	0	0	10
TRINITY_DN104389_c0_g1_i1	0	0	0	0	0
TRINITY_DN10438_c0_g1_i1	18	16	0	28	24
TRINITY_DN104395_c0_g1_i1	12	4	0	20	2
TRINITY_DN10440_c0_g1_i1	14	52	20	298	108
TRINITY_DN10440_c1_g1_i1	0	0	0	0	0
TRINITY_DN10441_c0_g1_i1	2	8	6	0	4
TRINITY_DN104427_c0_g1_i1	0	0	0	0	0
TRINITY_DN10442_c0_g1_i1	0	0	0	0	0
TRINITY_DN104439_c0_g1_i1	0	8	0	6	0
TRINITY_DN10444_c0_g1_i2	0	0	0	0	12
TRINITY_DN104457_c0_g1_i1	0	0	0	0	6
TRINITY_DN104463_c0_g1_i1	0	0	0	0	10
TRINITY_DN104470_c0_g1_i1	0	0	0	0	0
TRINITY_DN104476_c0_g1_i1	0	0	0	0	0
TRINITY_DN104491_c0_g1_i1	0	0	0	0	0
TRINITY_DN104493_c0_g1_i1	0	0	0	0	0
TRINITY_DN10449_c0_g1_i1	0	0	0	0	2
TRINITY_DN10449_c0_g1_i2	0	0	0	0	4
TRINITY_DN1044_c0_g1_i1	0	0	0	0	2
TRINITY_DN1044_c0_g1_i2	0	0	0	0	6
TRINITY_DN10452_c0_g1_i1	0	0	0	0	0
TRINITY_DN10453_c0_g1_i1	0	0	0	0	0
TRINITY_DN104556_c0_g1_i1	0	0	0	0	0
TRINITY_DN10456_c0_g1_i1	6	0	0	2	0
TRINITY_DN104585_c0_g1_i1	0	0	0	0	0
TRINITY_DN104597_c0_g1_i1	0	0	0	0	0
TRINITY_DN10459_c0_g1_i1	0	0	0	0	0
TRINITY_DN1045_c0_g1_i1	0	0	0	0	4
TRINITY_DN104604_c0_g1_i1	0	0	0	2	0
TRINITY_DN104605_c0_g1_i1	0	0	0	0	6
TRINITY_DN104608_c0_g1_i1	90	26	0	142	40
TRINITY_DN10460_c0_g1_i1	2	4	0	4	0
TRINITY_DN10461_c0_g1_i1	0	0	0	0	0
TRINITY_DN104624_c0_g1_i1	0	0	0	0	0
TRINITY_DN104629_c0_g1_i1	0	8	0	0	0
TRINITY_DN10462_c0_g1_i1	0	0	0	0	32
TRINITY_DN10463_c0_g1_i1	12	10	4	54	18
TRINITY_DN104641_c0_g1_i1	0	0	0	0	0
TRINITY_DN104643_c0_g1_i1	0	0	0	2	2
TRINITY_DN104645_c0_g1_i1	0	0	0	0	0
TRINITY_DN104659_c0_g1_i1	0	0	0	0	0
TRINITY_DN10465_c0_g1_i1	0	0	0	0	12
TRINITY_DN104668_c0_g1_i1	0	0	0	0	0
TRINITY_DN104669_c0_g1_i1	0	0	0	0	0
TRINITY_DN10466_c0_g1_i1	8	6	0	4	12
TRINITY_DN104676_c0_g1_i1	0	0	0	0	10
TRINITY_DN104677_c0_g1_i1	0	0	0	0	0
TRINITY_DN10467_c0_g1_i1	0	0	0	0	0
TRINITY_DN1046_c0_g1_i2	0	0	0	0	8
TRINITY_DN10470_c0_g1_i1	0	0	0	2	0
TRINITY_DN104714_c0_g1_i1	0	0	0	0	0
TRINITY_DN104719_c0_g1_i1	0	0	0	0	0
TRINITY_DN104738_c0_g1_i1	0	0	0	0	0
TRINITY_DN10473_c0_g1_i1	2718	576	4	4404	2578
TRINITY_DN10473_c0_g1_i2	2498	526	4	4056	2372
TRINITY_DN10474_c0_g1_i1	66	162	88	168	90
TRINITY_DN10474_c0_g1_i2	0	2	0	2	60
TRINITY_DN104753_c0_g1_i1	0	0	0	0	0
TRINITY_DN10475_c0_g1_i1	0	0	0	0	0
TRINITY_DN10475_c0_g1_i2	0	0	0	0	0
TRINITY_DN104765_c0_g1_i1	0	0	0	0	0
TRINITY_DN104774_c0_g1_i1	0	0	0	0	0
TRINITY_DN10477_c0_g1_i1	0	0	0	0	0
TRINITY_DN10478_c0_g1_i1	26	4	2	6	38
TRINITY_DN10478_c0_g1_i2	14	2	2	2	24
TRINITY_DN104791_c0_g1_i1	0	0	0	0	4
TRINITY_DN104798_c0_g1_i1	0	0	0	0	0
TRINITY_DN1047_c0_g1_i1	0	0	0	0	0
TRINITY_DN104803_c0_g1_i1	0	0	0	0	0
TRINITY_DN10480_c0_g1_i1	30	126	0	26	22
TRINITY_DN104810_c0_g1_i1	0	0	0	0	0
TRINITY_DN104811_c0_g1_i1	0	0	0	0	0
TRINITY_DN104813_c0_g1_i1	0	0	0	0	0
TRINITY_DN10481_c0_g1_i1	4	18	0	14	6
TRINITY_DN10483_c0_g1_i1	0	0	0	0	0
TRINITY_DN104852_c0_g1_i1	38	0	0	4	0
TRINITY_DN10485_c0_g1_i1	0	0	0	0	0
TRINITY_DN104862_c0_g1_i1	0	0	0	0	0
TRINITY_DN10486_c0_g1_i1	0	0	0	0	16
TRINITY_DN10486_c0_g1_i2	0	0	0	0	14
TRINITY_DN104878_c0_g1_i1	0	0	0	0	0
TRINITY_DN10487_c0_g1_i1	0	0	0	32	0
TRINITY_DN104898_c0_g1_i1	0	0	0	0	0
TRINITY_DN10490_c0_g1_i1	0	0	0	0	2
TRINITY_DN104915_c0_g1_i1	0	0	0	0	0
TRINITY_DN10491_c0_g1_i1	0	0	0	0	2
TRINITY_DN104938_c0_g1_i1	0	0	0	0	8
TRINITY_DN10493_c0_g1_i1	0	0	0	0	0
TRINITY_DN10493_c1_g1_i1	10	8	2	34	28
TRINITY_DN104945_c0_g1_i1	0	0	0	0	0
TRINITY_DN10494_c0_g1_i1	0	0	0	0	8
TRINITY_DN10494_c0_g1_i2	0	0	0	0	10
TRINITY_DN104961_c0_g1_i1	0	0	0	0	0
TRINITY_DN104986_c0_g1_i1	0	0	0	0	0
TRINITY_DN10498_c0_g1_i1	0	0	0	0	0
TRINITY_DN1049_c0_g1_i1	0	0	0	0	410
TRINITY_DN105000_c0_g1_i1	0	0	0	0	0
TRINITY_DN105006_c0_g1_i1	0	0	0	0	0
TRINITY_DN105007_c0_g1_i1	0	0	0	0	0
TRINITY_DN10500_c0_g1_i1	4	0	0	2	6
TRINITY_DN10501_c0_g1_i2	0	4	0	8	0
TRINITY_DN10502_c0_g2_i1	0	0	0	0	0
TRINITY_DN10503_c0_g1_i1	0	0	0	0	14
TRINITY_DN10503_c0_g2_i1	0	10	0	2	18
TRINITY_DN10504_c0_g1_i1	0	0	0	0	0
TRINITY_DN105060_c0_g1_i1	0	0	0	0	0
TRINITY_DN105063_c0_g1_i1	0	0	0	0	0
TRINITY_DN10506_c0_g1_i1	0	0	0	0	56
TRINITY_DN10508_c0_g1_i1	4	2	0	12	0
TRINITY_DN10508_c0_g1_i2	4	2	0	24	0
TRINITY_DN1050_c0_g1_i1	0	0	0	0	60
TRINITY_DN10510_c0_g1_i1	580	364	838	668	334
TRINITY_DN10511_c0_g1_i1	0	0	0	0	2
TRINITY_DN10512_c0_g1_i1	0	0	0	0	14
TRINITY_DN10513_c0_g1_i1	0	0	0	0	10
TRINITY_DN105162_c0_g1_i1	0	0	0	0	0
TRINITY_DN105170_c0_g1_i1	0	0	0	0	0
TRINITY_DN105177_c0_g1_i1	0	0	0	0	0
TRINITY_DN10517_c0_g1_i1	4	2	0	10	0
TRINITY_DN10519_c0_g1_i1	0	0	0	0	2
TRINITY_DN10519_c0_g1_i2	0	0	0	0	2
TRINITY_DN105210_c0_g1_i1	0	0	0	0	0
TRINITY_DN10521_c0_g1_i1	0	0	0	0	10
TRINITY_DN10522_c0_g1_i1	0	12	24	22	2
TRINITY_DN10522_c0_g1_i2	0	0	0	10	0
TRINITY_DN10522_c1_g1_i1	0	0	0	0	0
TRINITY_DN10524_c0_g1_i1	0	0	0	0	4
TRINITY_DN10526_c0_g1_i1	0	0	0	0	0
TRINITY_DN10526_c0_g1_i2	0	0	0	0	0
TRINITY_DN105275_c0_g1_i1	0	0	0	0	0
TRINITY_DN10527_c0_g1_i1	0	0	0	0	12
TRINITY_DN10527_c0_g1_i2	0	0	0	0	6
TRINITY_DN105285_c0_g1_i1	0	0	0	0	0
TRINITY_DN105286_c0_g1_i1	152	34	21910	544	10
TRINITY_DN105291_c0_g1_i1	0	0	0	0	2
TRINITY_DN105296_c0_g1_i1	0	0	0	0	0
TRINITY_DN105297_c7_g1_i1	84	70	6	246	142
TRINITY_DN105297_c7_g1_i2	110	84	8	282	164
TRINITY_DN105297_c7_g1_i3	136	90	8	268	168
TRINITY_DN105300_c0_g1_i1	10	6	0	0	2
TRINITY_DN105301_c0_g1_i1	0	2	0	0	0
TRINITY_DN105302_c0_g1_i1	0	0	0	0	0
TRINITY_DN105303_c0_g1_i1	0	8	0	0	4
TRINITY_DN105303_c0_g1_i2	0	26	0	0	6
TRINITY_DN105307_c0_g1_i1	0	0	0	0	0
TRINITY_DN105308_c0_g1_i1	0	0	0	0	0
TRINITY_DN105309_c0_g1_i1	0	0	0	0	4
TRINITY_DN10530_c0_g1_i1	0	0	0	0	0
TRINITY_DN105313_c0_g1_i1	0	0	0	0	10
TRINITY_DN105318_c0_g1_i1	0	0	0	0	2
TRINITY_DN105319_c0_g1_i1	732	402	2	2202	486
TRINITY_DN10531_c0_g1_i1	0	0	0	0	2
TRINITY_DN105320_c0_g1_i1	0	0	0	0	288
TRINITY_DN105321_c0_g1_i1	0	72	0	32	80
TRINITY_DN105325_c0_g1_i1	10	26	0	58	28
TRINITY_DN105326_c0_g1_i1	26	0	0	80	30
TRINITY_DN105327_c0_g1_i1	0	2	0	2	0
TRINITY_DN105328_c0_g1_i1	2	2	0	8	2
TRINITY_DN10532_c0_g1_i1	0	0	0	2	0
TRINITY_DN105330_c0_g1_i1	2	0	0	0	2
TRINITY_DN105331_c0_g1_i1	4	0	8	10	8
TRINITY_DN105333_c0_g1_i1	0	0	4	0	6
TRINITY_DN105336_c0_g1_i1	2	0	0	0	2
TRINITY_DN105337_c0_g1_i1	0	0	0	0	6
TRINITY_DN105338_c0_g1_i1	0	0	0	0	2
TRINITY_DN105340_c0_g1_i1	0	4	0	0	0
TRINITY_DN105341_c0_g1_i1	0	0	0	8	0
TRINITY_DN105343_c0_g1_i1	0	0	0	0	0
TRINITY_DN105345_c0_g1_i1	0	0	0	0	0
TRINITY_DN105346_c0_g1_i1	0	0	0	0	16
TRINITY_DN105347_c0_g1_i1	0	0	0	0	0
TRINITY_DN105348_c0_g1_i1	0	0	468	240	8
TRINITY_DN105352_c0_g1_i1	0	0	0	0	46
TRINITY_DN105353_c0_g1_i1	30	3658	0	356	308
TRINITY_DN105354_c0_g1_i1	0	0	0	0	16
TRINITY_DN105355_c0_g1_i1	0	0	0	0	22
TRINITY_DN105357_c0_g1_i1	3674	666	144	1744	692
TRINITY_DN105359_c0_g1_i1	0	4	0	98	772
TRINITY_DN105360_c0_g1_i1	0	0	0	0	12
TRINITY_DN105361_c0_g1_i1	0	0	0	0	20
TRINITY_DN105362_c0_g1_i1	8	10	6	28	8
TRINITY_DN105365_c0_g1_i1	0	0	0	0	0
TRINITY_DN10536_c0_g1_i1	24	0	0	0	0
TRINITY_DN105371_c0_g1_i1	0	0	0	0	4
TRINITY_DN105372_c0_g1_i1	8	2	0	24	16
TRINITY_DN105375_c0_g1_i1	0	0	0	0	2
TRINITY_DN105376_c0_g1_i1	0	0	0	0	10
TRINITY_DN105377_c0_g1_i1	0	0	0	0	0
TRINITY_DN105378_c0_g1_i1	0	0	0	4	0
TRINITY_DN105379_c0_g1_i1	0	2	22	24	210
TRINITY_DN105380_c0_g1_i1	0	0	16	6	0
TRINITY_DN105384_c0_g1_i1	2	62	0	20	0
TRINITY_DN105385_c0_g1_i1	0	0	0	0	20
TRINITY_DN10538_c0_g1_i1	0	0	0	0	0
TRINITY_DN105392_c0_g1_i1	0	0	0	0	26
TRINITY_DN105393_c1_g1_i3	0	2	0	4	4
TRINITY_DN105393_c1_g1_i4	0	0	0	0	0
TRINITY_DN105395_c0_g1_i1	0	12	0	48	4
TRINITY_DN105397_c0_g1_i1	0	0	0	0	0
TRINITY_DN105398_c0_g1_i1	0	0	18	0	0
TRINITY_DN105399_c0_g1_i1	234	312	6	948	560
TRINITY_DN105400_c0_g1_i1	0	0	0	0	0
TRINITY_DN105405_c0_g1_i1	0	0	0	0	14
TRINITY_DN105406_c0_g1_i1	0	0	0	0	8
TRINITY_DN105408_c0_g1_i1	0	0	0	742	0
TRINITY_DN105409_c0_g1_i1	0	0	0	0	4
TRINITY_DN105411_c0_g1_i1	52	48	0	130	94
TRINITY_DN105412_c0_g1_i1	0	0	0	0	10
TRINITY_DN105413_c0_g1_i1	216	208	122	698	388
TRINITY_DN105414_c0_g1_i1	0	8	0	16	10
TRINITY_DN105416_c0_g1_i1	2776	1708	126	1848	896
TRINITY_DN105418_c0_g1_i1	0	2	2	0	2
TRINITY_DN105421_c0_g1_i1	0	0	0	0	0
TRINITY_DN105422_c0_g1_i1	0	2	0	0	0
TRINITY_DN105424_c0_g1_i1	20	4	0	26	4
TRINITY_DN105426_c0_g1_i1	714	70	658	118	700
TRINITY_DN105427_c0_g1_i1	0	0	0	0	0
TRINITY_DN105429_c0_g1_i1	0	0	0	0	0
TRINITY_DN10542_c0_g1_i1	0	2	0	8	4
TRINITY_DN105430_c0_g1_i1	0	0	0	0	54
TRINITY_DN105432_c0_g1_i1	0	2	0	2	0
TRINITY_DN105435_c0_g1_i1	0	0	0	0	0
TRINITY_DN105436_c0_g1_i1	0	0	0	0	28
TRINITY_DN105438_c0_g1_i1	0	0	0	0	28
TRINITY_DN105440_c0_g1_i1	0	0	0	0	0
TRINITY_DN105443_c0_g1_i1	0	0	0	0	0
TRINITY_DN105446_c0_g1_i1	0	0	0	0	2
TRINITY_DN105448_c0_g1_i1	28	4	6	22	62
TRINITY_DN105452_c0_g1_i1	0	0	0	0	20
TRINITY_DN105454_c0_g1_i1	56	18	2	38	22
TRINITY_DN105456_c0_g1_i1	0	0	0	0	24
TRINITY_DN105457_c0_g1_i1	0	0	0	0	0
TRINITY_DN105458_c0_g1_i1	0	0	0	0	68
TRINITY_DN105458_c0_g1_i2	0	0	0	0	70
TRINITY_DN10545_c0_g1_i1	0	0	0	0	0
TRINITY_DN10545_c1_g1_i1	0	0	0	0	0
TRINITY_DN105460_c0_g1_i1	0	0	0	0	2
TRINITY_DN105461_c0_g1_i1	40	0	0	0	0
TRINITY_DN105465_c0_g1_i1	0	0	0	0	0
TRINITY_DN105466_c0_g1_i1	2	2	0	2	2
TRINITY_DN105467_c0_g1_i1	2	0	0	0	0
TRINITY_DN10546_c0_g2_i1	0	0	0	0	0
TRINITY_DN105471_c0_g1_i1	138	126	20	234	110
TRINITY_DN105472_c0_g1_i1	0	14	2	2	102
TRINITY_DN105473_c0_g1_i1	0	0	0	0	16
TRINITY_DN105474_c0_g1_i1	0	0	0	10	0
TRINITY_DN105476_c0_g1_i1	714	708	26	2386	1298
TRINITY_DN105478_c0_g1_i1	0	0	0	0	16
TRINITY_DN105479_c0_g1_i1	0	0	0	0	58
TRINITY_DN10547_c0_g1_i1	1796	1508	360	2358	1738
TRINITY_DN10547_c0_g1_i2	1874	1538	354	2382	1752
TRINITY_DN105480_c0_g1_i1	0	0	2	0	0
TRINITY_DN105484_c0_g1_i1	0	0	0	6	0
TRINITY_DN105485_c0_g1_i1	0	0	0	4	2
TRINITY_DN10548_c0_g1_i1	0	0	4	0	0
TRINITY_DN105490_c0_g1_i1	0	0	30	0	0
TRINITY_DN105491_c0_g1_i1	0	0	0	0	0
TRINITY_DN105493_c0_g1_i1	0	0	0	0	0
TRINITY_DN105494_c0_g1_i1	0	0	0	0	60
TRINITY_DN105496_c0_g1_i1	0	0	0	0	2
TRINITY_DN105497_c0_g1_i1	46	50	76	254	60
TRINITY_DN105498_c0_g1_i1	8	0	0	0	0
TRINITY_DN105499_c0_g1_i1	2	8	0	0	0
TRINITY_DN105506_c0_g1_i1	0	0	0	86	2
TRINITY_DN105507_c0_g1_i1	4	2	0	6	4
TRINITY_DN105508_c0_g1_i1	0	0	0	0	6
TRINITY_DN10550_c0_g1_i1	0	0	0	0	8
TRINITY_DN10550_c0_g1_i2	0	0	0	0	4
TRINITY_DN105510_c0_g1_i2	2	2	0	44	1356
TRINITY_DN105511_c0_g1_i1	0	0	0	0	58
TRINITY_DN105512_c0_g1_i1	0	0	0	0	0
TRINITY_DN105515_c0_g1_i1	0	6	0	0	8
TRINITY_DN105517_c0_g1_i1	4	20	0	72	0
TRINITY_DN105518_c0_g1_i1	0	0	0	0	0
TRINITY_DN105519_c0_g1_i1	0	0	0	0	0
TRINITY_DN10551_c0_g2_i1	0	0	0	0	0
TRINITY_DN105522_c0_g1_i1	0	0	0	0	18
TRINITY_DN105523_c0_g1_i1	0	0	0	0	0
TRINITY_DN105524_c0_g1_i1	0	0	0	0	0
TRINITY_DN105525_c0_g1_i1	0	0	0	0	0
TRINITY_DN105526_c0_g1_i1	0	0	0	0	174
TRINITY_DN105527_c0_g1_i1	40	58	16	104	20
TRINITY_DN105529_c0_g1_i1	0	0	0	0	16
TRINITY_DN105531_c0_g1_i1	144	602	0	386	574
TRINITY_DN105535_c0_g1_i1	0	8	0	0	10
TRINITY_DN105536_c0_g1_i1	0	0	0	0	28
TRINITY_DN105537_c0_g1_i1	24	0	0	0	0
TRINITY_DN105538_c0_g1_i1	0	0	0	0	4
TRINITY_DN105539_c0_g1_i1	0	0	0	10	8
TRINITY_DN10553_c0_g1_i1	0	0	0	0	0
TRINITY_DN105541_c0_g2_i1	0	2	8	1480	2
TRINITY_DN105542_c0_g1_i1	62	120	2	222	4
TRINITY_DN105545_c0_g1_i1	46	290	2	254	2220
TRINITY_DN105547_c0_g1_i1	0	0	0	0	528
TRINITY_DN105548_c0_g1_i1	24	28	4	90	42
TRINITY_DN105550_c0_g1_i1	0	0	0	0	0
TRINITY_DN105551_c0_g1_i1	0	4	0	4	0
TRINITY_DN105557_c0_g1_i1	0	0	0	0	20
TRINITY_DN105558_c0_g1_i1	0	0	0	0	0
TRINITY_DN105560_c0_g1_i1	0	0	0	0	32
TRINITY_DN105562_c0_g1_i1	0	0	0	0	4
TRINITY_DN105564_c0_g1_i1	0	0	0	0	0
TRINITY_DN105565_c0_g1_i1	0	0	0	0	0
TRINITY_DN105567_c0_g1_i1	0	0	0	0	0
TRINITY_DN105568_c0_g1_i1	0	0	0	10	4
TRINITY_DN105569_c0_g1_i1	0	0	0	0	0
TRINITY_DN10556_c0_g1_i1	0	0	0	0	0
TRINITY_DN105570_c0_g1_i1	0	0	0	0	12
TRINITY_DN105571_c0_g1_i1	0	0	0	0	0
TRINITY_DN105575_c0_g1_i1	1668	624	530	1376	550
TRINITY_DN105577_c0_g1_i1	0	0	0	0	0
TRINITY_DN105578_c0_g1_i1	0	0	0	16	0
TRINITY_DN10557_c0_g1_i1	0	0	0	0	16
TRINITY_DN105580_c0_g1_i1	0	0	0	0	0
TRINITY_DN105581_c0_g1_i1	56	36	0	140	62
TRINITY_DN105582_c0_g1_i1	0	0	0	0	0
TRINITY_DN105583_c0_g1_i1	0	0	0	0	2
TRINITY_DN105586_c0_g1_i1	0	0	4	0	0
TRINITY_DN105589_c0_g1_i1	0	0	0	0	0
TRINITY_DN105590_c0_g1_i1	2	2	12	4	0
TRINITY_DN105596_c0_g1_i1	2	180	4	96	74
TRINITY_DN105598_c0_g1_i1	18	0	0	0	0
TRINITY_DN105599_c0_g1_i1	302	72	12	204	126
TRINITY_DN1055_c0_g1_i1	10	0	0	0	0
TRINITY_DN105601_c0_g1_i1	2	4	20	22	4
TRINITY_DN105602_c0_g1_i1	0	0	0	0	2
TRINITY_DN105603_c0_g1_i1	106	98	26	252	64
TRINITY_DN105604_c0_g1_i1	8	0	0	0	0
TRINITY_DN105605_c0_g1_i1	46	102	6	342	192
TRINITY_DN105606_c0_g1_i1	0	2	0	340	14
TRINITY_DN105607_c0_g1_i1	0	0	0	0	140
TRINITY_DN105608_c0_g1_i1	0	0	0	0	6
TRINITY_DN10560_c0_g1_i1	0	0	0	0	0
TRINITY_DN105610_c0_g1_i1	0	0	0	0	0
TRINITY_DN105613_c0_g1_i1	6	0	0	0	0
TRINITY_DN105614_c0_g1_i1	0	2	0	0	0
TRINITY_DN105615_c0_g1_i1	0	0	0	0	0
TRINITY_DN105618_c0_g1_i1	0	0	0	0	8
TRINITY_DN105619_c0_g1_i1	42	70	28	188	80
TRINITY_DN10561_c0_g1_i1	0	0	0	0	56
TRINITY_DN105621_c0_g1_i1	2	4	16	20	4
TRINITY_DN105622_c0_g1_i1	4	18	0	36	6
TRINITY_DN105624_c0_g1_i1	2	2	0	2	110
TRINITY_DN105626_c0_g1_i1	0	0	0	0	0
TRINITY_DN105627_c0_g1_i1	0	0	0	0	6
TRINITY_DN105629_c0_g1_i1	0	0	0	0	22
TRINITY_DN105629_c0_g1_i2	0	0	0	0	22
TRINITY_DN10562_c0_g1_i1	0	0	0	0	10
TRINITY_DN10562_c0_g2_i1	0	0	0	0	4
TRINITY_DN105634_c0_g1_i1	28	20	0	76	130
TRINITY_DN105637_c0_g1_i1	0	2	0	6	2
TRINITY_DN10563_c0_g1_i1	0	0	0	0	14
TRINITY_DN10563_c0_g1_i2	0	0	0	0	16
TRINITY_DN105642_c0_g1_i1	6	6	0	44	4
TRINITY_DN105643_c0_g1_i1	40	12	0	92	38
TRINITY_DN105648_c0_g1_i1	0	0	0	0	0
TRINITY_DN10564_c0_g1_i1	0	0	0	0	2
TRINITY_DN105650_c0_g1_i1	964	774	36	566	734
TRINITY_DN105655_c0_g1_i1	302	434	4118	644	392
TRINITY_DN105656_c0_g1_i1	110	114	44	350	180
TRINITY_DN105658_c0_g1_i1	0	0	0	0	4
TRINITY_DN105659_c0_g1_i1	0	0	0	2	0
TRINITY_DN10565_c0_g1_i1	0	0	0	0	2
TRINITY_DN105660_c0_g1_i1	14	0	0	0	0
TRINITY_DN105661_c0_g1_i1	152	192	174	298	94
TRINITY_DN105662_c0_g1_i1	0	0	0	0	26
TRINITY_DN105665_c0_g1_i1	18	156	8	3766	290
TRINITY_DN105668_c0_g1_i1	0	0	0	0	58
TRINITY_DN105669_c0_g1_i1	0	0	0	0	40
TRINITY_DN10566_c0_g1_i1	0	0	0	0	0
TRINITY_DN105672_c0_g1_i1	58	0	18	0	24
TRINITY_DN105673_c0_g1_i1	0	0	0	0	6
TRINITY_DN105674_c0_g1_i1	0	0	0	0	0
TRINITY_DN105678_c0_g1_i1	72	502	16	3226	1260
TRINITY_DN105678_c0_g1_i2	64	490	8	3078	1208
TRINITY_DN10567_c0_g1_i1	0	0	0	0	10
TRINITY_DN105680_c0_g1_i1	0	0	0	0	6
TRINITY_DN105681_c0_g1_i1	0	0	0	0	0
TRINITY_DN105682_c0_g1_i1	4	0	0	0	0
TRINITY_DN105683_c0_g1_i1	0	4	0	20	0
TRINITY_DN105684_c0_g1_i1	0	0	0	0	6
TRINITY_DN105685_c0_g1_i1	0	0	72	2	0
TRINITY_DN105688_c0_g1_i1	0	0	0	0	0
TRINITY_DN105689_c0_g1_i1	0	0	0	0	0
TRINITY_DN10568_c0_g1_i1	0	0	0	0	0
TRINITY_DN105690_c0_g1_i1	0	0	0	0	12
TRINITY_DN105692_c0_g1_i1	0	0	0	4	0
TRINITY_DN105693_c0_g1_i1	0	0	0	0	0
TRINITY_DN105694_c0_g1_i1	0	0	0	0	4
TRINITY_DN10569_c0_g1_i1	2	0	0	0	0
TRINITY_DN10569_c0_g1_i2	2	0	0	0	0
TRINITY_DN1056_c0_g1_i1	0	0	0	0	0
TRINITY_DN105700_c0_g1_i1	0	0	0	0	0
TRINITY_DN105701_c0_g1_i1	0	0	0	0	0
TRINITY_DN105703_c0_g1_i1	174	1096	0	602	222
TRINITY_DN105704_c0_g1_i1	0	40	0	4	2
TRINITY_DN105705_c0_g1_i1	22	18	16	48	28
TRINITY_DN105706_c0_g1_i1	0	0	0	0	2
TRINITY_DN105708_c0_g1_i1	30	374	2	1424	578
TRINITY_DN105711_c0_g1_i1	0	0	4	0	0
TRINITY_DN105712_c0_g1_i1	0	0	0	0	2964
TRINITY_DN105715_c0_g1_i1	2	6	4	20	4
TRINITY_DN105717_c0_g1_i1	2	0	0	0	0
TRINITY_DN105718_c0_g1_i1	0	0	0	0	14
TRINITY_DN105719_c0_g1_i1	4	0	0	0	0
TRINITY_DN105722_c0_g1_i1	0	0	0	0	0
TRINITY_DN105723_c0_g1_i1	0	0	0	0	30
TRINITY_DN105725_c0_g1_i1	0	0	0	0	6
TRINITY_DN105728_c0_g1_i1	0	0	0	0	138
TRINITY_DN10572_c0_g1_i1	0	0	0	0	0
TRINITY_DN105730_c0_g1_i1	0	0	0	0	0
TRINITY_DN105731_c0_g1_i1	0	0	0	0	0
TRINITY_DN105733_c0_g1_i1	0	396	0	2	34
TRINITY_DN105733_c0_g1_i2	0	386	0	2	34
TRINITY_DN105734_c0_g1_i1	0	6	6	2	48
TRINITY_DN105737_c0_g1_i1	0	0	0	0	2
TRINITY_DN105738_c0_g1_i1	32	22	6	16	22
TRINITY_DN105739_c0_g1_i2	0	0	0	0	0
TRINITY_DN105740_c0_g1_i1	0	0	0	2	0
TRINITY_DN105742_c0_g1_i1	0	0	0	0	26
TRINITY_DN105743_c0_g1_i1	48	332	8	1600	160
TRINITY_DN105744_c0_g1_i1	0	0	0	28	0
TRINITY_DN105745_c0_g1_i1	0	0	0	0	0
TRINITY_DN105746_c0_g1_i1	0	0	0	0	6
TRINITY_DN10574_c0_g1_i1	0	0	0	0	0
TRINITY_DN105750_c0_g1_i1	0	0	0	0	0
TRINITY_DN105751_c0_g1_i1	0	0	0	0	0
TRINITY_DN105752_c0_g1_i1	0	0	0	86	0
TRINITY_DN105753_c0_g1_i1	0	0	0	0	0
TRINITY_DN105757_c0_g1_i1	0	0	0	0	14
TRINITY_DN105759_c0_g1_i1	0	2	0	10	2
TRINITY_DN105760_c0_g1_i1	0	0	0	0	10
TRINITY_DN105762_c0_g1_i1	0	0	0	0	4
TRINITY_DN105765_c0_g1_i2	0	0	0	0	2
TRINITY_DN105765_c0_g2_i1	0	0	0	2	6
TRINITY_DN105767_c0_g1_i1	0	0	0	0	0
TRINITY_DN105774_c0_g1_i1	24	82	0	72	26
TRINITY_DN105775_c0_g1_i1	2	0	0	0	0
TRINITY_DN10577_c0_g1_i1	0	0	0	0	42
TRINITY_DN10577_c1_g1_i1	0	0	0	0	118
TRINITY_DN105781_c0_g1_i1	0	0	0	0	64
TRINITY_DN105782_c0_g1_i1	2	8	12	6	10
TRINITY_DN105784_c0_g1_i1	0	0	0	0	12
TRINITY_DN105788_c0_g1_i1	0	0	0	0	2
TRINITY_DN105789_c0_g1_i1	0	0	0	0	32
TRINITY_DN10578_c0_g1_i1	0	0	0	0	18
TRINITY_DN105790_c0_g1_i1	0	0	0	0	2
TRINITY_DN105793_c0_g1_i1	0	0	0	0	12
TRINITY_DN105796_c0_g1_i1	0	0	0	0	6
TRINITY_DN105798_c0_g1_i1	0	0	0	0	0
TRINITY_DN10579_c0_g1_i1	0	0	0	0	0
TRINITY_DN10579_c0_g2_i1	0	0	0	0	0
TRINITY_DN1057_c0_g1_i1	0	0	0	0	0
TRINITY_DN105805_c0_g1_i1	0	0	0	0	18
TRINITY_DN105806_c0_g1_i1	0	0	0	0	38
TRINITY_DN105807_c0_g1_i1	0	0	0	0	2
TRINITY_DN105809_c0_g1_i1	0	0	0	0	14
TRINITY_DN10580_c0_g1_i1	0	14	0	8	2
TRINITY_DN105810_c0_g1_i1	10	12	12	10	42
TRINITY_DN105812_c0_g1_i1	0	0	0	0	0
TRINITY_DN105813_c0_g1_i1	0	0	0	0	0
TRINITY_DN105818_c0_g1_i1	1108	178	78	2076	226
TRINITY_DN105819_c0_g1_i1	0	0	0	0	20
TRINITY_DN105820_c0_g1_i1	0	0	0	0	2
TRINITY_DN105821_c0_g1_i1	10	0	0	0	0
TRINITY_DN105822_c0_g1_i1	12	2	16	10	0
TRINITY_DN105825_c0_g1_i1	136	868	2	224	412
TRINITY_DN105826_c0_g1_i1	0	0	0	0	18
TRINITY_DN105827_c0_g1_i1	86	84	14	208	148
TRINITY_DN105828_c0_g1_i1	0	0	0	0	0
TRINITY_DN10582_c0_g1_i1	0	0	0	0	0
TRINITY_DN105830_c0_g1_i1	0	0	0	0	6
TRINITY_DN105831_c0_g1_i1	0	0	0	0	8
TRINITY_DN105834_c0_g1_i1	0	0	0	0	4
TRINITY_DN105836_c0_g1_i1	0	0	0	0	0
TRINITY_DN105837_c0_g1_i1	0	0	0	0	20
TRINITY_DN105838_c0_g1_i1	0	0	0	0	14
TRINITY_DN105840_c0_g1_i1	0	0	0	0	0
TRINITY_DN105841_c0_g1_i1	0	0	0	0	0
TRINITY_DN105842_c0_g1_i1	0	2	0	0	0
TRINITY_DN105843_c0_g1_i1	0	0	0	0	12
TRINITY_DN105845_c0_g1_i1	14	6	0	26	8
TRINITY_DN105846_c0_g1_i1	0	6	0	8	0
TRINITY_DN105847_c0_g1_i1	0	0	0	0	0
TRINITY_DN105849_c0_g1_i1	36	32	72	30	8
TRINITY_DN10584_c0_g1_i1	0	2	0	0	0
TRINITY_DN10584_c1_g1_i1	0	0	0	0	0
TRINITY_DN105850_c0_g1_i1	0	0	0	0	0
TRINITY_DN105852_c0_g1_i1	26	82	0	330	350
TRINITY_DN105853_c0_g1_i1	0	0	4	6	0
TRINITY_DN105854_c0_g1_i1	2	0	16	8	0
TRINITY_DN105855_c0_g1_i1	0	2	2	2	0
TRINITY_DN105858_c0_g1_i1	2	0	0	0	0
TRINITY_DN10585_c0_g2_i1	7116	2438	982	8708	1624
TRINITY_DN105860_c0_g1_i1	62	14	10	98	28
TRINITY_DN105861_c0_g1_i1	0	0	0	0	0
TRINITY_DN105863_c0_g1_i1	256	44	0	94	106
TRINITY_DN105867_c0_g1_i1	24	20	0	194	8
TRINITY_DN10586_c0_g1_i1	0	0	12	0	10
TRINITY_DN105871_c0_g1_i1	0	0	0	14	2
TRINITY_DN105872_c0_g1_i1	106	0	0	0	0
TRINITY_DN105873_c0_g1_i1	0	0	0	44	0
TRINITY_DN105878_c0_g1_i1	22	24	16	22	12
TRINITY_DN105879_c0_g1_i1	0	0	0	0	4
TRINITY_DN10587_c0_g1_i1	412	92	12	170	140
TRINITY_DN10587_c1_g1_i1	112	28	4	40	28
TRINITY_DN105880_c0_g1_i1	0	0	0	8	0
TRINITY_DN105881_c0_g1_i1	0	0	0	0	6
TRINITY_DN105882_c0_g1_i1	0	0	0	0	100
TRINITY_DN105883_c0_g1_i2	6	10	4	10	6
TRINITY_DN105883_c0_g1_i3	6	12	10	10	12
TRINITY_DN105884_c0_g1_i1	4	0	0	0	0
TRINITY_DN105886_c0_g1_i1	0	0	0	0	2
TRINITY_DN105887_c0_g1_i1	0	0	0	0	54
TRINITY_DN105889_c0_g1_i1	50	104	8	366	2896
TRINITY_DN10588_c0_g1_i1	0	0	0	0	0
TRINITY_DN105890_c0_g1_i1	0	0	0	0	24
TRINITY_DN105892_c0_g1_i1	0	0	0	0	76
TRINITY_DN105893_c0_g1_i1	0	0	0	0	10
TRINITY_DN105897_c0_g1_i1	0	0	0	0	2
TRINITY_DN105898_c0_g1_i1	0	0	0	0	6
TRINITY_DN105900_c0_g1_i1	0	0	0	0	24
TRINITY_DN105904_c0_g1_i1	0	0	0	0	66
TRINITY_DN105905_c0_g1_i1	0	4	0	4	0
TRINITY_DN105905_c0_g1_i2	0	4	0	4	0
TRINITY_DN105906_c0_g1_i1	0	0	0	0	26
TRINITY_DN10590_c0_g1_i1	0	0	0	0	6
TRINITY_DN105910_c0_g1_i1	0	0	0	0	8
TRINITY_DN105913_c0_g1_i1	0	0	0	0	4
TRINITY_DN105914_c0_g1_i1	0	0	0	54	0
TRINITY_DN105915_c0_g1_i1	0	0	0	0	0
TRINITY_DN10591_c0_g1_i1	0	0	0	0	0
TRINITY_DN105920_c0_g1_i1	0	0	0	0	0
TRINITY_DN105923_c0_g1_i1	0	0	0	0	2
TRINITY_DN105924_c0_g1_i1	0	2	0	0	2
TRINITY_DN105927_c0_g1_i1	0	0	0	0	94
TRINITY_DN10592_c0_g1_i1	0	0	0	0	0
TRINITY_DN105930_c0_g1_i1	4636	1310	14	3092	358
TRINITY_DN105931_c0_g1_i1	2	0	0	2	0
TRINITY_DN105933_c0_g1_i1	0	0	0	0	0
TRINITY_DN105937_c0_g1_i1	0	0	0	22	0
TRINITY_DN105938_c0_g1_i1	0	0	2	0	0
TRINITY_DN105938_c0_g1_i2	0	0	2	0	0
TRINITY_DN105939_c0_g1_i1	0	0	0	0	270
TRINITY_DN105945_c0_g1_i1	0	0	0	0	0
TRINITY_DN105947_c0_g1_i1	0	0	0	0	18
TRINITY_DN105949_c0_g1_i1	4	4	0	14	20
TRINITY_DN105952_c0_g1_i1	0	6	2	20	0
TRINITY_DN105955_c0_g1_i1	0	0	0	0	14
TRINITY_DN105956_c0_g1_i1	0	0	0	0	142
TRINITY_DN105957_c0_g1_i1	0	0	0	0	0
TRINITY_DN10595_c0_g1_i1	0	0	0	0	0
TRINITY_DN105961_c0_g1_i1	4	0	0	0	0
TRINITY_DN105962_c0_g1_i1	682	94	24	618	170
TRINITY_DN105963_c0_g1_i1	0	0	0	0	6
TRINITY_DN105964_c0_g1_i1	10	26	0	86	16
TRINITY_DN10596_c0_g1_i1	8	0	0	0	0
TRINITY_DN105971_c0_g1_i1	2	2	2	0	0
TRINITY_DN105977_c0_g1_i1	0	8	20	14	8
TRINITY_DN105978_c0_g1_i1	6	0	0	10	0
TRINITY_DN105979_c0_g1_i1	0	0	0	0	26
TRINITY_DN10597_c0_g1_i1	0	0	0	0	0
TRINITY_DN105980_c0_g1_i1	43968	30	0	5782	704
TRINITY_DN105982_c0_g1_i1	0	0	0	0	16
TRINITY_DN105986_c0_g1_i1	0	0	0	0	8
TRINITY_DN105987_c0_g1_i1	0	10	10	10	2
TRINITY_DN105989_c0_g1_i1	0	0	0	0	0
TRINITY_DN105994_c0_g1_i1	1162	48	0	10	0
TRINITY_DN105996_c0_g1_i1	4	2	0	102	196
TRINITY_DN105997_c0_g1_i1	0	0	0	0	0
TRINITY_DN105998_c0_g1_i1	0	0	36	0	0
TRINITY_DN10599_c0_g1_i1	0	0	0	0	4
TRINITY_DN1059_c0_g1_i1	0	0	0	0	14
TRINITY_DN105_c0_g1_i1	0	0	0	0	112
TRINITY_DN106002_c0_g1_i1	0	0	0	0	28
TRINITY_DN106003_c0_g1_i1	0	2	2	6	0
TRINITY_DN106004_c0_g1_i1	0	2	2	10	6
TRINITY_DN106008_c0_g1_i1	0	0	0	0	2
TRINITY_DN106010_c0_g1_i1	0	0	0	0	8
TRINITY_DN106011_c0_g1_i1	10	14	0	50	2
TRINITY_DN106012_c0_g1_i1	72	196	2	560	214
TRINITY_DN106013_c0_g1_i1	0	0	0	0	2
TRINITY_DN106014_c0_g1_i1	0	0	0	0	10
TRINITY_DN106021_c0_g1_i1	0	0	0	2	2
TRINITY_DN106024_c0_g1_i1	0	0	0	2	10
TRINITY_DN106025_c0_g1_i1	0	0	0	0	44
TRINITY_DN106029_c0_g1_i1	0	0	0	0	2
TRINITY_DN10602_c0_g1_i1	0	0	0	0	0
TRINITY_DN10602_c0_g1_i2	0	0	0	0	0
TRINITY_DN106030_c0_g1_i1	0	4	0	8	0
TRINITY_DN106033_c0_g1_i1	0	2	26	46	2
TRINITY_DN106035_c0_g1_i1	0	0	0	0	12
TRINITY_DN106038_c0_g1_i1	34	24	36	146	116
TRINITY_DN106040_c0_g1_i1	0	10	14	4	2240
TRINITY_DN106045_c0_g1_i1	0	0	0	2	0
TRINITY_DN106057_c0_g1_i1	292	310	198	368	292
TRINITY_DN106058_c0_g1_i1	0	0	0	0	10
TRINITY_DN106059_c0_g1_i1	0	0	0	0	48
TRINITY_DN10605_c0_g1_i1	0	0	0	0	0
TRINITY_DN106060_c0_g1_i1	0	0	0	0	216
TRINITY_DN106062_c0_g1_i1	524	286	12	312	4840
TRINITY_DN106065_c0_g1_i1	0	0	0	0	2
TRINITY_DN106066_c0_g1_i1	0	0	0	0	0
TRINITY_DN10606_c0_g1_i1	0	0	0	0	0
TRINITY_DN106070_c0_g1_i1	0	0	0	0	0
TRINITY_DN106074_c0_g1_i1	0	0	0	0	0
TRINITY_DN106074_c0_g1_i2	0	0	0	0	2
TRINITY_DN106076_c0_g1_i1	4	16	0	2	12
TRINITY_DN106077_c0_g1_i1	6	286	0	116	92
TRINITY_DN106087_c0_g1_i1	0	0	0	0	0
TRINITY_DN106088_c0_g1_i1	64	150	8	328	26
TRINITY_DN10608_c0_g1_i1	34	82	56	594	40
TRINITY_DN106090_c0_g1_i1	0	0	0	0	10
TRINITY_DN106093_c0_g1_i1	0	2	0	0	0
TRINITY_DN106098_c0_g1_i1	0	0	0	0	0
TRINITY_DN10609_c0_g1_i1	0	0	0	0	0
TRINITY_DN106100_c0_g1_i1	0	0	0	0	0
TRINITY_DN106101_c0_g1_i1	0	0	0	0	6
TRINITY_DN106102_c0_g1_i1	0	0	0	0	20
TRINITY_DN106103_c0_g1_i1	0	0	0	0	6
TRINITY_DN106104_c0_g1_i1	0	0	0	0	4
TRINITY_DN106105_c0_g1_i1	0	0	0	0	0
TRINITY_DN106109_c0_g1_i1	0	0	0	0	224
TRINITY_DN106113_c0_g1_i1	0	0	0	32	0
TRINITY_DN106115_c0_g1_i1	0	0	0	0	0
TRINITY_DN106117_c0_g1_i1	0	0	0	0	744
TRINITY_DN106118_c0_g1_i1	0	0	0	0	94
TRINITY_DN10611_c0_g1_i1	0	0	0	0	0
TRINITY_DN106122_c0_g1_i1	0	0	0	0	0
TRINITY_DN106124_c0_g1_i1	6	4	4	8	8
TRINITY_DN106125_c0_g1_i1	0	0	0	0	0
TRINITY_DN106126_c0_g1_i1	0	0	0	12	0
TRINITY_DN106127_c0_g1_i1	0	0	0	0	14
TRINITY_DN106128_c0_g1_i1	8	10	6	38	30
TRINITY_DN106129_c0_g1_i1	0	0	0	0	6
TRINITY_DN10612_c1_g1_i1	0	0	0	0	0
TRINITY_DN106131_c0_g1_i1	6	0	6	14	6
TRINITY_DN106132_c0_g1_i1	0	0	0	0	8
TRINITY_DN106133_c0_g1_i1	0	0	0	0	28
TRINITY_DN106134_c0_g1_i1	0	2	2	2	6
TRINITY_DN106137_c0_g1_i1	0	2	0	10	0
TRINITY_DN106139_c0_g1_i1	0	0	0	0	24
TRINITY_DN106140_c0_g1_i1	2	0	0	12	2
TRINITY_DN106143_c0_g1_i1	0	0	0	0	0
TRINITY_DN106144_c0_g1_i1	0	26	0	0	2
TRINITY_DN106147_c0_g1_i1	0	0	0	0	102
TRINITY_DN106149_c0_g1_i1	0	0	0	0	20
TRINITY_DN10614_c0_g1_i1	0	0	0	0	2
TRINITY_DN106150_c0_g1_i1	0	0	0	0	24
TRINITY_DN106151_c0_g1_i1	0	0	0	0	0
TRINITY_DN106154_c0_g1_i1	0	0	0	2	0
TRINITY_DN106155_c0_g1_i1	0	0	0	0	0
TRINITY_DN106156_c0_g1_i1	0	0	0	0	324
TRINITY_DN106157_c0_g1_i1	0	0	0	0	68
TRINITY_DN106158_c0_g1_i1	0	0	0	0	14
TRINITY_DN10615_c0_g1_i1	0	0	0	10	2
TRINITY_DN106162_c0_g1_i1	76	0	0	0	0
TRINITY_DN106164_c0_g1_i1	0	0	0	0	0
TRINITY_DN106165_c0_g1_i1	0	8	6	14	8
TRINITY_DN106166_c0_g1_i1	0	0	0	0	0
TRINITY_DN106169_c0_g1_i1	0	0	0	0	0
TRINITY_DN10616_c0_g1_i1	0	0	0	0	44
TRINITY_DN10616_c0_g1_i2	0	0	0	0	26
TRINITY_DN106172_c0_g1_i1	0	0	0	0	0
TRINITY_DN106173_c0_g1_i1	0	0	174	0	2
TRINITY_DN106173_c0_g1_i2	0	0	248	0	2
TRINITY_DN106174_c0_g1_i1	0	2	0	4	0
TRINITY_DN106175_c0_g1_i1	0	0	0	0	26
TRINITY_DN106176_c0_g1_i1	6	18	4	2452	58
TRINITY_DN106177_c0_g1_i1	0	0	2	0	0
TRINITY_DN106178_c0_g1_i1	0	0	0	4	0
TRINITY_DN10617_c0_g1_i1	0	0	0	0	0
TRINITY_DN106180_c0_g1_i1	0	0	0	0	0
TRINITY_DN106183_c0_g1_i1	0	0	0	118	0
TRINITY_DN106185_c0_g1_i1	0	0	0	0	10
TRINITY_DN10618_c0_g1_i1	2	0	0	0	0
TRINITY_DN106191_c0_g1_i1	0	0	0	0	214
TRINITY_DN106192_c0_g1_i1	0	0	0	0	4
TRINITY_DN106194_c0_g1_i1	0	0	0	0	4
TRINITY_DN106195_c0_g1_i1	0	0	0	8	2
TRINITY_DN106198_c0_g1_i1	0	0	0	0	0
TRINITY_DN10619_c0_g1_i1	0	0	0	0	10
TRINITY_DN10619_c0_g1_i2	0	0	0	0	18
TRINITY_DN106203_c0_g1_i1	0	0	0	0	0
TRINITY_DN106204_c0_g1_i1	0	0	0	0	0
TRINITY_DN106205_c1_g1_i1	0	0	0	0	4
TRINITY_DN106206_c0_g1_i1	6	0	0	2	16
TRINITY_DN106209_c0_g1_i1	6	0	0	0	0
TRINITY_DN10620_c0_g1_i1	0	0	0	10	2982
TRINITY_DN106214_c0_g1_i1	0	0	10	6	0
TRINITY_DN106215_c0_g1_i1	6	180	0	70	44
TRINITY_DN106219_c0_g1_i1	0	0	0	0	6
TRINITY_DN10621_c0_g1_i1	2	0	0	4	2
TRINITY_DN106221_c0_g1_i1	0	0	0	2	0
TRINITY_DN106222_c0_g1_i1	0	0	0	0	4
TRINITY_DN106223_c0_g1_i1	0	0	0	0	0
TRINITY_DN106225_c0_g1_i1	0	0	0	0	0
TRINITY_DN106227_c0_g1_i1	0	0	0	0	0
TRINITY_DN106228_c0_g1_i1	0	0	0	0	0
TRINITY_DN10622_c0_g1_i1	44	248	0	42	2
TRINITY_DN106231_c0_g1_i1	0	8	0	8	2
TRINITY_DN106232_c0_g1_i1	824	2	28	0	12
TRINITY_DN106235_c0_g1_i1	330	8	24	110	256
TRINITY_DN106239_c0_g1_i1	0	0	0	0	0
TRINITY_DN106241_c0_g1_i1	0	0	0	2	2
TRINITY_DN106243_c0_g1_i1	0	0	0	2	0
TRINITY_DN106244_c0_g1_i1	168	296	10	680	126
TRINITY_DN106246_c0_g1_i1	0	0	0	0	22
TRINITY_DN106248_c0_g1_i1	0	0	0	0	0
TRINITY_DN106249_c0_g1_i1	0	0	4	4	0
TRINITY_DN10624_c0_g1_i1	10	22	6	48	18
TRINITY_DN106250_c0_g1_i1	0	0	0	0	4
TRINITY_DN106252_c0_g1_i1	0	2	0	12	0
TRINITY_DN106253_c0_g1_i1	124	182	28	404	156
TRINITY_DN106254_c0_g1_i1	0	6	0	0	16
TRINITY_DN106256_c0_g1_i1	16	4	0	30	4
TRINITY_DN106257_c1_g1_i1	0	0	0	0	4
TRINITY_DN106258_c0_g1_i1	0	0	0	0	0
TRINITY_DN106259_c0_g1_i1	0	0	0	0	36
TRINITY_DN106259_c0_g1_i2	0	0	0	0	38
TRINITY_DN10625_c0_g1_i1	0	0	0	0	14
TRINITY_DN106260_c0_g1_i1	0	0	0	0	0
TRINITY_DN106265_c0_g1_i1	0	0	0	0	0
TRINITY_DN106266_c0_g1_i1	74	108	22	268	102
TRINITY_DN106268_c0_g1_i1	0	0	0	2	0
TRINITY_DN106269_c0_g1_i1	2	0	0	0	0
TRINITY_DN10626_c0_g1_i1	0	0	0	0	48
TRINITY_DN106270_c0_g1_i1	0	0	0	0	6
TRINITY_DN106271_c0_g1_i1	8	0	0	44	8
TRINITY_DN106272_c0_g1_i1	184	56	4	364	144
TRINITY_DN106273_c0_g1_i1	0	0	0	0	0
TRINITY_DN106275_c0_g1_i1	0	0	0	0	16
TRINITY_DN106276_c0_g1_i1	0	0	0	0	4
TRINITY_DN106277_c0_g1_i1	0	0	0	128	0
TRINITY_DN106279_c0_g1_i1	6	10	0	3274	2
TRINITY_DN106282_c0_g1_i1	2	8	0	6	2
TRINITY_DN10628_c0_g1_i1	0	0	0	0	8
TRINITY_DN106290_c0_g1_i1	0	0	0	0	4
TRINITY_DN106293_c0_g1_i1	28	108	144	372	100
TRINITY_DN106294_c0_g1_i1	0	2	0	38	0
TRINITY_DN106295_c0_g1_i1	0	0	0	0	0
TRINITY_DN106299_c0_g1_i1	0	0	0	158	0
TRINITY_DN1062_c0_g1_i1	0	44	0	18	62
TRINITY_DN106301_c0_g1_i1	0	0	4	2	0
TRINITY_DN106302_c0_g1_i1	8	136	438	242	196
TRINITY_DN106304_c0_g1_i1	0	0	0	0	0
TRINITY_DN106306_c0_g1_i1	0	0	0	0	0
TRINITY_DN106307_c0_g1_i1	6	10	0	22	8
TRINITY_DN106308_c0_g1_i1	0	0	0	0	12
TRINITY_DN106309_c0_g1_i1	10	14	4	10	8
TRINITY_DN106311_c0_g1_i1	0	8	0	4	0
TRINITY_DN106314_c0_g1_i1	0	0	0	0	0
TRINITY_DN106320_c0_g1_i1	0	0	0	0	0
TRINITY_DN106323_c0_g1_i1	14	0	0	38	0
TRINITY_DN106325_c0_g1_i1	4	0	0	0	0
TRINITY_DN106329_c0_g1_i1	0	0	0	0	0
TRINITY_DN106333_c0_g1_i1	0	0	0	0	0
TRINITY_DN106335_c0_g1_i1	0	0	0	0	6
TRINITY_DN106339_c0_g1_i1	0	0	0	0	0
TRINITY_DN106341_c0_g1_i1	0	0	0	0	0
TRINITY_DN106343_c0_g1_i1	0	0	0	0	24
TRINITY_DN106344_c0_g1_i1	0	0	0	0	22
TRINITY_DN106349_c0_g1_i1	8	6	8	0	0
TRINITY_DN106350_c0_g1_i1	0	0	0	0	0
TRINITY_DN106352_c0_g1_i1	0	0	0	0	112
TRINITY_DN106357_c0_g1_i1	0	0	0	0	0
TRINITY_DN106362_c0_g1_i1	492	350	32	282	244
TRINITY_DN106363_c0_g1_i1	18	840	4	1708	522
TRINITY_DN106369_c0_g1_i1	0	0	0	102	0
TRINITY_DN10636_c0_g1_i1	0	2	0	4	0
TRINITY_DN106370_c0_g1_i1	0	0	0	0	86
TRINITY_DN106372_c0_g1_i1	0	0	0	0	10
TRINITY_DN106373_c0_g1_i2	0	0	0	0	0
TRINITY_DN106374_c0_g1_i1	2	10	2	0	6
TRINITY_DN106375_c0_g1_i1	2	24	30	22	34
TRINITY_DN106376_c0_g1_i1	0	0	0	0	48
TRINITY_DN106378_c0_g1_i1	0	0	0	0	4
TRINITY_DN106379_c0_g1_i1	0	18	14	34	26
TRINITY_DN10637_c0_g1_i1	404	334	54	674	488
TRINITY_DN10637_c0_g1_i2	152	140	40	252	174
TRINITY_DN106380_c0_g1_i1	0	0	0	6	0
TRINITY_DN106383_c0_g1_i1	0	0	18	2	2
TRINITY_DN106387_c0_g1_i2	0	0	0	0	2
TRINITY_DN106388_c0_g1_i1	0	0	0	0	6
TRINITY_DN106389_c0_g1_i1	0	0	0	0	4
TRINITY_DN10638_c0_g1_i1	0	0	0	0	0
TRINITY_DN106390_c0_g1_i1	0	0	0	0	0
TRINITY_DN106394_c0_g1_i1	0	0	0	0	28
TRINITY_DN106395_c0_g1_i1	6	12	0	28	6
TRINITY_DN106396_c0_g1_i1	0	0	0	0	0
TRINITY_DN1063_c0_g1_i1	0	0	0	0	0
TRINITY_DN106400_c0_g1_i1	0	0	0	2	2
TRINITY_DN106401_c0_g1_i1	0	0	0	2	0
TRINITY_DN106402_c0_g1_i1	118	104	6	326	112
TRINITY_DN106408_c0_g1_i1	400	2282	836	946	2312
TRINITY_DN106410_c0_g1_i1	14	2	4	10	0
TRINITY_DN106412_c0_g1_i1	0	0	18	0	0
TRINITY_DN106416_c0_g1_i1	0	0	0	0	6
TRINITY_DN106416_c1_g1_i1	0	0	0	0	6
TRINITY_DN106417_c0_g1_i1	0	0	0	0	0
TRINITY_DN106418_c0_g1_i1	0	0	0	0	10
TRINITY_DN10641_c0_g1_i1	0	0	0	0	4
TRINITY_DN10641_c0_g2_i1	0	0	0	0	0
TRINITY_DN106420_c0_g1_i1	70	0	0	0	0
TRINITY_DN106423_c0_g1_i1	0	0	0	0	14
TRINITY_DN106424_c0_g1_i1	0	0	0	0	4
TRINITY_DN106426_c0_g1_i1	0	0	0	0	4
TRINITY_DN106429_c0_g1_i1	0	0	0	0	0
TRINITY_DN106432_c0_g1_i1	2	0	0	2	0
TRINITY_DN106433_c0_g1_i1	0	0	0	0	48
TRINITY_DN106434_c0_g1_i1	24	14	8	6	26
TRINITY_DN106436_c0_g1_i1	0	0	0	2	2
TRINITY_DN106437_c0_g1_i1	24	0	0	0	0
TRINITY_DN106438_c0_g1_i1	132	1170	50	988	604
TRINITY_DN10643_c0_g1_i1	0	0	0	0	22
TRINITY_DN106440_c0_g1_i1	32	0	8	2	10
TRINITY_DN106441_c0_g1_i1	0	0	0	0	18
TRINITY_DN106442_c0_g1_i1	0	0	0	0	0
TRINITY_DN106443_c1_g1_i1	0	0	0	0	94
TRINITY_DN106447_c0_g1_i1	0	0	0	0	0
TRINITY_DN10644_c0_g1_i1	0	0	0	36	0
TRINITY_DN106450_c0_g1_i1	0	2	24	4	4
TRINITY_DN106456_c0_g1_i1	0	0	0	0	32
TRINITY_DN106457_c0_g1_i1	2	0	0	6	0
TRINITY_DN106459_c0_g1_i1	0	10	2	16	10
TRINITY_DN10645_c0_g1_i1	0	0	0	0	0
TRINITY_DN10645_c1_g1_i1	0	0	4	4	6
TRINITY_DN106460_c0_g1_i1	0	0	0	0	0
TRINITY_DN106461_c0_g1_i1	0	2	0	8	2
TRINITY_DN106466_c0_g1_i1	12	6	0	10	2
TRINITY_DN106472_c0_g1_i1	64	624	0	1890	1056
TRINITY_DN106473_c0_g1_i1	0	0	0	0	8
TRINITY_DN106474_c0_g1_i1	0	0	0	0	14
TRINITY_DN106479_c0_g1_i1	6	32	2	12	2
TRINITY_DN106480_c0_g1_i1	44	0	0	0	0
TRINITY_DN106482_c0_g1_i1	0	0	0	0	4
TRINITY_DN106483_c0_g1_i1	0	0	0	0	0
TRINITY_DN106486_c0_g1_i1	0	0	0	0	36
TRINITY_DN106488_c0_g1_i1	0	0	0	0	4
TRINITY_DN106491_c0_g1_i1	0	0	0	0	0
TRINITY_DN106492_c0_g1_i1	0	0	0	0	0
TRINITY_DN106493_c0_g1_i1	0	0	0	0	158
TRINITY_DN106498_c0_g1_i1	0	0	0	0	2
TRINITY_DN1064_c0_g1_i1	0	0	0	0	24
TRINITY_DN1064_c0_g1_i2	0	0	0	0	22
TRINITY_DN106500_c0_g1_i1	0	0	0	0	76
TRINITY_DN106501_c0_g1_i1	0	12	24	150	2
TRINITY_DN106503_c0_g1_i1	0	0	0	0	2
TRINITY_DN106505_c0_g1_i1	6918	4852	36	6628	3822
TRINITY_DN106505_c0_g1_i2	7360	5194	42	7094	4050
TRINITY_DN106509_c0_g1_i1	0	2	0	0	2
TRINITY_DN10650_c0_g1_i1	0	2	0	6	0
TRINITY_DN10650_c0_g1_i2	0	2	0	6	0
TRINITY_DN106513_c0_g1_i1	0	0	0	102	0
TRINITY_DN106515_c0_g1_i1	0	0	0	0	20
TRINITY_DN106518_c0_g1_i1	0	0	0	0	0
TRINITY_DN106519_c0_g1_i1	0	0	0	0	0
TRINITY_DN10651_c0_g1_i1	2	0	0	22	8
TRINITY_DN10651_c0_g1_i2	0	0	0	2	2
TRINITY_DN106520_c0_g1_i1	0	0	0	0	18
TRINITY_DN106522_c0_g1_i1	2	0	10	32	6
TRINITY_DN106523_c0_g1_i1	2	0	0	0	0
TRINITY_DN106524_c0_g1_i1	0	0	0	0	0
TRINITY_DN106527_c0_g1_i1	34	14	4	22	86
TRINITY_DN106528_c0_g1_i1	22	0	0	0	0
TRINITY_DN106529_c0_g1_i1	718	2242	0	606	106
TRINITY_DN106537_c0_g1_i1	0	0	0	16	0
TRINITY_DN106538_c0_g1_i1	0	0	0	0	0
TRINITY_DN106539_c0_g1_i1	0	0	0	0	0
TRINITY_DN10653_c0_g1_i1	0	0	0	0	14
TRINITY_DN106541_c0_g1_i1	0	0	0	0	0
TRINITY_DN106543_c0_g1_i1	12	6	0	22	26
TRINITY_DN106545_c0_g1_i1	8	22	0	10	8
TRINITY_DN106547_c0_g1_i1	2	0	0	0	0
TRINITY_DN10654_c0_g1_i1	0	0	0	0	2
TRINITY_DN106554_c0_g1_i1	0	4	0	10	0
TRINITY_DN106556_c0_g1_i1	26	0	0	0	0
TRINITY_DN106560_c0_g1_i1	0	0	0	0	22
TRINITY_DN106561_c0_g1_i1	0	0	6	28	8
TRINITY_DN106563_c0_g1_i1	12	4	0	16	8
TRINITY_DN106565_c0_g1_i1	2	0	0	0	0
TRINITY_DN106566_c0_g1_i1	0	0	0	0	0
TRINITY_DN106568_c0_g1_i1	0	0	0	0	0
TRINITY_DN106570_c0_g1_i1	0	0	0	0	4
TRINITY_DN106571_c0_g1_i1	0	0	0	0	4
TRINITY_DN106572_c0_g1_i1	0	4	0	8	0
TRINITY_DN106576_c0_g1_i1	0	0	0	0	0
TRINITY_DN106577_c0_g1_i1	0	0	0	0	0
TRINITY_DN106579_c0_g1_i1	0	0	0	0	8
TRINITY_DN10657_c0_g1_i1	4	22	0	10	0
TRINITY_DN106580_c0_g1_i1	0	0	0	0	0
TRINITY_DN106583_c0_g1_i1	6	38	8	58	16
TRINITY_DN106585_c0_g1_i1	0	0	0	0	20
TRINITY_DN106586_c0_g1_i1	2182	860	60	2520	534
TRINITY_DN106589_c0_g1_i1	0	0	2	0	0
TRINITY_DN10658_c0_g1_i1	0	2	0	0	2
TRINITY_DN106590_c0_g1_i1	0	0	0	0	0
TRINITY_DN106591_c0_g1_i1	0	0	0	0	0
TRINITY_DN106592_c0_g1_i1	32	92	10	182	110
TRINITY_DN106596_c0_g1_i1	0	0	0	0	0
TRINITY_DN106598_c0_g1_i1	0	0	0	250	0
TRINITY_DN106599_c0_g1_i1	0	0	0	0	14
TRINITY_DN10659_c0_g1_i1	0	0	0	0	0
TRINITY_DN106601_c0_g1_i1	0	0	0	0	0
TRINITY_DN106602_c0_g1_i1	0	0	0	0	0
TRINITY_DN106603_c0_g1_i1	118	178	4	130	778
TRINITY_DN106606_c0_g1_i1	64	110	236	152	206
TRINITY_DN106607_c0_g1_i1	0	0	0	0	0
TRINITY_DN106610_c0_g1_i1	0	0	0	0	0
TRINITY_DN106612_c0_g1_i1	0	0	0	0	0
TRINITY_DN106614_c0_g1_i1	0	0	0	0	0
TRINITY_DN106615_c0_g1_i1	0	0	0	0	6
TRINITY_DN106618_c0_g1_i1	0	0	0	0	18
TRINITY_DN106619_c0_g1_i1	504	418	256	862	414
TRINITY_DN10661_c0_g1_i1	0	2	0	4	2
TRINITY_DN106622_c0_g1_i1	0	0	0	0	0
TRINITY_DN106623_c0_g1_i1	4	10	10	4	6
TRINITY_DN106626_c0_g1_i1	0	0	0	0	4
TRINITY_DN106629_c0_g1_i1	0	0	0	0	0
TRINITY_DN10662_c0_g1_i1	0	0	0	2	0
TRINITY_DN106633_c0_g1_i1	0	0	0	0	6
TRINITY_DN106634_c0_g1_i1	0	0	0	0	2
TRINITY_DN106635_c0_g1_i1	0	0	0	2	0
TRINITY_DN106636_c0_g1_i1	2	2	0	0	862
TRINITY_DN106641_c0_g1_i1	0	0	0	0	36
TRINITY_DN106642_c0_g1_i1	0	0	16	2	0
TRINITY_DN106643_c0_g1_i1	154	118	28	534	202
TRINITY_DN106645_c0_g1_i1	0	0	0	0	0
TRINITY_DN106646_c0_g1_i1	0	0	0	0	0
TRINITY_DN106649_c0_g1_i1	0	0	0	0	10
TRINITY_DN10664_c0_g1_i1	0	0	0	0	0
TRINITY_DN106650_c0_g1_i1	4	2	2	2	2
TRINITY_DN106651_c0_g1_i1	850	638	174	1032	2138
TRINITY_DN106652_c0_g1_i1	738	132	8	296	116
TRINITY_DN106656_c0_g1_i1	1264	488	208	1536	774
TRINITY_DN106657_c0_g1_i1	2	0	0	0	0
TRINITY_DN106659_c0_g1_i1	0	0	0	0	2
TRINITY_DN10665_c0_g1_i1	0	0	0	2	0
TRINITY_DN10665_c0_g1_i2	0	0	0	14	0
TRINITY_DN106662_c0_g1_i1	0	2	0	6	0
TRINITY_DN106663_c0_g1_i1	0	0	0	0	0
TRINITY_DN106664_c0_g1_i1	0	0	0	0	0
TRINITY_DN106665_c0_g1_i1	0	0	0	0	6
TRINITY_DN106666_c0_g1_i1	8	0	0	0	0
TRINITY_DN10666_c0_g1_i1	0	0	0	0	0
TRINITY_DN106670_c0_g1_i1	136	20	0	24	32
TRINITY_DN106675_c0_g1_i1	0	0	0	0	2
TRINITY_DN106677_c0_g1_i1	0	0	0	0	40
TRINITY_DN106679_c0_g1_i1	0	0	0	0	6
TRINITY_DN10667_c0_g1_i1	12	72	2	124	32
TRINITY_DN106681_c0_g1_i1	0	0	0	0	0
TRINITY_DN106682_c0_g1_i1	0	0	0	0	12
TRINITY_DN106683_c0_g1_i1	0	0	0	0	4
TRINITY_DN106690_c0_g1_i1	0	0	0	0	0
TRINITY_DN106691_c0_g1_i1	0	0	0	0	8
TRINITY_DN106696_c0_g1_i1	0	0	0	0	20
TRINITY_DN106698_c0_g1_i1	0	0	0	0	8
TRINITY_DN106701_c0_g1_i1	0	0	0	66	0
TRINITY_DN106702_c0_g1_i1	0	0	0	0	102
TRINITY_DN106703_c0_g1_i1	0	0	0	0	0
TRINITY_DN106704_c0_g1_i1	40	48	2	228	134
TRINITY_DN106705_c0_g1_i1	0	0	0	0	52
TRINITY_DN106709_c0_g1_i1	0	0	0	0	0
TRINITY_DN106710_c0_g1_i1	0	0	0	0	0
TRINITY_DN106711_c0_g1_i1	0	0	0	0	0
TRINITY_DN106713_c0_g1_i1	0	0	0	0	0
TRINITY_DN106716_c0_g1_i1	18	22	9144	22	26
TRINITY_DN106719_c0_g1_i1	0	0	0	0	0
TRINITY_DN10671_c0_g1_i1	140	122	64	418	236
TRINITY_DN106720_c0_g1_i1	0	2	2	0	4
TRINITY_DN106722_c0_g1_i1	0	0	0	0	0
TRINITY_DN106726_c0_g1_i1	0	4	0	38	2
TRINITY_DN106727_c0_g1_i1	0	0	0	0	6
TRINITY_DN10672_c0_g1_i1	114	120	36	360	108
TRINITY_DN106731_c0_g1_i1	0	0	0	0	0
TRINITY_DN106735_c0_g1_i1	0	4	0	6	2
TRINITY_DN106737_c1_g1_i1	0	0	0	0	0
TRINITY_DN106738_c0_g1_i1	0	0	0	0	2
TRINITY_DN106739_c0_g1_i1	0	0	0	0	6
TRINITY_DN10673_c0_g1_i1	0	0	0	0	2
TRINITY_DN106740_c0_g1_i1	0	0	0	0	0
TRINITY_DN106744_c0_g1_i1	0	0	0	0	0
[truncated: 222,427 more rows]
