# Supplementary material for: High Quality de Novo Transcriptome Assembly of Croton tiglium
Source: Front Mol Biosci. 2018 Jul 5;5:62. doi: 10.3389/fmolb.2018.00062 (PMC6041412; doi:10.3389/fmolb.2018.00062)
Supplement: Supplementary file 5 [file Data_Sheet_2.ZIP]

Archive with 1 entries (1 files):
- NCBI_cleaned_CDS.gff3
