# Supplementary material for: High Quality de Novo Transcriptome Assembly of Croton tiglium
Source: Front Mol Biosci. 2018 Jul 5;5:62. doi: 10.3389/fmolb.2018.00062 (PMC6041412; doi:10.3389/fmolb.2018.00062)
Supplement: Supplementary file 5 [file Data_Sheet_2.ZIP › NCBI_cleaned_CDS.gff3]

TRINITY_DN100013_c0_g1_i1	.	CDS	46	615	.	+	.	ID=TRINITY_DN100013_c0_g1_i1
TRINITY_DN100016_c0_g1_i1	.	CDS	17	624	.	+	.	ID=TRINITY_DN100016_c0_g1_i1
TRINITY_DN100019_c0_g1_i1	.	CDS	119	521	.	+	.	ID=TRINITY_DN100019_c0_g1_i1
TRINITY_DN10001_c0_g1_i2	.	CDS	19	666	.	+	.	ID=TRINITY_DN10001_c0_g1_i2
TRINITY_DN100025_c0_g1_i1	.	CDS	116	484	.	+	.	ID=TRINITY_DN100025_c0_g1_i1
TRINITY_DN10002_c0_g1_i1	.	CDS	28	587	.	+	.	ID=TRINITY_DN10002_c0_g1_i1
TRINITY_DN100061_c0_g1_i1	.	CDS	139	533	.	+	.	ID=TRINITY_DN100061_c0_g1_i1
TRINITY_DN100075_c0_g1_i1	.	CDS	42	482	.	+	.	ID=TRINITY_DN100075_c0_g1_i1
TRINITY_DN100098_c0_g1_i1	.	CDS	46	527	.	+	.	ID=TRINITY_DN100098_c0_g1_i1
TRINITY_DN100147_c0_g1_i1	.	CDS	168	476	.	+	.	ID=TRINITY_DN100147_c0_g1_i1
TRINITY_DN10015_c0_g1_i1	.	CDS	194	883	.	+	.	ID=TRINITY_DN10015_c0_g1_i1
TRINITY_DN100173_c0_g1_i1	.	CDS	120	470	.	+	.	ID=TRINITY_DN100173_c0_g1_i1
TRINITY_DN10017_c0_g2_i1	.	CDS	164	526	.	+	.	ID=TRINITY_DN10017_c0_g2_i1
TRINITY_DN10018_c0_g1_i2	.	CDS	164	525	.	+	.	ID=TRINITY_DN10018_c0_g1_i2
TRINITY_DN1001_c0_g1_i1	.	CDS	35	669	.	+	.	ID=TRINITY_DN1001_c0_g1_i1
TRINITY_DN1001_c1_g1_i1	.	CDS	70	613	.	+	.	ID=TRINITY_DN1001_c1_g1_i1
TRINITY_DN100207_c0_g1_i1	.	CDS	183	571	.	+	.	ID=TRINITY_DN100207_c0_g1_i1
TRINITY_DN10023_c0_g1_i1	.	CDS	123	679	.	+	.	ID=TRINITY_DN10023_c0_g1_i1
TRINITY_DN100268_c0_g1_i1	.	CDS	88	839	.	+	.	ID=TRINITY_DN100268_c0_g1_i1
TRINITY_DN1002_c0_g1_i1	.	CDS	118	456	.	-	.	ID=TRINITY_DN1002_c0_g1_i1
TRINITY_DN1002_c0_g1_i2	.	CDS	118	456	.	-	.	ID=TRINITY_DN1002_c0_g1_i2
TRINITY_DN10032_c0_g1_i1	.	CDS	277	753	.	-	.	ID=TRINITY_DN10032_c0_g1_i1
TRINITY_DN10033_c0_g1_i1	.	CDS	509	1348	.	+	.	ID=TRINITY_DN10033_c0_g1_i1
TRINITY_DN10033_c0_g1_i2	.	CDS	34	873	.	+	.	ID=TRINITY_DN10033_c0_g1_i2
TRINITY_DN10034_c0_g1_i1	.	CDS	125	535	.	+	.	ID=TRINITY_DN10034_c0_g1_i1
TRINITY_DN10036_c0_g1_i1	.	CDS	1	452	.	-	.	ID=TRINITY_DN10036_c0_g1_i1
TRINITY_DN100397_c0_g1_i1	.	CDS	38	434	.	+	.	ID=TRINITY_DN100397_c0_g1_i1
TRINITY_DN10041_c0_g1_i1	.	CDS	171	863	.	+	.	ID=TRINITY_DN10041_c0_g1_i1
TRINITY_DN10042_c0_g1_i1	.	CDS	207	1333	.	+	.	ID=TRINITY_DN10042_c0_g1_i1
TRINITY_DN100431_c0_g1_i1	.	CDS	21	423	.	+	.	ID=TRINITY_DN100431_c0_g1_i1
TRINITY_DN100446_c0_g1_i1	.	CDS	20	388	.	+	.	ID=TRINITY_DN100446_c0_g1_i1
TRINITY_DN100460_c0_g1_i1	.	CDS	77	466	.	+	.	ID=TRINITY_DN100460_c0_g1_i1
TRINITY_DN100475_c0_g1_i1	.	CDS	319	638	.	+	.	ID=TRINITY_DN100475_c0_g1_i1
TRINITY_DN100482_c0_g1_i1	.	CDS	95	855	.	+	.	ID=TRINITY_DN100482_c0_g1_i1
TRINITY_DN10048_c0_g1_i1	.	CDS	240	1173	.	+	.	ID=TRINITY_DN10048_c0_g1_i1
TRINITY_DN10048_c0_g1_i2	.	CDS	240	1176	.	+	.	ID=TRINITY_DN10048_c0_g1_i2
TRINITY_DN100537_c0_g1_i1	.	CDS	73	477	.	+	.	ID=TRINITY_DN100537_c0_g1_i1
TRINITY_DN10058_c0_g1_i1	.	CDS	155	515	.	+	.	ID=TRINITY_DN10058_c0_g1_i1
TRINITY_DN100597_c0_g1_i1	.	CDS	190	509	.	+	.	ID=TRINITY_DN100597_c0_g1_i1
TRINITY_DN100619_c0_g1_i1	.	CDS	44	508	.	+	.	ID=TRINITY_DN100619_c0_g1_i1
TRINITY_DN100630_c0_g1_i1	.	CDS	1	531	.	+	.	ID=TRINITY_DN100630_c0_g1_i1
TRINITY_DN100635_c0_g1_i1	.	CDS	1	568	.	-	.	ID=TRINITY_DN100635_c0_g1_i1
TRINITY_DN100660_c0_g1_i1	.	CDS	87	503	.	+	.	ID=TRINITY_DN100660_c0_g1_i1
TRINITY_DN100681_c0_g1_i1	.	CDS	94	405	.	+	.	ID=TRINITY_DN100681_c0_g1_i1
TRINITY_DN100725_c0_g1_i1	.	CDS	96	432	.	+	.	ID=TRINITY_DN100725_c0_g1_i1
TRINITY_DN100727_c0_g1_i1	.	CDS	57	446	.	+	.	ID=TRINITY_DN100727_c0_g1_i1
TRINITY_DN10073_c0_g1_i1	.	CDS	192	518	.	+	.	ID=TRINITY_DN10073_c0_g1_i1
TRINITY_DN100748_c0_g1_i1	.	CDS	42	699	.	+	.	ID=TRINITY_DN100748_c0_g1_i1
TRINITY_DN100792_c0_g1_i1	.	CDS	71	463	.	+	.	ID=TRINITY_DN100792_c0_g1_i1
TRINITY_DN100796_c0_g1_i1	.	CDS	167	707	.	+	.	ID=TRINITY_DN100796_c0_g1_i1
TRINITY_DN100801_c0_g1_i1	.	CDS	56	421	.	+	.	ID=TRINITY_DN100801_c0_g1_i1
TRINITY_DN100802_c0_g1_i1	.	CDS	95	459	.	+	.	ID=TRINITY_DN100802_c0_g1_i1
TRINITY_DN100804_c0_g1_i1	.	CDS	48	431	.	+	.	ID=TRINITY_DN100804_c0_g1_i1
TRINITY_DN10080_c0_g1_i1	.	CDS	48	404	.	+	.	ID=TRINITY_DN10080_c0_g1_i1
TRINITY_DN100810_c0_g1_i1	.	CDS	1	447	.	-	.	ID=TRINITY_DN100810_c0_g1_i1
TRINITY_DN100820_c0_g1_i1	.	CDS	179	480	.	+	.	ID=TRINITY_DN100820_c0_g1_i1
TRINITY_DN10085_c0_g1_i1	.	CDS	61	861	.	+	.	ID=TRINITY_DN10085_c0_g1_i1
TRINITY_DN10086_c0_g1_i1	.	CDS	5	492	.	+	.	ID=TRINITY_DN10086_c0_g1_i1
TRINITY_DN10086_c0_g2_i1	.	CDS	78	490	.	+	.	ID=TRINITY_DN10086_c0_g2_i1
TRINITY_DN100872_c0_g1_i1	.	CDS	13	403	.	+	.	ID=TRINITY_DN100872_c0_g1_i1
TRINITY_DN100898_c0_g1_i1	.	CDS	5	499	.	+	.	ID=TRINITY_DN100898_c0_g1_i1
TRINITY_DN10090_c0_g1_i1	.	CDS	15	428	.	+	.	ID=TRINITY_DN10090_c0_g1_i1
TRINITY_DN100912_c0_g1_i1	.	CDS	71	412	.	+	.	ID=TRINITY_DN100912_c0_g1_i1
TRINITY_DN10091_c0_g1_i1	.	CDS	342	648	.	+	.	ID=TRINITY_DN10091_c0_g1_i1
TRINITY_DN100952_c0_g1_i1	.	CDS	49	837	.	+	.	ID=TRINITY_DN100952_c0_g1_i1
TRINITY_DN100993_c0_g1_i1	.	CDS	51	428	.	+	.	ID=TRINITY_DN100993_c0_g1_i1
TRINITY_DN100996_c0_g1_i1	.	CDS	78	446	.	+	.	ID=TRINITY_DN100996_c0_g1_i1
TRINITY_DN1009_c0_g1_i1	.	CDS	42	517	.	+	.	ID=TRINITY_DN1009_c0_g1_i1
TRINITY_DN100_c0_g1_i1	.	CDS	437	1179	.	+	.	ID=TRINITY_DN100_c0_g1_i1
TRINITY_DN100_c0_g1_i2	.	CDS	85	1250	.	+	.	ID=TRINITY_DN100_c0_g1_i2
TRINITY_DN101011_c0_g1_i1	.	CDS	257	700	.	+	.	ID=TRINITY_DN101011_c0_g1_i1
TRINITY_DN10101_c0_g1_i1	.	CDS	49	480	.	+	.	ID=TRINITY_DN10101_c0_g1_i1
TRINITY_DN101054_c0_g1_i1	.	CDS	155	563	.	+	.	ID=TRINITY_DN101054_c0_g1_i1
TRINITY_DN101066_c0_g1_i1	.	CDS	348	671	.	-	.	ID=TRINITY_DN101066_c0_g1_i1
TRINITY_DN10106_c0_g1_i1	.	CDS	39	536	.	+	.	ID=TRINITY_DN10106_c0_g1_i1
TRINITY_DN10108_c0_g1_i1	.	CDS	57	869	.	+	.	ID=TRINITY_DN10108_c0_g1_i1
TRINITY_DN10108_c0_g1_i2	.	CDS	40	852	.	+	.	ID=TRINITY_DN10108_c0_g1_i2
TRINITY_DN101102_c0_g1_i1	.	CDS	16	459	.	-	.	ID=TRINITY_DN101102_c0_g1_i1
TRINITY_DN101128_c0_g1_i1	.	CDS	22	580	.	+	.	ID=TRINITY_DN101128_c0_g1_i1
TRINITY_DN101138_c0_g1_i1	.	CDS	65	489	.	+	.	ID=TRINITY_DN101138_c0_g1_i1
TRINITY_DN10113_c0_g1_i1	.	CDS	63	557	.	+	.	ID=TRINITY_DN10113_c0_g1_i1
TRINITY_DN101153_c0_g1_i1	.	CDS	142	451	.	+	.	ID=TRINITY_DN101153_c0_g1_i1
TRINITY_DN101182_c0_g1_i1	.	CDS	15	576	.	+	.	ID=TRINITY_DN101182_c0_g1_i1
TRINITY_DN101188_c0_g1_i1	.	CDS	288	713	.	+	.	ID=TRINITY_DN101188_c0_g1_i1
TRINITY_DN101188_c0_g1_i2	.	CDS	288	710	.	+	.	ID=TRINITY_DN101188_c0_g1_i2
TRINITY_DN101189_c0_g1_i1	.	CDS	33	420	.	+	.	ID=TRINITY_DN101189_c0_g1_i1
TRINITY_DN1011_c1_g1_i1	.	CDS	154	553	.	+	.	ID=TRINITY_DN1011_c1_g1_i1
TRINITY_DN101208_c0_g1_i1	.	CDS	59	643	.	+	.	ID=TRINITY_DN101208_c0_g1_i1
TRINITY_DN101256_c0_g1_i1	.	CDS	143	614	.	+	.	ID=TRINITY_DN101256_c0_g1_i1
TRINITY_DN101258_c0_g1_i1	.	CDS	92	401	.	+	.	ID=TRINITY_DN101258_c0_g1_i1
TRINITY_DN101259_c0_g1_i1	.	CDS	14	523	.	+	.	ID=TRINITY_DN101259_c0_g1_i1
TRINITY_DN10126_c0_g1_i1	.	CDS	64	921	.	+	.	ID=TRINITY_DN10126_c0_g1_i1
TRINITY_DN101274_c0_g1_i1	.	CDS	81	451	.	+	.	ID=TRINITY_DN101274_c0_g1_i1
TRINITY_DN10127_c0_g1_i1	.	CDS	2	808	.	+	.	ID=TRINITY_DN10127_c0_g1_i1
TRINITY_DN101292_c0_g1_i1	.	CDS	1	350	.	-	.	ID=TRINITY_DN101292_c0_g1_i1
TRINITY_DN10129_c0_g1_i1	.	CDS	209	519	.	+	.	ID=TRINITY_DN10129_c0_g1_i1
TRINITY_DN101326_c0_g1_i1	.	CDS	21	408	.	+	.	ID=TRINITY_DN101326_c0_g1_i1
TRINITY_DN101341_c0_g1_i1	.	CDS	134	508	.	+	.	ID=TRINITY_DN101341_c0_g1_i1
TRINITY_DN10134_c0_g1_i1	.	CDS	94	431	.	+	.	ID=TRINITY_DN10134_c0_g1_i1
TRINITY_DN101402_c0_g1_i1	.	CDS	116	456	.	+	.	ID=TRINITY_DN101402_c0_g1_i1
TRINITY_DN10145_c0_g1_i1	.	CDS	19	734	.	+	.	ID=TRINITY_DN10145_c0_g1_i1
TRINITY_DN101470_c0_g1_i1	.	CDS	121	642	.	+	.	ID=TRINITY_DN101470_c0_g1_i1
TRINITY_DN101514_c0_g1_i1	.	CDS	100	676	.	+	.	ID=TRINITY_DN101514_c0_g1_i1
TRINITY_DN101528_c0_g1_i1	.	CDS	74	475	.	+	.	ID=TRINITY_DN101528_c0_g1_i1
TRINITY_DN101544_c0_g1_i1	.	CDS	93	491	.	+	.	ID=TRINITY_DN101544_c0_g1_i1
TRINITY_DN10156_c0_g1_i1	.	CDS	242	997	.	+	.	ID=TRINITY_DN10156_c0_g1_i1
TRINITY_DN10156_c0_g1_i2	.	CDS	686	1132	.	+	.	ID=TRINITY_DN10156_c0_g1_i2
TRINITY_DN10158_c0_g1_i1	.	CDS	206	676	.	+	.	ID=TRINITY_DN10158_c0_g1_i1
TRINITY_DN10159_c0_g1_i1	.	CDS	130	1106	.	+	.	ID=TRINITY_DN10159_c0_g1_i1
TRINITY_DN10159_c0_g1_i2	.	CDS	130	1103	.	+	.	ID=TRINITY_DN10159_c0_g1_i2
TRINITY_DN101630_c0_g1_i1	.	CDS	143	530	.	+	.	ID=TRINITY_DN101630_c0_g1_i1
TRINITY_DN10165_c0_g1_i1	.	CDS	164	940	.	+	.	ID=TRINITY_DN10165_c0_g1_i1
TRINITY_DN101683_c0_g1_i1	.	CDS	147	573	.	+	.	ID=TRINITY_DN101683_c0_g1_i1
TRINITY_DN101686_c0_g1_i1	.	CDS	35	534	.	+	.	ID=TRINITY_DN101686_c0_g1_i1
TRINITY_DN10168_c0_g1_i1	.	CDS	215	649	.	+	.	ID=TRINITY_DN10168_c0_g1_i1
TRINITY_DN101691_c0_g1_i1	.	CDS	1	378	.	-	.	ID=TRINITY_DN101691_c0_g1_i1
TRINITY_DN101696_c0_g1_i1	.	CDS	212	626	.	+	.	ID=TRINITY_DN101696_c0_g1_i1
TRINITY_DN101697_c0_g1_i1	.	CDS	1	536	.	+	.	ID=TRINITY_DN101697_c0_g1_i1
TRINITY_DN101704_c0_g1_i1	.	CDS	115	416	.	+	.	ID=TRINITY_DN101704_c0_g1_i1
TRINITY_DN10171_c0_g1_i1	.	CDS	157	513	.	+	.	ID=TRINITY_DN10171_c0_g1_i1
TRINITY_DN10171_c0_g1_i2	.	CDS	108	1139	.	+	.	ID=TRINITY_DN10171_c0_g1_i2
TRINITY_DN10176_c1_g1_i1	.	CDS	74	1219	.	+	.	ID=TRINITY_DN10176_c1_g1_i1
TRINITY_DN101785_c0_g1_i1	.	CDS	14	662	.	+	.	ID=TRINITY_DN101785_c0_g1_i1
TRINITY_DN10179_c0_g1_i1	.	CDS	27	537	.	+	.	ID=TRINITY_DN10179_c0_g1_i1
TRINITY_DN10179_c0_g1_i2	.	CDS	27	579	.	+	.	ID=TRINITY_DN10179_c0_g1_i2
TRINITY_DN101809_c0_g1_i1	.	CDS	24	443	.	+	.	ID=TRINITY_DN101809_c0_g1_i1
TRINITY_DN10181_c0_g1_i1	.	CDS	25	702	.	+	.	ID=TRINITY_DN10181_c0_g1_i1
TRINITY_DN101834_c0_g1_i1	.	CDS	131	650	.	+	.	ID=TRINITY_DN101834_c0_g1_i1
TRINITY_DN10183_c0_g1_i1	.	CDS	189	1594	.	+	.	ID=TRINITY_DN10183_c0_g1_i1
TRINITY_DN10184_c0_g1_i1	.	CDS	14	895	.	+	.	ID=TRINITY_DN10184_c0_g1_i1
TRINITY_DN101857_c0_g1_i1	.	CDS	36	530	.	+	.	ID=TRINITY_DN101857_c0_g1_i1
TRINITY_DN10186_c0_g1_i1	.	CDS	604	1707	.	+	.	ID=TRINITY_DN10186_c0_g1_i1
TRINITY_DN10186_c0_g1_i2	.	CDS	604	2226	.	+	.	ID=TRINITY_DN10186_c0_g1_i2
TRINITY_DN10188_c0_g1_i1	.	CDS	238	600	.	+	.	ID=TRINITY_DN10188_c0_g1_i1
TRINITY_DN101936_c0_g1_i1	.	CDS	73	417	.	+	.	ID=TRINITY_DN101936_c0_g1_i1
TRINITY_DN10193_c0_g1_i1	.	CDS	151	691	.	+	.	ID=TRINITY_DN10193_c0_g1_i1
TRINITY_DN101945_c0_g1_i1	.	CDS	164	559	.	+	.	ID=TRINITY_DN101945_c0_g1_i1
TRINITY_DN10196_c0_g1_i1	.	CDS	579	880	.	+	.	ID=TRINITY_DN10196_c0_g1_i1
TRINITY_DN10196_c0_g1_i2	.	CDS	94	705	.	+	.	ID=TRINITY_DN10196_c0_g1_i2
TRINITY_DN101982_c0_g1_i1	.	CDS	34	449	.	+	.	ID=TRINITY_DN101982_c0_g1_i1
TRINITY_DN102003_c0_g1_i1	.	CDS	41	400	.	+	.	ID=TRINITY_DN102003_c0_g1_i1
TRINITY_DN102059_c0_g1_i1	.	CDS	30	419	.	+	.	ID=TRINITY_DN102059_c0_g1_i1
TRINITY_DN10206_c0_g1_i1	.	CDS	24	383	.	+	.	ID=TRINITY_DN10206_c0_g1_i1
TRINITY_DN102079_c0_g1_i1	.	CDS	47	529	.	+	.	ID=TRINITY_DN102079_c0_g1_i1
TRINITY_DN10207_c0_g1_i1	.	CDS	1	303	.	+	.	ID=TRINITY_DN10207_c0_g1_i1
TRINITY_DN102091_c0_g1_i1	.	CDS	143	1031	.	+	.	ID=TRINITY_DN102091_c0_g1_i1
TRINITY_DN102094_c0_g1_i1	.	CDS	121	632	.	+	.	ID=TRINITY_DN102094_c0_g1_i1
TRINITY_DN102095_c0_g1_i1	.	CDS	13	475	.	+	.	ID=TRINITY_DN102095_c0_g1_i1
TRINITY_DN102130_c0_g1_i1	.	CDS	61	424	.	+	.	ID=TRINITY_DN102130_c0_g1_i1
TRINITY_DN102170_c0_g1_i1	.	CDS	127	458	.	+	.	ID=TRINITY_DN102170_c0_g1_i1
TRINITY_DN10220_c0_g2_i1	.	CDS	81	674	.	+	.	ID=TRINITY_DN10220_c0_g2_i1
TRINITY_DN102252_c0_g1_i1	.	CDS	81	428	.	+	.	ID=TRINITY_DN102252_c0_g1_i1
TRINITY_DN102253_c0_g1_i1	.	CDS	16	453	.	+	.	ID=TRINITY_DN102253_c0_g1_i1
TRINITY_DN102256_c0_g1_i1	.	CDS	153	493	.	+	.	ID=TRINITY_DN102256_c0_g1_i1
TRINITY_DN102258_c0_g1_i1	.	CDS	190	495	.	+	.	ID=TRINITY_DN102258_c0_g1_i1
TRINITY_DN10231_c0_g1_i1	.	CDS	111	454	.	+	.	ID=TRINITY_DN10231_c0_g1_i1
TRINITY_DN10235_c0_g1_i1	.	CDS	100	684	.	+	.	ID=TRINITY_DN10235_c0_g1_i1
TRINITY_DN10235_c0_g1_i2	.	CDS	100	633	.	+	.	ID=TRINITY_DN10235_c0_g1_i2
TRINITY_DN10239_c0_g1_i1	.	CDS	153	650	.	+	.	ID=TRINITY_DN10239_c0_g1_i1
TRINITY_DN1023_c0_g1_i1	.	CDS	3	308	.	+	.	ID=TRINITY_DN1023_c0_g1_i1
TRINITY_DN1023_c0_g1_i2	.	CDS	4	1182	.	+	.	ID=TRINITY_DN1023_c0_g1_i2
TRINITY_DN10241_c0_g1_i1	.	CDS	262	945	.	+	.	ID=TRINITY_DN10241_c0_g1_i1
TRINITY_DN102436_c0_g1_i1	.	CDS	75	627	.	+	.	ID=TRINITY_DN102436_c0_g1_i1
TRINITY_DN10250_c0_g1_i1	.	CDS	2	679	.	+	.	ID=TRINITY_DN10250_c0_g1_i1
TRINITY_DN10251_c0_g1_i1	.	CDS	20	409	.	+	.	ID=TRINITY_DN10251_c0_g1_i1
TRINITY_DN102548_c0_g1_i1	.	CDS	64	531	.	+	.	ID=TRINITY_DN102548_c0_g1_i1
TRINITY_DN102614_c0_g1_i1	.	CDS	44	433	.	+	.	ID=TRINITY_DN102614_c0_g1_i1
TRINITY_DN10261_c0_g1_i1	.	CDS	33	1565	.	+	.	ID=TRINITY_DN10261_c0_g1_i1
TRINITY_DN10261_c0_g1_i2	.	CDS	274	984	.	+	.	ID=TRINITY_DN10261_c0_g1_i2
TRINITY_DN10263_c0_g1_i1	.	CDS	101	926	.	+	.	ID=TRINITY_DN10263_c0_g1_i1
TRINITY_DN10264_c0_g1_i1	.	CDS	406	749	.	+	.	ID=TRINITY_DN10264_c0_g1_i1
TRINITY_DN10269_c0_g1_i1	.	CDS	125	1315	.	+	.	ID=TRINITY_DN10269_c0_g1_i1
TRINITY_DN10269_c0_g1_i2	.	CDS	312	2324	.	+	.	ID=TRINITY_DN10269_c0_g1_i2
TRINITY_DN10270_c0_g1_i1	.	CDS	53	442	.	-	.	ID=TRINITY_DN10270_c0_g1_i1
TRINITY_DN10272_c0_g1_i1	.	CDS	369	707	.	+	.	ID=TRINITY_DN10272_c0_g1_i1
TRINITY_DN10276_c0_g1_i1	.	CDS	119	487	.	+	.	ID=TRINITY_DN10276_c0_g1_i1
TRINITY_DN102813_c0_g1_i1	.	CDS	152	453	.	+	.	ID=TRINITY_DN102813_c0_g1_i1
TRINITY_DN102886_c0_g1_i1	.	CDS	1	381	.	-	.	ID=TRINITY_DN102886_c0_g1_i1
TRINITY_DN1028_c0_g1_i1	.	CDS	463	827	.	+	.	ID=TRINITY_DN1028_c0_g1_i1
TRINITY_DN10296_c0_g1_i1	.	CDS	200	736	.	+	.	ID=TRINITY_DN10296_c0_g1_i1
TRINITY_DN10296_c0_g1_i2	.	CDS	200	763	.	+	.	ID=TRINITY_DN10296_c0_g1_i2
TRINITY_DN102978_c0_g1_i1	.	CDS	28	496	.	+	.	ID=TRINITY_DN102978_c0_g1_i1
TRINITY_DN102983_c0_g1_i1	.	CDS	84	671	.	+	.	ID=TRINITY_DN102983_c0_g1_i1
TRINITY_DN10298_c0_g1_i1	.	CDS	34	676	.	+	.	ID=TRINITY_DN10298_c0_g1_i1
TRINITY_DN10299_c0_g1_i1	.	CDS	121	536	.	+	.	ID=TRINITY_DN10299_c0_g1_i1
TRINITY_DN103001_c0_g1_i1	.	CDS	27	480	.	+	.	ID=TRINITY_DN103001_c0_g1_i1
TRINITY_DN10301_c0_g1_i1	.	CDS	7	545	.	+	.	ID=TRINITY_DN10301_c0_g1_i1
TRINITY_DN103025_c0_g2_i1	.	CDS	29	436	.	-	.	ID=TRINITY_DN103025_c0_g2_i1
TRINITY_DN10302_c0_g1_i1	.	CDS	78	1742	.	+	.	ID=TRINITY_DN10302_c0_g1_i1
TRINITY_DN103067_c0_g1_i1	.	CDS	38	491	.	+	.	ID=TRINITY_DN103067_c0_g1_i1
TRINITY_DN10309_c0_g1_i1	.	CDS	1159	4101	.	+	.	ID=TRINITY_DN10309_c0_g1_i1
TRINITY_DN10311_c0_g1_i2	.	CDS	277	760	.	+	.	ID=TRINITY_DN10311_c0_g1_i2
TRINITY_DN103173_c0_g1_i1	.	CDS	111	578	.	+	.	ID=TRINITY_DN103173_c0_g1_i1
TRINITY_DN103177_c0_g1_i1	.	CDS	1	363	.	-	.	ID=TRINITY_DN103177_c0_g1_i1
TRINITY_DN10317_c0_g1_i1	.	CDS	32	831	.	+	.	ID=TRINITY_DN10317_c0_g1_i1
TRINITY_DN10317_c0_g1_i2	.	CDS	32	573	.	+	.	ID=TRINITY_DN10317_c0_g1_i2
TRINITY_DN10319_c0_g1_i1	.	CDS	38	475	.	+	.	ID=TRINITY_DN10319_c0_g1_i1
TRINITY_DN103200_c0_g1_i1	.	CDS	303	656	.	+	.	ID=TRINITY_DN103200_c0_g1_i1
TRINITY_DN10320_c0_g1_i1	.	CDS	177	1310	.	+	.	ID=TRINITY_DN10320_c0_g1_i1
TRINITY_DN103306_c0_g1_i1	.	CDS	42	417	.	+	.	ID=TRINITY_DN103306_c0_g1_i1
TRINITY_DN10333_c0_g1_i1	.	CDS	182	1300	.	+	.	ID=TRINITY_DN10333_c0_g1_i1
TRINITY_DN10336_c0_g1_i1	.	CDS	244	1916	.	+	.	ID=TRINITY_DN10336_c0_g1_i1
TRINITY_DN10336_c0_g1_i2	.	CDS	244	1916	.	+	.	ID=TRINITY_DN10336_c0_g1_i2
TRINITY_DN10338_c0_g1_i1	.	CDS	34	1950	.	+	.	ID=TRINITY_DN10338_c0_g1_i1
TRINITY_DN10338_c0_g1_i2	.	CDS	34	1956	.	+	.	ID=TRINITY_DN10338_c0_g1_i2
TRINITY_DN10339_c0_g1_i1	.	CDS	286	933	.	-	.	ID=TRINITY_DN10339_c0_g1_i1
TRINITY_DN10339_c0_g2_i1	.	CDS	52	1596	.	+	.	ID=TRINITY_DN10339_c0_g2_i1
TRINITY_DN10341_c1_g1_i1	.	CDS	34	715	.	+	.	ID=TRINITY_DN10341_c1_g1_i1
TRINITY_DN103423_c0_g1_i1	.	CDS	29	469	.	+	.	ID=TRINITY_DN103423_c0_g1_i1
TRINITY_DN10342_c0_g1_i1	.	CDS	31	456	.	+	.	ID=TRINITY_DN10342_c0_g1_i1
TRINITY_DN10342_c0_g1_i2	.	CDS	31	495	.	+	.	ID=TRINITY_DN10342_c0_g1_i2
TRINITY_DN10343_c0_g1_i1	.	CDS	250	675	.	+	.	ID=TRINITY_DN10343_c0_g1_i1
TRINITY_DN10345_c0_g1_i1	.	CDS	246	1721	.	+	.	ID=TRINITY_DN10345_c0_g1_i1
TRINITY_DN10347_c0_g1_i1	.	CDS	40	342	.	+	.	ID=TRINITY_DN10347_c0_g1_i1
TRINITY_DN103483_c0_g1_i1	.	CDS	16	417	.	-	.	ID=TRINITY_DN103483_c0_g1_i1
TRINITY_DN10348_c0_g1_i1	.	CDS	18	603	.	+	.	ID=TRINITY_DN10348_c0_g1_i1
TRINITY_DN10353_c0_g1_i1	.	CDS	523	2280	.	+	.	ID=TRINITY_DN10353_c0_g1_i1
TRINITY_DN10354_c0_g1_i1	.	CDS	108	692	.	+	.	ID=TRINITY_DN10354_c0_g1_i1
TRINITY_DN10355_c0_g1_i1	.	CDS	2	647	.	+	.	ID=TRINITY_DN10355_c0_g1_i1
TRINITY_DN10356_c0_g1_i1	.	CDS	393	1703	.	+	.	ID=TRINITY_DN10356_c0_g1_i1
TRINITY_DN10357_c0_g1_i1	.	CDS	57	476	.	+	.	ID=TRINITY_DN10357_c0_g1_i1
TRINITY_DN10362_c0_g1_i1	.	CDS	157	483	.	+	.	ID=TRINITY_DN10362_c0_g1_i1
TRINITY_DN10363_c0_g1_i1	.	CDS	20	414	.	+	.	ID=TRINITY_DN10363_c0_g1_i1
TRINITY_DN103659_c0_g1_i1	.	CDS	20	370	.	-	.	ID=TRINITY_DN103659_c0_g1_i1
TRINITY_DN1036_c0_g1_i1	.	CDS	111	1090	.	+	.	ID=TRINITY_DN1036_c0_g1_i1
TRINITY_DN1036_c0_g1_i2	.	CDS	111	767	.	+	.	ID=TRINITY_DN1036_c0_g1_i2
TRINITY_DN10371_c0_g1_i1	.	CDS	77	422	.	+	.	ID=TRINITY_DN10371_c0_g1_i1
TRINITY_DN103755_c0_g1_i1	.	CDS	227	650	.	+	.	ID=TRINITY_DN103755_c0_g1_i1
TRINITY_DN10378_c0_g1_i2	.	CDS	193	542	.	+	.	ID=TRINITY_DN10378_c0_g1_i2
TRINITY_DN10380_c0_g1_i1	.	CDS	137	1022	.	+	.	ID=TRINITY_DN10380_c0_g1_i1
TRINITY_DN10382_c0_g1_i1	.	CDS	49	987	.	+	.	ID=TRINITY_DN10382_c0_g1_i1
TRINITY_DN103910_c0_g1_i1	.	CDS	121	429	.	+	.	ID=TRINITY_DN103910_c0_g1_i1
TRINITY_DN10391_c0_g1_i1	.	CDS	808	2307	.	+	.	ID=TRINITY_DN10391_c0_g1_i1
TRINITY_DN10391_c0_g1_i2	.	CDS	1962	3464	.	+	.	ID=TRINITY_DN10391_c0_g1_i2
TRINITY_DN103928_c0_g1_i1	.	CDS	209	555	.	+	.	ID=TRINITY_DN103928_c0_g1_i1
TRINITY_DN10392_c0_g1_i1	.	CDS	125	1078	.	+	.	ID=TRINITY_DN10392_c0_g1_i1
TRINITY_DN10396_c0_g1_i1	.	CDS	55	501	.	+	.	ID=TRINITY_DN10396_c0_g1_i1
TRINITY_DN103979_c0_g1_i1	.	CDS	20	437	.	+	.	ID=TRINITY_DN103979_c0_g1_i1
TRINITY_DN103982_c0_g1_i1	.	CDS	73	493	.	+	.	ID=TRINITY_DN103982_c0_g1_i1
TRINITY_DN10405_c0_g1_i1	.	CDS	45	410	.	+	.	ID=TRINITY_DN10405_c0_g1_i1
TRINITY_DN104098_c0_g1_i1	.	CDS	174	652	.	+	.	ID=TRINITY_DN104098_c0_g1_i1
TRINITY_DN10411_c0_g1_i2	.	CDS	29	460	.	+	.	ID=TRINITY_DN10411_c0_g1_i2
TRINITY_DN104163_c0_g1_i1	.	CDS	72	420	.	+	.	ID=TRINITY_DN104163_c0_g1_i1
TRINITY_DN10417_c0_g1_i1	.	CDS	1144	2703	.	+	.	ID=TRINITY_DN10417_c0_g1_i1
TRINITY_DN10420_c0_g1_i1	.	CDS	63	1505	.	+	.	ID=TRINITY_DN10420_c0_g1_i1
TRINITY_DN104251_c0_g1_i1	.	CDS	27	474	.	+	.	ID=TRINITY_DN104251_c0_g1_i1
TRINITY_DN10430_c0_g1_i1	.	CDS	33	1000	.	+	.	ID=TRINITY_DN10430_c0_g1_i1
TRINITY_DN10430_c0_g1_i2	.	CDS	33	1007	.	+	.	ID=TRINITY_DN10430_c0_g1_i2
TRINITY_DN10437_c0_g1_i1	.	CDS	104	634	.	+	.	ID=TRINITY_DN10437_c0_g1_i1
TRINITY_DN104463_c0_g1_i1	.	CDS	100	500	.	+	.	ID=TRINITY_DN104463_c0_g1_i1
TRINITY_DN10449_c0_g1_i1	.	CDS	2	421	.	+	.	ID=TRINITY_DN10449_c0_g1_i1
TRINITY_DN1044_c0_g1_i1	.	CDS	66	458	.	+	.	ID=TRINITY_DN1044_c0_g1_i1
TRINITY_DN1044_c0_g1_i2	.	CDS	118	513	.	+	.	ID=TRINITY_DN1044_c0_g1_i2
TRINITY_DN1045_c0_g1_i1	.	CDS	103	455	.	+	.	ID=TRINITY_DN1045_c0_g1_i1
TRINITY_DN104605_c0_g1_i1	.	CDS	36	446	.	+	.	ID=TRINITY_DN104605_c0_g1_i1
TRINITY_DN10462_c0_g1_i1	.	CDS	128	646	.	+	.	ID=TRINITY_DN10462_c0_g1_i1
TRINITY_DN10465_c0_g1_i1	.	CDS	10	792	.	+	.	ID=TRINITY_DN10465_c0_g1_i1
TRINITY_DN10473_c0_g1_i1	.	CDS	160	1695	.	+	.	ID=TRINITY_DN10473_c0_g1_i1
TRINITY_DN10473_c0_g1_i2	.	CDS	1502	2125	.	+	.	ID=TRINITY_DN10473_c0_g1_i2
TRINITY_DN10474_c0_g1_i1	.	CDS	646	966	.	-	.	ID=TRINITY_DN10474_c0_g1_i1
TRINITY_DN104774_c0_g1_i1	.	CDS	113	460	.	+	.	ID=TRINITY_DN104774_c0_g1_i1
TRINITY_DN10478_c0_g1_i1	.	CDS	517	978	.	+	.	ID=TRINITY_DN10478_c0_g1_i1
TRINITY_DN10485_c0_g1_i1	.	CDS	168	588	.	+	.	ID=TRINITY_DN10485_c0_g1_i1
TRINITY_DN10486_c0_g1_i2	.	CDS	97	399	.	-	.	ID=TRINITY_DN10486_c0_g1_i2
TRINITY_DN10490_c0_g1_i1	.	CDS	404	760	.	-	.	ID=TRINITY_DN10490_c0_g1_i1
TRINITY_DN10491_c0_g1_i1	.	CDS	46	663	.	+	.	ID=TRINITY_DN10491_c0_g1_i1
TRINITY_DN10493_c1_g1_i1	.	CDS	33	527	.	+	.	ID=TRINITY_DN10493_c1_g1_i1
TRINITY_DN10494_c0_g1_i1	.	CDS	452	784	.	+	.	ID=TRINITY_DN10494_c0_g1_i1
TRINITY_DN10494_c0_g1_i2	.	CDS	16	709	.	+	.	ID=TRINITY_DN10494_c0_g1_i2
TRINITY_DN10498_c0_g1_i1	.	CDS	36	451	.	+	.	ID=TRINITY_DN10498_c0_g1_i1
TRINITY_DN1049_c0_g1_i1	.	CDS	513	1079	.	-	.	ID=TRINITY_DN1049_c0_g1_i1
TRINITY_DN10506_c0_g1_i1	.	CDS	11	2138	.	+	.	ID=TRINITY_DN10506_c0_g1_i1
TRINITY_DN10508_c0_g1_i1	.	CDS	203	539	.	+	.	ID=TRINITY_DN10508_c0_g1_i1
TRINITY_DN10508_c0_g1_i2	.	CDS	255	645	.	+	.	ID=TRINITY_DN10508_c0_g1_i2
TRINITY_DN1050_c0_g1_i1	.	CDS	32	376	.	+	.	ID=TRINITY_DN1050_c0_g1_i1
TRINITY_DN10512_c0_g1_i1	.	CDS	45	875	.	+	.	ID=TRINITY_DN10512_c0_g1_i1
TRINITY_DN10519_c0_g1_i1	.	CDS	51	495	.	+	.	ID=TRINITY_DN10519_c0_g1_i1
TRINITY_DN10519_c0_g1_i2	.	CDS	109	430	.	+	.	ID=TRINITY_DN10519_c0_g1_i2
TRINITY_DN10524_c0_g1_i1	.	CDS	41	513	.	+	.	ID=TRINITY_DN10524_c0_g1_i1
TRINITY_DN10527_c0_g1_i1	.	CDS	31	510	.	+	.	ID=TRINITY_DN10527_c0_g1_i1
TRINITY_DN10527_c0_g1_i2	.	CDS	31	522	.	+	.	ID=TRINITY_DN10527_c0_g1_i2
TRINITY_DN105286_c0_g1_i1	.	CDS	42	869	.	+	.	ID=TRINITY_DN105286_c0_g1_i1
TRINITY_DN105309_c0_g1_i1	.	CDS	114	545	.	+	.	ID=TRINITY_DN105309_c0_g1_i1
TRINITY_DN105319_c0_g1_i1	.	CDS	242	2152	.	+	.	ID=TRINITY_DN105319_c0_g1_i1
TRINITY_DN10531_c0_g1_i1	.	CDS	188	547	.	+	.	ID=TRINITY_DN10531_c0_g1_i1
TRINITY_DN105320_c0_g1_i1	.	CDS	83	607	.	+	.	ID=TRINITY_DN105320_c0_g1_i1
TRINITY_DN105321_c0_g1_i1	.	CDS	244	1212	.	+	.	ID=TRINITY_DN105321_c0_g1_i1
TRINITY_DN105325_c0_g1_i1	.	CDS	18	1273	.	+	.	ID=TRINITY_DN105325_c0_g1_i1
TRINITY_DN105326_c0_g1_i1	.	CDS	449	955	.	+	.	ID=TRINITY_DN105326_c0_g1_i1
TRINITY_DN105333_c0_g1_i1	.	CDS	3	430	.	+	.	ID=TRINITY_DN105333_c0_g1_i1
TRINITY_DN105336_c0_g1_i1	.	CDS	1	615	.	-	.	ID=TRINITY_DN105336_c0_g1_i1
TRINITY_DN105337_c0_g1_i1	.	CDS	28	476	.	+	.	ID=TRINITY_DN105337_c0_g1_i1
TRINITY_DN105338_c0_g1_i1	.	CDS	447	919	.	+	.	ID=TRINITY_DN105338_c0_g1_i1
TRINITY_DN105340_c0_g1_i1	.	CDS	47	466	.	+	.	ID=TRINITY_DN105340_c0_g1_i1
TRINITY_DN105341_c0_g1_i1	.	CDS	87	544	.	+	.	ID=TRINITY_DN105341_c0_g1_i1
TRINITY_DN105346_c0_g1_i1	.	CDS	115	739	.	+	.	ID=TRINITY_DN105346_c0_g1_i1
TRINITY_DN105347_c0_g1_i1	.	CDS	61	410	.	+	.	ID=TRINITY_DN105347_c0_g1_i1
TRINITY_DN105348_c0_g1_i1	.	CDS	3647	4534	.	+	.	ID=TRINITY_DN105348_c0_g1_i1
TRINITY_DN105352_c0_g1_i1	.	CDS	173	1408	.	+	.	ID=TRINITY_DN105352_c0_g1_i1
TRINITY_DN105354_c0_g1_i1	.	CDS	74	585	.	+	.	ID=TRINITY_DN105354_c0_g1_i1
TRINITY_DN105355_c0_g1_i1	.	CDS	347	760	.	+	.	ID=TRINITY_DN105355_c0_g1_i1
TRINITY_DN105357_c0_g1_i1	.	CDS	86	517	.	+	.	ID=TRINITY_DN105357_c0_g1_i1
TRINITY_DN105359_c0_g1_i1	.	CDS	255	1898	.	+	.	ID=TRINITY_DN105359_c0_g1_i1
TRINITY_DN105360_c0_g1_i1	.	CDS	90	846	.	+	.	ID=TRINITY_DN105360_c0_g1_i1
TRINITY_DN105361_c0_g1_i1	.	CDS	55	1234	.	+	.	ID=TRINITY_DN105361_c0_g1_i1
TRINITY_DN105371_c0_g1_i1	.	CDS	32	565	.	+	.	ID=TRINITY_DN105371_c0_g1_i1
TRINITY_DN105379_c0_g1_i1	.	CDS	19	1062	.	+	.	ID=TRINITY_DN105379_c0_g1_i1
TRINITY_DN105384_c0_g1_i1	.	CDS	12	695	.	+	.	ID=TRINITY_DN105384_c0_g1_i1
TRINITY_DN105385_c0_g1_i1	.	CDS	121	776	.	+	.	ID=TRINITY_DN105385_c0_g1_i1
TRINITY_DN105392_c0_g1_i1	.	CDS	102	1145	.	+	.	ID=TRINITY_DN105392_c0_g1_i1
TRINITY_DN105397_c0_g1_i1	.	CDS	7	482	.	+	.	ID=TRINITY_DN105397_c0_g1_i1
TRINITY_DN105399_c0_g1_i1	.	CDS	655	1824	.	+	.	ID=TRINITY_DN105399_c0_g1_i1
TRINITY_DN105405_c0_g1_i1	.	CDS	20	769	.	+	.	ID=TRINITY_DN105405_c0_g1_i1
TRINITY_DN105406_c0_g1_i1	.	CDS	178	482	.	+	.	ID=TRINITY_DN105406_c0_g1_i1
TRINITY_DN105412_c0_g1_i1	.	CDS	30	502	.	+	.	ID=TRINITY_DN105412_c0_g1_i1
TRINITY_DN105413_c0_g1_i1	.	CDS	143	2266	.	+	.	ID=TRINITY_DN105413_c0_g1_i1
TRINITY_DN105430_c0_g1_i1	.	CDS	7	2131	.	+	.	ID=TRINITY_DN105430_c0_g1_i1
TRINITY_DN105436_c0_g1_i1	.	CDS	50	1423	.	+	.	ID=TRINITY_DN105436_c0_g1_i1
TRINITY_DN105438_c0_g1_i1	.	CDS	12	494	.	+	.	ID=TRINITY_DN105438_c0_g1_i1
TRINITY_DN105446_c0_g1_i1	.	CDS	30	773	.	+	.	ID=TRINITY_DN105446_c0_g1_i1
TRINITY_DN105448_c0_g1_i1	.	CDS	385	957	.	+	.	ID=TRINITY_DN105448_c0_g1_i1
TRINITY_DN105452_c0_g1_i1	.	CDS	15	815	.	+	.	ID=TRINITY_DN105452_c0_g1_i1
TRINITY_DN105454_c0_g1_i1	.	CDS	196	705	.	-	.	ID=TRINITY_DN105454_c0_g1_i1
TRINITY_DN105456_c0_g1_i1	.	CDS	13	442	.	+	.	ID=TRINITY_DN105456_c0_g1_i1
TRINITY_DN105458_c0_g1_i1	.	CDS	74	1501	.	+	.	ID=TRINITY_DN105458_c0_g1_i1
TRINITY_DN105458_c0_g1_i2	.	CDS	74	1498	.	+	.	ID=TRINITY_DN105458_c0_g1_i2
TRINITY_DN105460_c0_g1_i1	.	CDS	121	440	.	+	.	ID=TRINITY_DN105460_c0_g1_i1
TRINITY_DN105461_c0_g1_i1	.	CDS	76	873	.	+	.	ID=TRINITY_DN105461_c0_g1_i1
TRINITY_DN105465_c0_g1_i1	.	CDS	36	620	.	+	.	ID=TRINITY_DN105465_c0_g1_i1
TRINITY_DN105467_c0_g1_i1	.	CDS	140	595	.	+	.	ID=TRINITY_DN105467_c0_g1_i1
TRINITY_DN105471_c0_g1_i1	.	CDS	316	744	.	+	.	ID=TRINITY_DN105471_c0_g1_i1
TRINITY_DN105472_c0_g1_i1	.	CDS	35	1795	.	+	.	ID=TRINITY_DN105472_c0_g1_i1
TRINITY_DN105473_c0_g1_i1	.	CDS	85	822	.	+	.	ID=TRINITY_DN105473_c0_g1_i1
TRINITY_DN105474_c0_g1_i1	.	CDS	161	685	.	+	.	ID=TRINITY_DN105474_c0_g1_i1
TRINITY_DN105476_c0_g1_i1	.	CDS	162	2165	.	+	.	ID=TRINITY_DN105476_c0_g1_i1
TRINITY_DN105478_c0_g1_i1	.	CDS	40	903	.	+	.	ID=TRINITY_DN105478_c0_g1_i1
TRINITY_DN105479_c0_g1_i1	.	CDS	144	717	.	+	.	ID=TRINITY_DN105479_c0_g1_i1
TRINITY_DN10547_c0_g1_i1	.	CDS	968	2182	.	+	.	ID=TRINITY_DN10547_c0_g1_i1
TRINITY_DN10547_c0_g1_i2	.	CDS	117	1664	.	+	.	ID=TRINITY_DN10547_c0_g1_i2
TRINITY_DN105493_c0_g1_i1	.	CDS	69	503	.	+	.	ID=TRINITY_DN105493_c0_g1_i1
TRINITY_DN105494_c0_g1_i1	.	CDS	75	1421	.	+	.	ID=TRINITY_DN105494_c0_g1_i1
TRINITY_DN105496_c0_g1_i1	.	CDS	137	781	.	+	.	ID=TRINITY_DN105496_c0_g1_i1
TRINITY_DN105497_c0_g1_i1	.	CDS	163	1395	.	+	.	ID=TRINITY_DN105497_c0_g1_i1
TRINITY_DN105498_c0_g1_i1	.	CDS	123	533	.	+	.	ID=TRINITY_DN105498_c0_g1_i1
TRINITY_DN105499_c0_g1_i1	.	CDS	31	549	.	+	.	ID=TRINITY_DN105499_c0_g1_i1
TRINITY_DN105506_c0_g1_i1	.	CDS	31	1002	.	+	.	ID=TRINITY_DN105506_c0_g1_i1
TRINITY_DN105508_c0_g1_i1	.	CDS	60	579	.	+	.	ID=TRINITY_DN105508_c0_g1_i1
TRINITY_DN105510_c0_g1_i2	.	CDS	361	1269	.	+	.	ID=TRINITY_DN105510_c0_g1_i2
TRINITY_DN105511_c0_g1_i1	.	CDS	350	1288	.	+	.	ID=TRINITY_DN105511_c0_g1_i1
TRINITY_DN105515_c0_g1_i1	.	CDS	84	854	.	+	.	ID=TRINITY_DN105515_c0_g1_i1
TRINITY_DN105522_c0_g1_i1	.	CDS	22	1032	.	+	.	ID=TRINITY_DN105522_c0_g1_i1
TRINITY_DN105524_c0_g1_i1	.	CDS	50	492	.	+	.	ID=TRINITY_DN105524_c0_g1_i1
TRINITY_DN105526_c0_g1_i1	.	CDS	42	401	.	+	.	ID=TRINITY_DN105526_c0_g1_i1
TRINITY_DN105529_c0_g1_i1	.	CDS	51	846	.	+	.	ID=TRINITY_DN105529_c0_g1_i1
TRINITY_DN105531_c0_g1_i1	.	CDS	78	1421	.	+	.	ID=TRINITY_DN105531_c0_g1_i1
TRINITY_DN105535_c0_g1_i1	.	CDS	53	400	.	+	.	ID=TRINITY_DN105535_c0_g1_i1
TRINITY_DN105536_c0_g1_i1	.	CDS	22	1122	.	+	.	ID=TRINITY_DN105536_c0_g1_i1
TRINITY_DN105538_c0_g1_i1	.	CDS	69	596	.	+	.	ID=TRINITY_DN105538_c0_g1_i1
TRINITY_DN105541_c0_g2_i1	.	CDS	191	1066	.	+	.	ID=TRINITY_DN105541_c0_g2_i1
TRINITY_DN105542_c0_g1_i1	.	CDS	134	1261	.	+	.	ID=TRINITY_DN105542_c0_g1_i1
TRINITY_DN105545_c0_g1_i1	.	CDS	192	1538	.	+	.	ID=TRINITY_DN105545_c0_g1_i1
TRINITY_DN105547_c0_g1_i1	.	CDS	129	1082	.	+	.	ID=TRINITY_DN105547_c0_g1_i1
TRINITY_DN105548_c0_g1_i1	.	CDS	173	2053	.	+	.	ID=TRINITY_DN105548_c0_g1_i1
TRINITY_DN105557_c0_g1_i1	.	CDS	14	1009	.	+	.	ID=TRINITY_DN105557_c0_g1_i1
TRINITY_DN105558_c0_g1_i1	.	CDS	82	422	.	+	.	ID=TRINITY_DN105558_c0_g1_i1
TRINITY_DN105560_c0_g1_i1	.	CDS	9	549	.	+	.	ID=TRINITY_DN105560_c0_g1_i1
TRINITY_DN105562_c0_g1_i1	.	CDS	133	675	.	+	.	ID=TRINITY_DN105562_c0_g1_i1
TRINITY_DN105564_c0_g1_i1	.	CDS	72	414	.	+	.	ID=TRINITY_DN105564_c0_g1_i1
TRINITY_DN105570_c0_g1_i1	.	CDS	69	684	.	+	.	ID=TRINITY_DN105570_c0_g1_i1
TRINITY_DN105575_c0_g1_i1	.	CDS	364	2070	.	+	.	ID=TRINITY_DN105575_c0_g1_i1
TRINITY_DN105577_c0_g1_i1	.	CDS	50	630	.	+	.	ID=TRINITY_DN105577_c0_g1_i1
TRINITY_DN105578_c0_g1_i1	.	CDS	77	430	.	+	.	ID=TRINITY_DN105578_c0_g1_i1
TRINITY_DN10557_c0_g1_i1	.	CDS	25	630	.	+	.	ID=TRINITY_DN10557_c0_g1_i1
TRINITY_DN105581_c0_g1_i1	.	CDS	297	1835	.	+	.	ID=TRINITY_DN105581_c0_g1_i1
TRINITY_DN105596_c0_g1_i1	.	CDS	1	823	.	-	.	ID=TRINITY_DN105596_c0_g1_i1
TRINITY_DN105598_c0_g1_i1	.	CDS	39	459	.	+	.	ID=TRINITY_DN105598_c0_g1_i1
TRINITY_DN105599_c0_g1_i1	.	CDS	66	2282	.	+	.	ID=TRINITY_DN105599_c0_g1_i1
TRINITY_DN1055_c0_g1_i1	.	CDS	45	406	.	+	.	ID=TRINITY_DN1055_c0_g1_i1
TRINITY_DN105602_c0_g1_i1	.	CDS	279	696	.	+	.	ID=TRINITY_DN105602_c0_g1_i1
TRINITY_DN105603_c0_g1_i1	.	CDS	91	501	.	-	.	ID=TRINITY_DN105603_c0_g1_i1
TRINITY_DN105604_c0_g1_i1	.	CDS	100	508	.	+	.	ID=TRINITY_DN105604_c0_g1_i1
TRINITY_DN105605_c0_g1_i1	.	CDS	40	2736	.	+	.	ID=TRINITY_DN105605_c0_g1_i1
TRINITY_DN105606_c0_g1_i1	.	CDS	725	2140	.	+	.	ID=TRINITY_DN105606_c0_g1_i1
TRINITY_DN105607_c0_g1_i1	.	CDS	363	1537	.	+	.	ID=TRINITY_DN105607_c0_g1_i1
TRINITY_DN105613_c0_g1_i1	.	CDS	31	471	.	+	.	ID=TRINITY_DN105613_c0_g1_i1
TRINITY_DN105614_c0_g1_i1	.	CDS	1	560	.	-	.	ID=TRINITY_DN105614_c0_g1_i1
TRINITY_DN10561_c0_g1_i1	.	CDS	99	733	.	+	.	ID=TRINITY_DN10561_c0_g1_i1
TRINITY_DN105621_c0_g1_i1	.	CDS	108	1002	.	+	.	ID=TRINITY_DN105621_c0_g1_i1
TRINITY_DN105622_c0_g1_i1	.	CDS	48	1449	.	+	.	ID=TRINITY_DN105622_c0_g1_i1
TRINITY_DN105624_c0_g1_i1	.	CDS	240	1250	.	+	.	ID=TRINITY_DN105624_c0_g1_i1
TRINITY_DN105629_c0_g1_i2	.	CDS	1	519	.	-	.	ID=TRINITY_DN105629_c0_g1_i2
TRINITY_DN10562_c0_g1_i1	.	CDS	61	525	.	+	.	ID=TRINITY_DN10562_c0_g1_i1
TRINITY_DN10562_c0_g2_i1	.	CDS	127	623	.	+	.	ID=TRINITY_DN10562_c0_g2_i1
TRINITY_DN105634_c0_g1_i1	.	CDS	65	814	.	-	.	ID=TRINITY_DN105634_c0_g1_i1
TRINITY_DN10563_c0_g1_i1	.	CDS	307	849	.	+	.	ID=TRINITY_DN10563_c0_g1_i1
TRINITY_DN10563_c0_g1_i2	.	CDS	198	742	.	+	.	ID=TRINITY_DN10563_c0_g1_i2
TRINITY_DN105642_c0_g1_i1	.	CDS	3	311	.	+	.	ID=TRINITY_DN105642_c0_g1_i1
TRINITY_DN10564_c0_g1_i1	.	CDS	40	442	.	+	.	ID=TRINITY_DN10564_c0_g1_i1
TRINITY_DN105650_c0_g1_i1	.	CDS	938	2779	.	+	.	ID=TRINITY_DN105650_c0_g1_i1
TRINITY_DN105655_c0_g1_i1	.	CDS	82	1335	.	+	.	ID=TRINITY_DN105655_c0_g1_i1
TRINITY_DN105656_c0_g1_i1	.	CDS	675	1874	.	+	.	ID=TRINITY_DN105656_c0_g1_i1
TRINITY_DN105658_c0_g1_i1	.	CDS	30	632	.	+	.	ID=TRINITY_DN105658_c0_g1_i1
TRINITY_DN105660_c0_g1_i1	.	CDS	81	896	.	+	.	ID=TRINITY_DN105660_c0_g1_i1
TRINITY_DN105661_c0_g1_i1	.	CDS	103	1905	.	+	.	ID=TRINITY_DN105661_c0_g1_i1
TRINITY_DN105662_c0_g1_i1	.	CDS	45	448	.	+	.	ID=TRINITY_DN105662_c0_g1_i1
TRINITY_DN105665_c0_g1_i1	.	CDS	83	688	.	-	.	ID=TRINITY_DN105665_c0_g1_i1
TRINITY_DN105668_c0_g1_i1	.	CDS	344	1297	.	+	.	ID=TRINITY_DN105668_c0_g1_i1
TRINITY_DN105669_c0_g1_i1	.	CDS	180	1352	.	+	.	ID=TRINITY_DN105669_c0_g1_i1
TRINITY_DN105672_c0_g1_i1	.	CDS	54	578	.	+	.	ID=TRINITY_DN105672_c0_g1_i1
TRINITY_DN105673_c0_g1_i1	.	CDS	111	1118	.	+	.	ID=TRINITY_DN105673_c0_g1_i1
TRINITY_DN105678_c0_g1_i1	.	CDS	271	2802	.	+	.	ID=TRINITY_DN105678_c0_g1_i1
TRINITY_DN105678_c0_g1_i2	.	CDS	271	2841	.	+	.	ID=TRINITY_DN105678_c0_g1_i2
TRINITY_DN10567_c0_g1_i1	.	CDS	56	570	.	+	.	ID=TRINITY_DN10567_c0_g1_i1
TRINITY_DN105682_c0_g1_i1	.	CDS	89	445	.	+	.	ID=TRINITY_DN105682_c0_g1_i1
TRINITY_DN105684_c0_g1_i1	.	CDS	14	892	.	+	.	ID=TRINITY_DN105684_c0_g1_i1
TRINITY_DN105690_c0_g1_i1	.	CDS	136	801	.	+	.	ID=TRINITY_DN105690_c0_g1_i1
TRINITY_DN105694_c0_g1_i1	.	CDS	165	651	.	+	.	ID=TRINITY_DN105694_c0_g1_i1
TRINITY_DN105700_c0_g1_i1	.	CDS	39	513	.	+	.	ID=TRINITY_DN105700_c0_g1_i1
TRINITY_DN105703_c0_g1_i1	.	CDS	171	767	.	+	.	ID=TRINITY_DN105703_c0_g1_i1
TRINITY_DN105708_c0_g1_i1	.	CDS	165	2945	.	+	.	ID=TRINITY_DN105708_c0_g1_i1
TRINITY_DN105712_c0_g1_i1	.	CDS	38	877	.	+	.	ID=TRINITY_DN105712_c0_g1_i1
TRINITY_DN105717_c0_g1_i1	.	CDS	202	537	.	+	.	ID=TRINITY_DN105717_c0_g1_i1
TRINITY_DN105719_c0_g1_i1	.	CDS	52	588	.	+	.	ID=TRINITY_DN105719_c0_g1_i1
TRINITY_DN105723_c0_g1_i1	.	CDS	117	1005	.	+	.	ID=TRINITY_DN105723_c0_g1_i1
TRINITY_DN105725_c0_g1_i1	.	CDS	30	506	.	+	.	ID=TRINITY_DN105725_c0_g1_i1
TRINITY_DN105728_c0_g1_i1	.	CDS	1719	2178	.	+	.	ID=TRINITY_DN105728_c0_g1_i1
TRINITY_DN105742_c0_g1_i1	.	CDS	135	717	.	+	.	ID=TRINITY_DN105742_c0_g1_i1
TRINITY_DN105743_c0_g1_i1	.	CDS	84	419	.	+	.	ID=TRINITY_DN105743_c0_g1_i1
TRINITY_DN105752_c0_g1_i1	.	CDS	136	782	.	+	.	ID=TRINITY_DN105752_c0_g1_i1
TRINITY_DN105757_c0_g1_i1	.	CDS	248	889	.	+	.	ID=TRINITY_DN105757_c0_g1_i1
TRINITY_DN105760_c0_g1_i1	.	CDS	247	684	.	+	.	ID=TRINITY_DN105760_c0_g1_i1
TRINITY_DN105762_c0_g1_i1	.	CDS	68	376	.	+	.	ID=TRINITY_DN105762_c0_g1_i1
TRINITY_DN105765_c0_g2_i1	.	CDS	13	348	.	+	.	ID=TRINITY_DN105765_c0_g2_i1
TRINITY_DN105767_c0_g1_i1	.	CDS	86	555	.	+	.	ID=TRINITY_DN105767_c0_g1_i1
TRINITY_DN105774_c0_g1_i1	.	CDS	35	826	.	+	.	ID=TRINITY_DN105774_c0_g1_i1
TRINITY_DN10577_c0_g1_i1	.	CDS	132	733	.	+	.	ID=TRINITY_DN10577_c0_g1_i1
TRINITY_DN10577_c1_g1_i1	.	CDS	204	897	.	+	.	ID=TRINITY_DN10577_c1_g1_i1
TRINITY_DN105781_c0_g1_i1	.	CDS	139	1821	.	+	.	ID=TRINITY_DN105781_c0_g1_i1
TRINITY_DN105784_c0_g1_i1	.	CDS	128	724	.	+	.	ID=TRINITY_DN105784_c0_g1_i1
TRINITY_DN105788_c0_g1_i1	.	CDS	50	472	.	+	.	ID=TRINITY_DN105788_c0_g1_i1
TRINITY_DN105789_c0_g1_i1	.	CDS	7	1317	.	+	.	ID=TRINITY_DN105789_c0_g1_i1
TRINITY_DN10578_c0_g1_i1	.	CDS	6	521	.	+	.	ID=TRINITY_DN10578_c0_g1_i1
TRINITY_DN105793_c0_g1_i1	.	CDS	42	518	.	+	.	ID=TRINITY_DN105793_c0_g1_i1
TRINITY_DN105796_c0_g1_i1	.	CDS	111	1265	.	+	.	ID=TRINITY_DN105796_c0_g1_i1
TRINITY_DN105798_c0_g1_i1	.	CDS	10	591	.	+	.	ID=TRINITY_DN105798_c0_g1_i1
TRINITY_DN105805_c0_g1_i1	.	CDS	20	874	.	+	.	ID=TRINITY_DN105805_c0_g1_i1
TRINITY_DN105806_c0_g1_i1	.	CDS	240	983	.	+	.	ID=TRINITY_DN105806_c0_g1_i1
TRINITY_DN105809_c0_g1_i1	.	CDS	73	498	.	+	.	ID=TRINITY_DN105809_c0_g1_i1
TRINITY_DN10580_c0_g1_i1	.	CDS	55	434	.	+	.	ID=TRINITY_DN10580_c0_g1_i1
TRINITY_DN105810_c0_g1_i1	.	CDS	42	739	.	+	.	ID=TRINITY_DN105810_c0_g1_i1
TRINITY_DN105812_c0_g1_i1	.	CDS	81	485	.	+	.	ID=TRINITY_DN105812_c0_g1_i1
TRINITY_DN105818_c0_g1_i1	.	CDS	473	2062	.	+	.	ID=TRINITY_DN105818_c0_g1_i1
TRINITY_DN105821_c0_g1_i1	.	CDS	130	871	.	+	.	ID=TRINITY_DN105821_c0_g1_i1
TRINITY_DN105825_c0_g1_i1	.	CDS	45	1361	.	+	.	ID=TRINITY_DN105825_c0_g1_i1
TRINITY_DN105826_c0_g1_i1	.	CDS	35	589	.	+	.	ID=TRINITY_DN105826_c0_g1_i1
TRINITY_DN105827_c0_g1_i1	.	CDS	31	1725	.	+	.	ID=TRINITY_DN105827_c0_g1_i1
TRINITY_DN105830_c0_g1_i1	.	CDS	69	488	.	+	.	ID=TRINITY_DN105830_c0_g1_i1
TRINITY_DN105834_c0_g1_i1	.	CDS	116	415	.	+	.	ID=TRINITY_DN105834_c0_g1_i1
TRINITY_DN105843_c0_g1_i1	.	CDS	157	752	.	+	.	ID=TRINITY_DN105843_c0_g1_i1
TRINITY_DN105845_c0_g1_i1	.	CDS	147	587	.	-	.	ID=TRINITY_DN105845_c0_g1_i1
TRINITY_DN105847_c0_g1_i1	.	CDS	36	491	.	+	.	ID=TRINITY_DN105847_c0_g1_i1
TRINITY_DN105849_c0_g1_i1	.	CDS	74	658	.	+	.	ID=TRINITY_DN105849_c0_g1_i1
TRINITY_DN105852_c0_g1_i1	.	CDS	61	966	.	+	.	ID=TRINITY_DN105852_c0_g1_i1
TRINITY_DN10585_c0_g2_i1	.	CDS	38	844	.	+	.	ID=TRINITY_DN10585_c0_g2_i1
TRINITY_DN105860_c0_g1_i1	.	CDS	404	1408	.	+	.	ID=TRINITY_DN105860_c0_g1_i1
TRINITY_DN105867_c0_g1_i1	.	CDS	32	1300	.	+	.	ID=TRINITY_DN105867_c0_g1_i1
TRINITY_DN10586_c0_g1_i1	.	CDS	29	688	.	+	.	ID=TRINITY_DN10586_c0_g1_i1
TRINITY_DN105871_c0_g1_i1	.	CDS	315	901	.	+	.	ID=TRINITY_DN105871_c0_g1_i1
TRINITY_DN105872_c0_g1_i1	.	CDS	149	775	.	+	.	ID=TRINITY_DN105872_c0_g1_i1
TRINITY_DN105873_c0_g1_i1	.	CDS	108	1553	.	+	.	ID=TRINITY_DN105873_c0_g1_i1
TRINITY_DN105878_c0_g1_i1	.	CDS	6	641	.	-	.	ID=TRINITY_DN105878_c0_g1_i1
TRINITY_DN10587_c0_g1_i1	.	CDS	44	1081	.	+	.	ID=TRINITY_DN10587_c0_g1_i1
TRINITY_DN10587_c1_g1_i1	.	CDS	1	320	.	-	.	ID=TRINITY_DN10587_c1_g1_i1
TRINITY_DN105882_c0_g1_i1	.	CDS	147	1046	.	+	.	ID=TRINITY_DN105882_c0_g1_i1
TRINITY_DN105884_c0_g1_i1	.	CDS	20	456	.	+	.	ID=TRINITY_DN105884_c0_g1_i1
TRINITY_DN105887_c0_g1_i1	.	CDS	448	1456	.	+	.	ID=TRINITY_DN105887_c0_g1_i1
TRINITY_DN10588_c0_g1_i1	.	CDS	38	718	.	+	.	ID=TRINITY_DN10588_c0_g1_i1
TRINITY_DN105890_c0_g1_i1	.	CDS	41	1819	.	+	.	ID=TRINITY_DN105890_c0_g1_i1
TRINITY_DN105892_c0_g1_i1	.	CDS	283	1707	.	+	.	ID=TRINITY_DN105892_c0_g1_i1
TRINITY_DN105898_c0_g1_i1	.	CDS	51	599	.	+	.	ID=TRINITY_DN105898_c0_g1_i1
TRINITY_DN105900_c0_g1_i1	.	CDS	172	1098	.	+	.	ID=TRINITY_DN105900_c0_g1_i1
TRINITY_DN105904_c0_g1_i1	.	CDS	20	961	.	+	.	ID=TRINITY_DN105904_c0_g1_i1
TRINITY_DN105905_c0_g1_i1	.	CDS	13	411	.	+	.	ID=TRINITY_DN105905_c0_g1_i1
TRINITY_DN105905_c0_g1_i2	.	CDS	13	414	.	+	.	ID=TRINITY_DN105905_c0_g1_i2
TRINITY_DN105910_c0_g1_i1	.	CDS	47	499	.	+	.	ID=TRINITY_DN105910_c0_g1_i1
TRINITY_DN105913_c0_g1_i1	.	CDS	81	413	.	-	.	ID=TRINITY_DN105913_c0_g1_i1
TRINITY_DN105914_c0_g1_i1	.	CDS	101	709	.	+	.	ID=TRINITY_DN105914_c0_g1_i1
TRINITY_DN105927_c0_g1_i1	.	CDS	59	571	.	+	.	ID=TRINITY_DN105927_c0_g1_i1
TRINITY_DN105930_c0_g1_i1	.	CDS	162	1490	.	+	.	ID=TRINITY_DN105930_c0_g1_i1
TRINITY_DN105938_c0_g1_i1	.	CDS	53	547	.	+	.	ID=TRINITY_DN105938_c0_g1_i1
TRINITY_DN105938_c0_g1_i2	.	CDS	53	431	.	+	.	ID=TRINITY_DN105938_c0_g1_i2
TRINITY_DN105939_c0_g1_i1	.	CDS	1769	2142	.	+	.	ID=TRINITY_DN105939_c0_g1_i1
TRINITY_DN105947_c0_g1_i1	.	CDS	119	599	.	+	.	ID=TRINITY_DN105947_c0_g1_i1
TRINITY_DN105955_c0_g1_i1	.	CDS	74	504	.	+	.	ID=TRINITY_DN105955_c0_g1_i1
TRINITY_DN105956_c0_g1_i1	.	CDS	175	1284	.	+	.	ID=TRINITY_DN105956_c0_g1_i1
TRINITY_DN105957_c0_g1_i1	.	CDS	19	321	.	+	.	ID=TRINITY_DN105957_c0_g1_i1
TRINITY_DN105961_c0_g1_i1	.	CDS	271	576	.	+	.	ID=TRINITY_DN105961_c0_g1_i1
TRINITY_DN105962_c0_g1_i1	.	CDS	1	709	.	-	.	ID=TRINITY_DN105962_c0_g1_i1
TRINITY_DN105963_c0_g1_i1	.	CDS	58	501	.	+	.	ID=TRINITY_DN105963_c0_g1_i1
TRINITY_DN105964_c0_g1_i1	.	CDS	1059	1385	.	+	.	ID=TRINITY_DN105964_c0_g1_i1
TRINITY_DN10596_c0_g1_i1	.	CDS	113	726	.	+	.	ID=TRINITY_DN10596_c0_g1_i1
TRINITY_DN105979_c0_g1_i1	.	CDS	26	616	.	+	.	ID=TRINITY_DN105979_c0_g1_i1
TRINITY_DN105980_c0_g1_i1	.	CDS	57	1445	.	+	.	ID=TRINITY_DN105980_c0_g1_i1
TRINITY_DN105982_c0_g1_i1	.	CDS	515	943	.	+	.	ID=TRINITY_DN105982_c0_g1_i1
TRINITY_DN105986_c0_g1_i1	.	CDS	46	498	.	+	.	ID=TRINITY_DN105986_c0_g1_i1
TRINITY_DN105987_c0_g1_i1	.	CDS	167	1039	.	-	.	ID=TRINITY_DN105987_c0_g1_i1
TRINITY_DN105994_c0_g1_i1	.	CDS	79	384	.	+	.	ID=TRINITY_DN105994_c0_g1_i1
TRINITY_DN105996_c0_g1_i1	.	CDS	309	1208	.	+	.	ID=TRINITY_DN105996_c0_g1_i1
TRINITY_DN105997_c0_g1_i1	.	CDS	69	458	.	+	.	ID=TRINITY_DN105997_c0_g1_i1
TRINITY_DN10599_c0_g1_i1	.	CDS	48	503	.	+	.	ID=TRINITY_DN10599_c0_g1_i1
TRINITY_DN1059_c0_g1_i1	.	CDS	156	578	.	+	.	ID=TRINITY_DN1059_c0_g1_i1
TRINITY_DN105_c0_g1_i1	.	CDS	67	683	.	+	.	ID=TRINITY_DN105_c0_g1_i1
TRINITY_DN106002_c0_g1_i1	.	CDS	252	1768	.	+	.	ID=TRINITY_DN106002_c0_g1_i1
TRINITY_DN106004_c0_g1_i1	.	CDS	79	621	.	+	.	ID=TRINITY_DN106004_c0_g1_i1
TRINITY_DN106008_c0_g1_i1	.	CDS	65	420	.	+	.	ID=TRINITY_DN106008_c0_g1_i1
TRINITY_DN106012_c0_g1_i1	.	CDS	216	1124	.	+	.	ID=TRINITY_DN106012_c0_g1_i1
TRINITY_DN106014_c0_g1_i1	.	CDS	9	710	.	+	.	ID=TRINITY_DN106014_c0_g1_i1
TRINITY_DN106025_c0_g1_i1	.	CDS	15	350	.	+	.	ID=TRINITY_DN106025_c0_g1_i1
TRINITY_DN106029_c0_g1_i1	.	CDS	199	711	.	+	.	ID=TRINITY_DN106029_c0_g1_i1
TRINITY_DN106033_c0_g1_i1	.	CDS	2243	2584	.	-	.	ID=TRINITY_DN106033_c0_g1_i1
TRINITY_DN106038_c0_g1_i1	.	CDS	153	1419	.	+	.	ID=TRINITY_DN106038_c0_g1_i1
TRINITY_DN106040_c0_g1_i1	.	CDS	68	628	.	+	.	ID=TRINITY_DN106040_c0_g1_i1
TRINITY_DN106058_c0_g1_i1	.	CDS	1	368	.	-	.	ID=TRINITY_DN106058_c0_g1_i1
TRINITY_DN106059_c0_g1_i1	.	CDS	109	1637	.	+	.	ID=TRINITY_DN106059_c0_g1_i1
TRINITY_DN106060_c0_g1_i1	.	CDS	64	633	.	+	.	ID=TRINITY_DN106060_c0_g1_i1
TRINITY_DN106062_c0_g1_i1	.	CDS	31	999	.	+	.	ID=TRINITY_DN106062_c0_g1_i1
TRINITY_DN106065_c0_g1_i1	.	CDS	123	518	.	+	.	ID=TRINITY_DN106065_c0_g1_i1
TRINITY_DN106077_c0_g1_i1	.	CDS	303	1418	.	+	.	ID=TRINITY_DN106077_c0_g1_i1
TRINITY_DN10608_c0_g1_i1	.	CDS	353	946	.	+	.	ID=TRINITY_DN10608_c0_g1_i1
TRINITY_DN106101_c0_g1_i1	.	CDS	3	725	.	+	.	ID=TRINITY_DN106101_c0_g1_i1
TRINITY_DN106102_c0_g1_i1	.	CDS	51	644	.	+	.	ID=TRINITY_DN106102_c0_g1_i1
TRINITY_DN106103_c0_g1_i1	.	CDS	160	806	.	+	.	ID=TRINITY_DN106103_c0_g1_i1
TRINITY_DN106109_c0_g1_i1	.	CDS	53	988	.	+	.	ID=TRINITY_DN106109_c0_g1_i1
TRINITY_DN106113_c0_g1_i1	.	CDS	490	1494	.	+	.	ID=TRINITY_DN106113_c0_g1_i1
TRINITY_DN106117_c0_g1_i1	.	CDS	83	1069	.	+	.	ID=TRINITY_DN106117_c0_g1_i1
TRINITY_DN106127_c0_g1_i1	.	CDS	5	822	.	+	.	ID=TRINITY_DN106127_c0_g1_i1
TRINITY_DN106129_c0_g1_i1	.	CDS	158	649	.	+	.	ID=TRINITY_DN106129_c0_g1_i1
TRINITY_DN10612_c1_g1_i1	.	CDS	6	449	.	+	.	ID=TRINITY_DN10612_c1_g1_i1
TRINITY_DN106132_c0_g1_i1	.	CDS	113	1534	.	+	.	ID=TRINITY_DN106132_c0_g1_i1
TRINITY_DN106133_c0_g1_i1	.	CDS	29	911	.	+	.	ID=TRINITY_DN106133_c0_g1_i1
TRINITY_DN106139_c0_g1_i1	.	CDS	67	1061	.	+	.	ID=TRINITY_DN106139_c0_g1_i1
TRINITY_DN106144_c0_g1_i1	.	CDS	35	978	.	+	.	ID=TRINITY_DN106144_c0_g1_i1
TRINITY_DN106147_c0_g1_i1	.	CDS	19	1515	.	+	.	ID=TRINITY_DN106147_c0_g1_i1
TRINITY_DN106149_c0_g1_i1	.	CDS	276	929	.	+	.	ID=TRINITY_DN106149_c0_g1_i1
TRINITY_DN10614_c0_g1_i1	.	CDS	9	427	.	+	.	ID=TRINITY_DN10614_c0_g1_i1
TRINITY_DN106150_c0_g1_i1	.	CDS	471	803	.	-	.	ID=TRINITY_DN106150_c0_g1_i1
TRINITY_DN106154_c0_g1_i1	.	CDS	109	435	.	+	.	ID=TRINITY_DN106154_c0_g1_i1
TRINITY_DN106156_c0_g1_i1	.	CDS	130	1632	.	+	.	ID=TRINITY_DN106156_c0_g1_i1
TRINITY_DN106157_c0_g1_i1	.	CDS	1	728	.	-	.	ID=TRINITY_DN106157_c0_g1_i1
TRINITY_DN106158_c0_g1_i1	.	CDS	34	963	.	+	.	ID=TRINITY_DN106158_c0_g1_i1
TRINITY_DN10615_c0_g1_i1	.	CDS	88	420	.	+	.	ID=TRINITY_DN10615_c0_g1_i1
TRINITY_DN106162_c0_g1_i1	.	CDS	68	856	.	+	.	ID=TRINITY_DN106162_c0_g1_i1
TRINITY_DN106164_c0_g1_i1	.	CDS	24	503	.	+	.	ID=TRINITY_DN106164_c0_g1_i1
TRINITY_DN106165_c0_g1_i1	.	CDS	91	492	.	-	.	ID=TRINITY_DN106165_c0_g1_i1
TRINITY_DN106166_c0_g1_i1	.	CDS	16	457	.	+	.	ID=TRINITY_DN106166_c0_g1_i1
TRINITY_DN10616_c0_g1_i1	.	CDS	128	1171	.	+	.	ID=TRINITY_DN10616_c0_g1_i1
TRINITY_DN10616_c0_g1_i2	.	CDS	389	892	.	+	.	ID=TRINITY_DN10616_c0_g1_i2
TRINITY_DN106172_c0_g1_i1	.	CDS	122	548	.	+	.	ID=TRINITY_DN106172_c0_g1_i1
TRINITY_DN106175_c0_g1_i1	.	CDS	96	704	.	+	.	ID=TRINITY_DN106175_c0_g1_i1
TRINITY_DN106176_c0_g1_i1	.	CDS	39	533	.	+	.	ID=TRINITY_DN106176_c0_g1_i1
TRINITY_DN106178_c0_g1_i1	.	CDS	103	486	.	+	.	ID=TRINITY_DN106178_c0_g1_i1
TRINITY_DN106180_c0_g1_i1	.	CDS	89	400	.	+	.	ID=TRINITY_DN106180_c0_g1_i1
TRINITY_DN106183_c0_g1_i1	.	CDS	90	2467	.	+	.	ID=TRINITY_DN106183_c0_g1_i1
TRINITY_DN106185_c0_g1_i1	.	CDS	67	960	.	+	.	ID=TRINITY_DN106185_c0_g1_i1
TRINITY_DN106191_c0_g1_i1	.	CDS	154	1254	.	+	.	ID=TRINITY_DN106191_c0_g1_i1
TRINITY_DN106192_c0_g1_i1	.	CDS	224	536	.	+	.	ID=TRINITY_DN106192_c0_g1_i1
TRINITY_DN106198_c0_g1_i1	.	CDS	48	380	.	+	.	ID=TRINITY_DN106198_c0_g1_i1
TRINITY_DN10619_c0_g1_i1	.	CDS	107	513	.	+	.	ID=TRINITY_DN10619_c0_g1_i1
TRINITY_DN10619_c0_g1_i2	.	CDS	107	631	.	+	.	ID=TRINITY_DN10619_c0_g1_i2
TRINITY_DN106203_c0_g1_i1	.	CDS	32	568	.	+	.	ID=TRINITY_DN106203_c0_g1_i1
TRINITY_DN106209_c0_g1_i1	.	CDS	44	703	.	+	.	ID=TRINITY_DN106209_c0_g1_i1
TRINITY_DN10620_c0_g1_i1	.	CDS	59	1642	.	+	.	ID=TRINITY_DN10620_c0_g1_i1
TRINITY_DN106219_c0_g1_i1	.	CDS	16	624	.	+	.	ID=TRINITY_DN106219_c0_g1_i1
TRINITY_DN106221_c0_g1_i1	.	CDS	1	320	.	-	.	ID=TRINITY_DN106221_c0_g1_i1
TRINITY_DN106222_c0_g1_i1	.	CDS	200	1401	.	+	.	ID=TRINITY_DN106222_c0_g1_i1
TRINITY_DN106225_c0_g1_i1	.	CDS	16	427	.	+	.	ID=TRINITY_DN106225_c0_g1_i1
TRINITY_DN106227_c0_g1_i1	.	CDS	119	482	.	+	.	ID=TRINITY_DN106227_c0_g1_i1
TRINITY_DN106228_c0_g1_i1	.	CDS	36	419	.	+	.	ID=TRINITY_DN106228_c0_g1_i1
TRINITY_DN10622_c0_g1_i1	.	CDS	12	2837	.	+	.	ID=TRINITY_DN10622_c0_g1_i1
TRINITY_DN106232_c0_g1_i1	.	CDS	113	727	.	+	.	ID=TRINITY_DN106232_c0_g1_i1
TRINITY_DN106235_c0_g1_i1	.	CDS	134	1567	.	+	.	ID=TRINITY_DN106235_c0_g1_i1
TRINITY_DN106244_c0_g1_i1	.	CDS	180	929	.	-	.	ID=TRINITY_DN106244_c0_g1_i1
TRINITY_DN106246_c0_g1_i1	.	CDS	76	732	.	+	.	ID=TRINITY_DN106246_c0_g1_i1
TRINITY_DN106252_c0_g1_i1	.	CDS	285	624	.	+	.	ID=TRINITY_DN106252_c0_g1_i1
TRINITY_DN106254_c0_g1_i1	.	CDS	164	667	.	+	.	ID=TRINITY_DN106254_c0_g1_i1
TRINITY_DN106257_c1_g1_i1	.	CDS	146	769	.	+	.	ID=TRINITY_DN106257_c1_g1_i1
TRINITY_DN106258_c0_g1_i1	.	CDS	37	381	.	+	.	ID=TRINITY_DN106258_c0_g1_i1
TRINITY_DN106259_c0_g1_i1	.	CDS	301	660	.	+	.	ID=TRINITY_DN106259_c0_g1_i1
TRINITY_DN106259_c0_g1_i2	.	CDS	20	586	.	+	.	ID=TRINITY_DN106259_c0_g1_i2
TRINITY_DN10625_c0_g1_i1	.	CDS	25	642	.	+	.	ID=TRINITY_DN10625_c0_g1_i1
TRINITY_DN106265_c0_g1_i1	.	CDS	43	617	.	+	.	ID=TRINITY_DN106265_c0_g1_i1
TRINITY_DN10626_c0_g1_i1	.	CDS	395	706	.	+	.	ID=TRINITY_DN10626_c0_g1_i1
TRINITY_DN106272_c0_g1_i1	.	CDS	102	617	.	+	.	ID=TRINITY_DN106272_c0_g1_i1
TRINITY_DN106275_c0_g1_i1	.	CDS	406	708	.	+	.	ID=TRINITY_DN106275_c0_g1_i1
TRINITY_DN106277_c0_g1_i1	.	CDS	27	1115	.	+	.	ID=TRINITY_DN106277_c0_g1_i1
TRINITY_DN106279_c0_g1_i1	.	CDS	129	689	.	+	.	ID=TRINITY_DN106279_c0_g1_i1
TRINITY_DN10628_c0_g1_i1	.	CDS	55	455	.	+	.	ID=TRINITY_DN10628_c0_g1_i1
TRINITY_DN106290_c0_g1_i1	.	CDS	40	540	.	+	.	ID=TRINITY_DN106290_c0_g1_i1
TRINITY_DN106293_c0_g1_i1	.	CDS	1	627	.	-	.	ID=TRINITY_DN106293_c0_g1_i1
TRINITY_DN106294_c0_g1_i1	.	CDS	223	807	.	+	.	ID=TRINITY_DN106294_c0_g1_i1
TRINITY_DN106299_c0_g1_i1	.	CDS	11	1675	.	+	.	ID=TRINITY_DN106299_c0_g1_i1
TRINITY_DN106306_c0_g1_i1	.	CDS	27	350	.	+	.	ID=TRINITY_DN106306_c0_g1_i1
TRINITY_DN106323_c0_g1_i1	.	CDS	1001	1583	.	+	.	ID=TRINITY_DN106323_c0_g1_i1
TRINITY_DN106329_c0_g1_i1	.	CDS	102	527	.	+	.	ID=TRINITY_DN106329_c0_g1_i1
TRINITY_DN106335_c0_g1_i1	.	CDS	118	485	.	+	.	ID=TRINITY_DN106335_c0_g1_i1
TRINITY_DN106343_c0_g1_i1	.	CDS	10	661	.	+	.	ID=TRINITY_DN106343_c0_g1_i1
TRINITY_DN106350_c0_g1_i1	.	CDS	16	432	.	+	.	ID=TRINITY_DN106350_c0_g1_i1
TRINITY_DN106352_c0_g1_i1	.	CDS	45	1574	.	+	.	ID=TRINITY_DN106352_c0_g1_i1
TRINITY_DN106362_c0_g1_i1	.	CDS	344	682	.	+	.	ID=TRINITY_DN106362_c0_g1_i1
TRINITY_DN106363_c0_g1_i1	.	CDS	758	3781	.	+	.	ID=TRINITY_DN106363_c0_g1_i1
TRINITY_DN106369_c0_g1_i1	.	CDS	64	1163	.	+	.	ID=TRINITY_DN106369_c0_g1_i1
TRINITY_DN10636_c0_g1_i1	.	CDS	62	415	.	-	.	ID=TRINITY_DN10636_c0_g1_i1
TRINITY_DN106370_c0_g1_i1	.	CDS	47	1442	.	+	.	ID=TRINITY_DN106370_c0_g1_i1
TRINITY_DN106375_c0_g1_i1	.	CDS	14	439	.	-	.	ID=TRINITY_DN106375_c0_g1_i1
TRINITY_DN106376_c0_g1_i1	.	CDS	51	685	.	+	.	ID=TRINITY_DN106376_c0_g1_i1
TRINITY_DN10637_c0_g1_i1	.	CDS	79	852	.	+	.	ID=TRINITY_DN10637_c0_g1_i1
TRINITY_DN106380_c0_g1_i1	.	CDS	218	518	.	+	.	ID=TRINITY_DN106380_c0_g1_i1
TRINITY_DN106383_c0_g1_i1	.	CDS	110	439	.	-	.	ID=TRINITY_DN106383_c0_g1_i1
TRINITY_DN106389_c0_g1_i1	.	CDS	15	554	.	+	.	ID=TRINITY_DN106389_c0_g1_i1
TRINITY_DN106394_c0_g1_i1	.	CDS	146	532	.	+	.	ID=TRINITY_DN106394_c0_g1_i1
TRINITY_DN106400_c0_g1_i1	.	CDS	137	580	.	+	.	ID=TRINITY_DN106400_c0_g1_i1
TRINITY_DN106402_c0_g1_i1	.	CDS	463	771	.	-	.	ID=TRINITY_DN106402_c0_g1_i1
TRINITY_DN106408_c0_g1_i1	.	CDS	149	1561	.	+	.	ID=TRINITY_DN106408_c0_g1_i1
TRINITY_DN106410_c0_g1_i1	.	CDS	351	695	.	+	.	ID=TRINITY_DN106410_c0_g1_i1
TRINITY_DN106416_c0_g1_i1	.	CDS	180	621	.	+	.	ID=TRINITY_DN106416_c0_g1_i1
TRINITY_DN106416_c1_g1_i1	.	CDS	62	581	.	+	.	ID=TRINITY_DN106416_c1_g1_i1
TRINITY_DN106420_c0_g1_i1	.	CDS	81	1421	.	+	.	ID=TRINITY_DN106420_c0_g1_i1
TRINITY_DN106423_c0_g1_i1	.	CDS	63	455	.	+	.	ID=TRINITY_DN106423_c0_g1_i1
TRINITY_DN106424_c0_g1_i1	.	CDS	162	683	.	+	.	ID=TRINITY_DN106424_c0_g1_i1
TRINITY_DN106429_c0_g1_i1	.	CDS	72	482	.	+	.	ID=TRINITY_DN106429_c0_g1_i1
TRINITY_DN106433_c0_g1_i1	.	CDS	11	955	.	+	.	ID=TRINITY_DN106433_c0_g1_i1
TRINITY_DN106437_c0_g1_i1	.	CDS	30	636	.	+	.	ID=TRINITY_DN106437_c0_g1_i1
TRINITY_DN10643_c0_g1_i1	.	CDS	35	471	.	+	.	ID=TRINITY_DN10643_c0_g1_i1
TRINITY_DN106440_c0_g1_i1	.	CDS	6	320	.	+	.	ID=TRINITY_DN106440_c0_g1_i1
TRINITY_DN106441_c0_g1_i1	.	CDS	199	811	.	+	.	ID=TRINITY_DN106441_c0_g1_i1
TRINITY_DN106443_c1_g1_i1	.	CDS	97	1431	.	+	.	ID=TRINITY_DN106443_c1_g1_i1
TRINITY_DN106456_c0_g1_i1	.	CDS	119	714	.	+	.	ID=TRINITY_DN106456_c0_g1_i1
TRINITY_DN106460_c0_g1_i1	.	CDS	23	481	.	+	.	ID=TRINITY_DN106460_c0_g1_i1
TRINITY_DN106466_c0_g1_i1	.	CDS	301	864	.	-	.	ID=TRINITY_DN106466_c0_g1_i1
TRINITY_DN106472_c0_g1_i1	.	CDS	352	1044	.	+	.	ID=TRINITY_DN106472_c0_g1_i1
TRINITY_DN106480_c0_g1_i1	.	CDS	78	900	.	+	.	ID=TRINITY_DN106480_c0_g1_i1
TRINITY_DN106486_c0_g1_i1	.	CDS	19	916	.	+	.	ID=TRINITY_DN106486_c0_g1_i1
TRINITY_DN106488_c0_g1_i1	.	CDS	21	492	.	+	.	ID=TRINITY_DN106488_c0_g1_i1
TRINITY_DN106492_c0_g1_i1	.	CDS	237	561	.	+	.	ID=TRINITY_DN106492_c0_g1_i1
TRINITY_DN106493_c0_g1_i1	.	CDS	260	1018	.	+	.	ID=TRINITY_DN106493_c0_g1_i1
TRINITY_DN106498_c0_g1_i1	.	CDS	48	402	.	+	.	ID=TRINITY_DN106498_c0_g1_i1
TRINITY_DN1064_c0_g1_i1	.	CDS	19	1071	.	+	.	ID=TRINITY_DN1064_c0_g1_i1
TRINITY_DN1064_c0_g1_i2	.	CDS	303	1148	.	+	.	ID=TRINITY_DN1064_c0_g1_i2
TRINITY_DN106500_c0_g1_i1	.	CDS	36	1549	.	+	.	ID=TRINITY_DN106500_c0_g1_i1
TRINITY_DN106505_c0_g1_i1	.	CDS	438	1649	.	+	.	ID=TRINITY_DN106505_c0_g1_i1
TRINITY_DN106505_c0_g1_i2	.	CDS	438	1553	.	+	.	ID=TRINITY_DN106505_c0_g1_i2
TRINITY_DN106513_c0_g1_i1	.	CDS	306	1415	.	+	.	ID=TRINITY_DN106513_c0_g1_i1
TRINITY_DN106515_c0_g1_i1	.	CDS	79	599	.	+	.	ID=TRINITY_DN106515_c0_g1_i1
TRINITY_DN106520_c0_g1_i1	.	CDS	37	696	.	+	.	ID=TRINITY_DN106520_c0_g1_i1
TRINITY_DN106523_c0_g1_i1	.	CDS	52	517	.	+	.	ID=TRINITY_DN106523_c0_g1_i1
TRINITY_DN106524_c0_g1_i1	.	CDS	47	605	.	+	.	ID=TRINITY_DN106524_c0_g1_i1
TRINITY_DN106527_c0_g1_i1	.	CDS	336	1049	.	+	.	ID=TRINITY_DN106527_c0_g1_i1
TRINITY_DN106528_c0_g1_i1	.	CDS	40	664	.	+	.	ID=TRINITY_DN106528_c0_g1_i1
TRINITY_DN106529_c0_g1_i1	.	CDS	230	535	.	+	.	ID=TRINITY_DN106529_c0_g1_i1
TRINITY_DN106537_c0_g1_i1	.	CDS	5	493	.	+	.	ID=TRINITY_DN106537_c0_g1_i1
TRINITY_DN106538_c0_g1_i1	.	CDS	14	727	.	+	.	ID=TRINITY_DN106538_c0_g1_i1
TRINITY_DN106560_c0_g1_i1	.	CDS	29	677	.	+	.	ID=TRINITY_DN106560_c0_g1_i1
TRINITY_DN106563_c0_g1_i1	.	CDS	45	1757	.	+	.	ID=TRINITY_DN106563_c0_g1_i1
TRINITY_DN106565_c0_g1_i1	.	CDS	173	504	.	+	.	ID=TRINITY_DN106565_c0_g1_i1
TRINITY_DN106570_c0_g1_i1	.	CDS	23	518	.	+	.	ID=TRINITY_DN106570_c0_g1_i1
TRINITY_DN106577_c0_g1_i1	.	CDS	115	444	.	+	.	ID=TRINITY_DN106577_c0_g1_i1
TRINITY_DN10657_c0_g1_i1	.	CDS	147	452	.	+	.	ID=TRINITY_DN10657_c0_g1_i1
TRINITY_DN106580_c0_g1_i1	.	CDS	42	435	.	+	.	ID=TRINITY_DN106580_c0_g1_i1
TRINITY_DN106583_c0_g1_i1	.	CDS	229	585	.	-	.	ID=TRINITY_DN106583_c0_g1_i1
TRINITY_DN106585_c0_g1_i1	.	CDS	284	1111	.	+	.	ID=TRINITY_DN106585_c0_g1_i1
TRINITY_DN106586_c0_g1_i1	.	CDS	114	797	.	+	.	ID=TRINITY_DN106586_c0_g1_i1
TRINITY_DN106589_c0_g1_i1	.	CDS	66	398	.	-	.	ID=TRINITY_DN106589_c0_g1_i1
TRINITY_DN106598_c0_g1_i1	.	CDS	43	672	.	+	.	ID=TRINITY_DN106598_c0_g1_i1
TRINITY_DN106599_c0_g1_i1	.	CDS	197	899	.	+	.	ID=TRINITY_DN106599_c0_g1_i1
TRINITY_DN106603_c0_g1_i1	.	CDS	116	1978	.	+	.	ID=TRINITY_DN106603_c0_g1_i1
TRINITY_DN106610_c0_g1_i1	.	CDS	92	469	.	+	.	ID=TRINITY_DN106610_c0_g1_i1
TRINITY_DN106615_c0_g1_i1	.	CDS	45	478	.	+	.	ID=TRINITY_DN106615_c0_g1_i1
TRINITY_DN106619_c0_g1_i1	.	CDS	70	618	.	+	.	ID=TRINITY_DN106619_c0_g1_i1
TRINITY_DN106623_c0_g1_i1	.	CDS	170	667	.	-	.	ID=TRINITY_DN106623_c0_g1_i1
TRINITY_DN106633_c0_g1_i1	.	CDS	49	611	.	+	.	ID=TRINITY_DN106633_c0_g1_i1
TRINITY_DN106636_c0_g1_i1	.	CDS	106	1869	.	+	.	ID=TRINITY_DN106636_c0_g1_i1
TRINITY_DN106641_c0_g1_i1	.	CDS	64	759	.	+	.	ID=TRINITY_DN106641_c0_g1_i1
TRINITY_DN106643_c0_g1_i1	.	CDS	128	2416	.	+	.	ID=TRINITY_DN106643_c0_g1_i1
TRINITY_DN106646_c0_g1_i1	.	CDS	402	713	.	-	.	ID=TRINITY_DN106646_c0_g1_i1
TRINITY_DN106649_c0_g1_i1	.	CDS	65	850	.	+	.	ID=TRINITY_DN106649_c0_g1_i1
TRINITY_DN106651_c0_g1_i1	.	CDS	498	1844	.	+	.	ID=TRINITY_DN106651_c0_g1_i1
TRINITY_DN106656_c0_g1_i1	.	CDS	15	2129	.	+	.	ID=TRINITY_DN106656_c0_g1_i1
TRINITY_DN106657_c0_g1_i1	.	CDS	6	442	.	+	.	ID=TRINITY_DN106657_c0_g1_i1
TRINITY_DN106659_c0_g1_i1	.	CDS	70	455	.	+	.	ID=TRINITY_DN106659_c0_g1_i1
TRINITY_DN10665_c0_g1_i1	.	CDS	28	333	.	+	.	ID=TRINITY_DN10665_c0_g1_i1
TRINITY_DN10665_c0_g1_i2	.	CDS	28	496	.	+	.	ID=TRINITY_DN10665_c0_g1_i2
TRINITY_DN106666_c0_g1_i1	.	CDS	137	609	.	+	.	ID=TRINITY_DN106666_c0_g1_i1
TRINITY_DN106670_c0_g1_i1	.	CDS	79	768	.	+	.	ID=TRINITY_DN106670_c0_g1_i1
TRINITY_DN106677_c0_g1_i1	.	CDS	507	1196	.	+	.	ID=TRINITY_DN106677_c0_g1_i1
TRINITY_DN106679_c0_g1_i1	.	CDS	73	419	.	+	.	ID=TRINITY_DN106679_c0_g1_i1
TRINITY_DN106683_c0_g1_i1	.	CDS	4	457	.	+	.	ID=TRINITY_DN106683_c0_g1_i1
TRINITY_DN106690_c0_g1_i1	.	CDS	65	444	.	+	.	ID=TRINITY_DN106690_c0_g1_i1
TRINITY_DN106696_c0_g1_i1	.	CDS	51	1229	.	+	.	ID=TRINITY_DN106696_c0_g1_i1
TRINITY_DN106698_c0_g1_i1	.	CDS	4	527	.	+	.	ID=TRINITY_DN106698_c0_g1_i1
TRINITY_DN106702_c0_g1_i1	.	CDS	32	1627	.	+	.	ID=TRINITY_DN106702_c0_g1_i1
TRINITY_DN106703_c0_g1_i1	.	CDS	6	398	.	+	.	ID=TRINITY_DN106703_c0_g1_i1
TRINITY_DN106705_c0_g1_i1	.	CDS	137	1633	.	+	.	ID=TRINITY_DN106705_c0_g1_i1
TRINITY_DN106716_c0_g1_i1	.	CDS	242	823	.	+	.	ID=TRINITY_DN106716_c0_g1_i1
TRINITY_DN106720_c0_g1_i1	.	CDS	71	892	.	+	.	ID=TRINITY_DN106720_c0_g1_i1
TRINITY_DN106726_c0_g1_i1	.	CDS	80	385	.	+	.	ID=TRINITY_DN106726_c0_g1_i1
TRINITY_DN106727_c0_g1_i1	.	CDS	4	722	.	+	.	ID=TRINITY_DN106727_c0_g1_i1
TRINITY_DN10672_c0_g1_i1	.	CDS	140	2959	.	+	.	ID=TRINITY_DN10672_c0_g1_i1
TRINITY_DN106738_c0_g1_i1	.	CDS	263	631	.	+	.	ID=TRINITY_DN106738_c0_g1_i1
TRINITY_DN106739_c0_g1_i1	.	CDS	26	409	.	+	.	ID=TRINITY_DN106739_c0_g1_i1
TRINITY_DN10673_c0_g1_i1	.	CDS	8	557	.	+	.	ID=TRINITY_DN10673_c0_g1_i1
TRINITY_DN106740_c0_g1_i1	.	CDS	3	534	.	+	.	ID=TRINITY_DN106740_c0_g1_i1
TRINITY_DN106745_c0_g1_i1	.	CDS	128	499	.	+	.	ID=TRINITY_DN106745_c0_g1_i1
TRINITY_DN106753_c0_g1_i1	.	CDS	60	869	.	+	.	ID=TRINITY_DN106753_c0_g1_i1
TRINITY_DN106755_c0_g1_i1	.	CDS	131	607	.	+	.	ID=TRINITY_DN106755_c0_g1_i1
TRINITY_DN106756_c0_g1_i1	.	CDS	290	778	.	-	.	ID=TRINITY_DN106756_c0_g1_i1
TRINITY_DN106774_c0_g1_i1	.	CDS	7	615	.	+	.	ID=TRINITY_DN106774_c0_g1_i1
TRINITY_DN106775_c0_g1_i1	.	CDS	93	1127	.	+	.	ID=TRINITY_DN106775_c0_g1_i1
TRINITY_DN106777_c0_g1_i1	.	CDS	182	610	.	+	.	ID=TRINITY_DN106777_c0_g1_i1
TRINITY_DN106778_c0_g1_i1	.	CDS	54	1046	.	+	.	ID=TRINITY_DN106778_c0_g1_i1
TRINITY_DN106779_c0_g1_i1	.	CDS	116	680	.	+	.	ID=TRINITY_DN106779_c0_g1_i1
TRINITY_DN106788_c0_g1_i1	.	CDS	16	420	.	+	.	ID=TRINITY_DN106788_c0_g1_i1
TRINITY_DN106794_c0_g1_i1	.	CDS	214	527	.	+	.	ID=TRINITY_DN106794_c0_g1_i1
TRINITY_DN106800_c0_g1_i1	.	CDS	29	581	.	+	.	ID=TRINITY_DN106800_c0_g1_i1
TRINITY_DN106811_c0_g1_i1	.	CDS	106	627	.	+	.	ID=TRINITY_DN106811_c0_g1_i1
TRINITY_DN106814_c0_g1_i1	.	CDS	36	1013	.	+	.	ID=TRINITY_DN106814_c0_g1_i1
TRINITY_DN106817_c0_g1_i1	.	CDS	39	429	.	+	.	ID=TRINITY_DN106817_c0_g1_i1
TRINITY_DN106821_c0_g1_i1	.	CDS	1	544	.	-	.	ID=TRINITY_DN106821_c0_g1_i1
TRINITY_DN106822_c0_g1_i1	.	CDS	143	733	.	+	.	ID=TRINITY_DN106822_c0_g1_i1
TRINITY_DN106823_c0_g1_i1	.	CDS	49	449	.	+	.	ID=TRINITY_DN106823_c0_g1_i1
TRINITY_DN106824_c0_g1_i1	.	CDS	32	484	.	+	.	ID=TRINITY_DN106824_c0_g1_i1
TRINITY_DN10683_c0_g1_i1	.	CDS	137	546	.	+	.	ID=TRINITY_DN10683_c0_g1_i1
TRINITY_DN106841_c0_g1_i1	.	CDS	65	767	.	+	.	ID=TRINITY_DN106841_c0_g1_i1
TRINITY_DN106845_c0_g1_i1	.	CDS	82	426	.	+	.	ID=TRINITY_DN106845_c0_g1_i1
TRINITY_DN10684_c0_g1_i1	.	CDS	68	624	.	+	.	ID=TRINITY_DN10684_c0_g1_i1
TRINITY_DN10684_c0_g1_i2	.	CDS	68	624	.	+	.	ID=TRINITY_DN10684_c0_g1_i2
TRINITY_DN106859_c0_g1_i1	.	CDS	29	403	.	+	.	ID=TRINITY_DN106859_c0_g1_i1
TRINITY_DN106861_c0_g1_i1	.	CDS	485	972	.	+	.	ID=TRINITY_DN106861_c0_g1_i1
TRINITY_DN106872_c0_g1_i1	.	CDS	81	1445	.	+	.	ID=TRINITY_DN106872_c0_g1_i1
TRINITY_DN106880_c0_g1_i1	.	CDS	239	1429	.	+	.	ID=TRINITY_DN106880_c0_g1_i1
TRINITY_DN106883_c0_g1_i1	.	CDS	20	621	.	+	.	ID=TRINITY_DN106883_c0_g1_i1
TRINITY_DN106890_c0_g1_i1	.	CDS	22	578	.	+	.	ID=TRINITY_DN106890_c0_g1_i1
TRINITY_DN106891_c0_g1_i1	.	CDS	61	432	.	-	.	ID=TRINITY_DN106891_c0_g1_i1
TRINITY_DN106895_c0_g1_i1	.	CDS	180	963	.	+	.	ID=TRINITY_DN106895_c0_g1_i1
TRINITY_DN106897_c0_g1_i1	.	CDS	15	1112	.	+	.	ID=TRINITY_DN106897_c0_g1_i1
TRINITY_DN106898_c0_g1_i1	.	CDS	43	1542	.	+	.	ID=TRINITY_DN106898_c0_g1_i1
TRINITY_DN106903_c0_g1_i1	.	CDS	91	420	.	-	.	ID=TRINITY_DN106903_c0_g1_i1
TRINITY_DN106905_c0_g1_i1	.	CDS	24	415	.	+	.	ID=TRINITY_DN106905_c0_g1_i1
TRINITY_DN106913_c0_g1_i1	.	CDS	125	1877	.	+	.	ID=TRINITY_DN106913_c0_g1_i1
TRINITY_DN106921_c0_g1_i1	.	CDS	186	615	.	+	.	ID=TRINITY_DN106921_c0_g1_i1
TRINITY_DN106922_c0_g1_i1	.	CDS	1	426	.	-	.	ID=TRINITY_DN106922_c0_g1_i1
TRINITY_DN10692_c0_g1_i1	.	CDS	121	652	.	+	.	ID=TRINITY_DN10692_c0_g1_i1
TRINITY_DN106934_c0_g1_i1	.	CDS	37	502	.	+	.	ID=TRINITY_DN106934_c0_g1_i1
TRINITY_DN106935_c0_g1_i1	.	CDS	59	1097	.	+	.	ID=TRINITY_DN106935_c0_g1_i1
TRINITY_DN106937_c0_g1_i1	.	CDS	51	524	.	+	.	ID=TRINITY_DN106937_c0_g1_i1
TRINITY_DN106938_c0_g1_i2	.	CDS	221	772	.	+	.	ID=TRINITY_DN106938_c0_g1_i2
TRINITY_DN106947_c0_g1_i1	.	CDS	28	720	.	+	.	ID=TRINITY_DN106947_c0_g1_i1
TRINITY_DN106953_c0_g1_i1	.	CDS	32	610	.	+	.	ID=TRINITY_DN106953_c0_g1_i1
TRINITY_DN106954_c0_g1_i1	.	CDS	66	496	.	+	.	ID=TRINITY_DN106954_c0_g1_i1
TRINITY_DN106956_c0_g1_i1	.	CDS	68	511	.	+	.	ID=TRINITY_DN106956_c0_g1_i1
TRINITY_DN10695_c0_g1_i1	.	CDS	9	469	.	+	.	ID=TRINITY_DN10695_c0_g1_i1
TRINITY_DN10695_c0_g1_i2	.	CDS	9	548	.	+	.	ID=TRINITY_DN10695_c0_g1_i2
TRINITY_DN106962_c0_g1_i1	.	CDS	62	388	.	+	.	ID=TRINITY_DN106962_c0_g1_i1
TRINITY_DN106974_c0_g1_i1	.	CDS	65	388	.	-	.	ID=TRINITY_DN106974_c0_g1_i1
TRINITY_DN106976_c0_g1_i1	.	CDS	97	1530	.	+	.	ID=TRINITY_DN106976_c0_g1_i1
TRINITY_DN106978_c0_g1_i1	.	CDS	1	360	.	-	.	ID=TRINITY_DN106978_c0_g1_i1
TRINITY_DN106980_c0_g1_i1	.	CDS	4	468	.	+	.	ID=TRINITY_DN106980_c0_g1_i1
TRINITY_DN106983_c0_g1_i1	.	CDS	1466	1777	.	-	.	ID=TRINITY_DN106983_c0_g1_i1
TRINITY_DN106987_c0_g1_i1	.	CDS	19	751	.	+	.	ID=TRINITY_DN106987_c0_g1_i1
TRINITY_DN106995_c0_g1_i1	.	CDS	16	528	.	+	.	ID=TRINITY_DN106995_c0_g1_i1
TRINITY_DN107002_c0_g1_i1	.	CDS	31	519	.	+	.	ID=TRINITY_DN107002_c0_g1_i1
TRINITY_DN107004_c0_g1_i1	.	CDS	139	612	.	+	.	ID=TRINITY_DN107004_c0_g1_i1
TRINITY_DN107006_c0_g1_i1	.	CDS	30	488	.	+	.	ID=TRINITY_DN107006_c0_g1_i1
TRINITY_DN107009_c0_g1_i1	.	CDS	249	689	.	+	.	ID=TRINITY_DN107009_c0_g1_i1
TRINITY_DN107010_c0_g1_i1	.	CDS	194	535	.	+	.	ID=TRINITY_DN107010_c0_g1_i1
TRINITY_DN107010_c0_g1_i2	.	CDS	194	535	.	+	.	ID=TRINITY_DN107010_c0_g1_i2
TRINITY_DN10701_c0_g1_i1	.	CDS	67	664	.	+	.	ID=TRINITY_DN10701_c0_g1_i1
TRINITY_DN10701_c0_g1_i2	.	CDS	307	729	.	+	.	ID=TRINITY_DN10701_c0_g1_i2
TRINITY_DN107028_c0_g1_i1	.	CDS	90	410	.	+	.	ID=TRINITY_DN107028_c0_g1_i1
TRINITY_DN107033_c0_g1_i1	.	CDS	83	886	.	+	.	ID=TRINITY_DN107033_c0_g1_i1
TRINITY_DN107038_c0_g1_i1	.	CDS	56	783	.	+	.	ID=TRINITY_DN107038_c0_g1_i1
TRINITY_DN10703_c0_g1_i1	.	CDS	45	404	.	+	.	ID=TRINITY_DN10703_c0_g1_i1
TRINITY_DN107045_c0_g1_i1	.	CDS	43	758	.	+	.	ID=TRINITY_DN107045_c0_g1_i1
TRINITY_DN107047_c0_g1_i1	.	CDS	325	752	.	+	.	ID=TRINITY_DN107047_c0_g1_i1
TRINITY_DN107048_c0_g1_i1	.	CDS	30	350	.	+	.	ID=TRINITY_DN107048_c0_g1_i1
TRINITY_DN10704_c0_g1_i1	.	CDS	926	1360	.	+	.	ID=TRINITY_DN10704_c0_g1_i1
TRINITY_DN107052_c0_g1_i1	.	CDS	99	427	.	+	.	ID=TRINITY_DN107052_c0_g1_i1
TRINITY_DN107054_c0_g1_i1	.	CDS	140	474	.	+	.	ID=TRINITY_DN107054_c0_g1_i1
TRINITY_DN107057_c0_g1_i1	.	CDS	227	550	.	+	.	ID=TRINITY_DN107057_c0_g1_i1
TRINITY_DN107059_c0_g1_i1	.	CDS	59	454	.	+	.	ID=TRINITY_DN107059_c0_g1_i1
TRINITY_DN10705_c0_g1_i1	.	CDS	93	821	.	+	.	ID=TRINITY_DN10705_c0_g1_i1
TRINITY_DN107060_c0_g1_i1	.	CDS	182	1087	.	+	.	ID=TRINITY_DN107060_c0_g1_i1
TRINITY_DN10706_c0_g1_i1	.	CDS	56	850	.	+	.	ID=TRINITY_DN10706_c0_g1_i1
TRINITY_DN107072_c0_g1_i1	.	CDS	77	481	.	+	.	ID=TRINITY_DN107072_c0_g1_i1
TRINITY_DN107076_c0_g1_i1	.	CDS	184	679	.	+	.	ID=TRINITY_DN107076_c0_g1_i1
TRINITY_DN107078_c0_g1_i1	.	CDS	256	1430	.	+	.	ID=TRINITY_DN107078_c0_g1_i1
TRINITY_DN107086_c0_g1_i1	.	CDS	102	671	.	+	.	ID=TRINITY_DN107086_c0_g1_i1
TRINITY_DN107089_c0_g1_i1	.	CDS	46	632	.	+	.	ID=TRINITY_DN107089_c0_g1_i1
TRINITY_DN107090_c0_g1_i1	.	CDS	48	419	.	+	.	ID=TRINITY_DN107090_c0_g1_i1
TRINITY_DN107096_c0_g1_i1	.	CDS	74	517	.	+	.	ID=TRINITY_DN107096_c0_g1_i1
TRINITY_DN10709_c0_g1_i1	.	CDS	395	937	.	+	.	ID=TRINITY_DN10709_c0_g1_i1
TRINITY_DN10709_c0_g1_i2	.	CDS	81	869	.	+	.	ID=TRINITY_DN10709_c0_g1_i2
TRINITY_DN1070_c0_g1_i1	.	CDS	35	1360	.	+	.	ID=TRINITY_DN1070_c0_g1_i1
TRINITY_DN1070_c0_g1_i2	.	CDS	790	1443	.	+	.	ID=TRINITY_DN1070_c0_g1_i2
TRINITY_DN107103_c0_g1_i1	.	CDS	29	439	.	+	.	ID=TRINITY_DN107103_c0_g1_i1
TRINITY_DN107110_c0_g1_i1	.	CDS	1	363	.	-	.	ID=TRINITY_DN107110_c0_g1_i1
TRINITY_DN107111_c0_g1_i1	.	CDS	2	460	.	+	.	ID=TRINITY_DN107111_c0_g1_i1
TRINITY_DN107119_c0_g1_i1	.	CDS	19	876	.	+	.	ID=TRINITY_DN107119_c0_g1_i1
TRINITY_DN10711_c0_g2_i1	.	CDS	265	608	.	+	.	ID=TRINITY_DN10711_c0_g2_i1
TRINITY_DN107122_c0_g1_i1	.	CDS	31	531	.	+	.	ID=TRINITY_DN107122_c0_g1_i1
TRINITY_DN10713_c0_g1_i1	.	CDS	124	576	.	+	.	ID=TRINITY_DN10713_c0_g1_i1
TRINITY_DN107148_c0_g1_i1	.	CDS	91	447	.	-	.	ID=TRINITY_DN107148_c0_g1_i1
TRINITY_DN107152_c0_g1_i1	.	CDS	23	470	.	+	.	ID=TRINITY_DN107152_c0_g1_i1
TRINITY_DN107153_c0_g1_i1	.	CDS	24	1295	.	+	.	ID=TRINITY_DN107153_c0_g1_i1
TRINITY_DN107159_c0_g1_i1	.	CDS	21	404	.	+	.	ID=TRINITY_DN107159_c0_g1_i1
TRINITY_DN107161_c0_g1_i1	.	CDS	93	2744	.	+	.	ID=TRINITY_DN107161_c0_g1_i1
TRINITY_DN107162_c0_g1_i1	.	CDS	14	518	.	+	.	ID=TRINITY_DN107162_c0_g1_i1
TRINITY_DN107164_c0_g1_i1	.	CDS	215	664	.	+	.	ID=TRINITY_DN107164_c0_g1_i1
TRINITY_DN107169_c0_g1_i1	.	CDS	117	521	.	+	.	ID=TRINITY_DN107169_c0_g1_i1
TRINITY_DN107171_c0_g1_i1	.	CDS	47	373	.	+	.	ID=TRINITY_DN107171_c0_g1_i1
TRINITY_DN107186_c0_g1_i1	.	CDS	397	812	.	+	.	ID=TRINITY_DN107186_c0_g1_i1
TRINITY_DN107187_c0_g1_i1	.	CDS	82	1323	.	+	.	ID=TRINITY_DN107187_c0_g1_i1
TRINITY_DN107197_c0_g1_i1	.	CDS	25	1869	.	+	.	ID=TRINITY_DN107197_c0_g1_i1
TRINITY_DN107198_c0_g1_i1	.	CDS	151	2337	.	+	.	ID=TRINITY_DN107198_c0_g1_i1
TRINITY_DN107199_c0_g1_i1	.	CDS	203	582	.	+	.	ID=TRINITY_DN107199_c0_g1_i1
TRINITY_DN107210_c0_g1_i1	.	CDS	57	617	.	+	.	ID=TRINITY_DN107210_c0_g1_i1
TRINITY_DN107212_c0_g1_i1	.	CDS	21	1522	.	+	.	ID=TRINITY_DN107212_c0_g1_i1
TRINITY_DN107213_c0_g1_i1	.	CDS	32	542	.	+	.	ID=TRINITY_DN107213_c0_g1_i1
TRINITY_DN107219_c0_g1_i1	.	CDS	521	1174	.	+	.	ID=TRINITY_DN107219_c0_g1_i1
TRINITY_DN107226_c0_g1_i1	.	CDS	152	564	.	+	.	ID=TRINITY_DN107226_c0_g1_i1
TRINITY_DN107238_c0_g1_i1	.	CDS	71	879	.	+	.	ID=TRINITY_DN107238_c0_g1_i1
TRINITY_DN107249_c0_g1_i1	.	CDS	26	492	.	+	.	ID=TRINITY_DN107249_c0_g1_i1
TRINITY_DN107254_c0_g1_i1	.	CDS	81	623	.	+	.	ID=TRINITY_DN107254_c0_g1_i1
TRINITY_DN107257_c0_g1_i1	.	CDS	192	680	.	+	.	ID=TRINITY_DN107257_c0_g1_i1
TRINITY_DN107258_c0_g1_i1	.	CDS	126	784	.	+	.	ID=TRINITY_DN107258_c0_g1_i1
TRINITY_DN10725_c0_g1_i1	.	CDS	61	534	.	+	.	ID=TRINITY_DN10725_c0_g1_i1
TRINITY_DN107285_c0_g1_i1	.	CDS	24	527	.	+	.	ID=TRINITY_DN107285_c0_g1_i1
TRINITY_DN107287_c0_g1_i1	.	CDS	298	1632	.	+	.	ID=TRINITY_DN107287_c0_g1_i1
TRINITY_DN107289_c0_g1_i1	.	CDS	221	667	.	+	.	ID=TRINITY_DN107289_c0_g1_i1
TRINITY_DN107295_c0_g1_i1	.	CDS	42	1289	.	+	.	ID=TRINITY_DN107295_c0_g1_i1
TRINITY_DN10729_c0_g1_i1	.	CDS	115	437	.	+	.	ID=TRINITY_DN10729_c0_g1_i1
TRINITY_DN107302_c1_g1_i1	.	CDS	76	400	.	+	.	ID=TRINITY_DN107302_c1_g1_i1
TRINITY_DN107309_c0_g1_i1	.	CDS	1	394	.	-	.	ID=TRINITY_DN107309_c0_g1_i1
TRINITY_DN107311_c0_g1_i1	.	CDS	311	1360	.	+	.	ID=TRINITY_DN107311_c0_g1_i1
TRINITY_DN107320_c0_g1_i1	.	CDS	1	534	.	+	.	ID=TRINITY_DN107320_c0_g1_i1
TRINITY_DN107327_c0_g1_i1	.	CDS	38	1362	.	+	.	ID=TRINITY_DN107327_c0_g1_i1
TRINITY_DN107333_c0_g1_i1	.	CDS	1	939	.	-	.	ID=TRINITY_DN107333_c0_g1_i1
TRINITY_DN107339_c0_g1_i1	.	CDS	48	698	.	+	.	ID=TRINITY_DN107339_c0_g1_i1
TRINITY_DN107342_c0_g1_i1	.	CDS	37	414	.	+	.	ID=TRINITY_DN107342_c0_g1_i1
TRINITY_DN107354_c0_g1_i1	.	CDS	125	1074	.	+	.	ID=TRINITY_DN107354_c0_g1_i1
TRINITY_DN107358_c0_g1_i1	.	CDS	26	625	.	+	.	ID=TRINITY_DN107358_c0_g1_i1
TRINITY_DN107359_c0_g1_i1	.	CDS	172	552	.	+	.	ID=TRINITY_DN107359_c0_g1_i1
TRINITY_DN107364_c0_g1_i1	.	CDS	41	1273	.	+	.	ID=TRINITY_DN107364_c0_g1_i1
TRINITY_DN107365_c0_g1_i1	.	CDS	59	418	.	+	.	ID=TRINITY_DN107365_c0_g1_i1
TRINITY_DN107370_c0_g1_i1	.	CDS	161	1138	.	+	.	ID=TRINITY_DN107370_c0_g1_i1
TRINITY_DN107371_c0_g1_i1	.	CDS	829	1375	.	+	.	ID=TRINITY_DN107371_c0_g1_i1
TRINITY_DN107375_c0_g1_i1	.	CDS	170	662	.	+	.	ID=TRINITY_DN107375_c0_g1_i1
TRINITY_DN107383_c0_g1_i1	.	CDS	128	1012	.	+	.	ID=TRINITY_DN107383_c0_g1_i1
TRINITY_DN107384_c0_g1_i1	.	CDS	80	519	.	+	.	ID=TRINITY_DN107384_c0_g1_i1
TRINITY_DN107386_c0_g1_i1	.	CDS	220	594	.	+	.	ID=TRINITY_DN107386_c0_g1_i1
TRINITY_DN107387_c0_g1_i1	.	CDS	33	470	.	-	.	ID=TRINITY_DN107387_c0_g1_i1
TRINITY_DN107389_c0_g1_i1	.	CDS	57	439	.	+	.	ID=TRINITY_DN107389_c0_g1_i1
TRINITY_DN10738_c0_g1_i1	.	CDS	273	621	.	+	.	ID=TRINITY_DN10738_c0_g1_i1
TRINITY_DN10738_c0_g2_i1	.	CDS	245	1975	.	+	.	ID=TRINITY_DN10738_c0_g2_i1
TRINITY_DN107396_c0_g1_i1	.	CDS	78	1298	.	+	.	ID=TRINITY_DN107396_c0_g1_i1
TRINITY_DN1073_c0_g1_i1	.	CDS	24	681	.	+	.	ID=TRINITY_DN1073_c0_g1_i1
TRINITY_DN107404_c0_g1_i1	.	CDS	57	371	.	+	.	ID=TRINITY_DN107404_c0_g1_i1
TRINITY_DN107416_c0_g1_i1	.	CDS	2	941	.	+	.	ID=TRINITY_DN107416_c0_g1_i1
TRINITY_DN107424_c0_g1_i1	.	CDS	106	410	.	+	.	ID=TRINITY_DN107424_c0_g1_i1
TRINITY_DN107426_c0_g1_i1	.	CDS	67	411	.	+	.	ID=TRINITY_DN107426_c0_g1_i1
TRINITY_DN107439_c0_g1_i1	.	CDS	110	616	.	+	.	ID=TRINITY_DN107439_c0_g1_i1
TRINITY_DN10743_c0_g1_i1	.	CDS	84	807	.	+	.	ID=TRINITY_DN10743_c0_g1_i1
TRINITY_DN107444_c0_g1_i1	.	CDS	48	450	.	+	.	ID=TRINITY_DN107444_c0_g1_i1
TRINITY_DN107448_c0_g1_i1	.	CDS	168	551	.	+	.	ID=TRINITY_DN107448_c0_g1_i1
TRINITY_DN107450_c0_g1_i1	.	CDS	69	435	.	+	.	ID=TRINITY_DN107450_c0_g1_i1
TRINITY_DN107452_c0_g1_i1	.	CDS	83	568	.	+	.	ID=TRINITY_DN107452_c0_g1_i1
TRINITY_DN107455_c0_g1_i1	.	CDS	181	727	.	+	.	ID=TRINITY_DN107455_c0_g1_i1
TRINITY_DN107466_c0_g1_i1	.	CDS	400	784	.	+	.	ID=TRINITY_DN107466_c0_g1_i1
TRINITY_DN107469_c0_g1_i1	.	CDS	108	429	.	+	.	ID=TRINITY_DN107469_c0_g1_i1
TRINITY_DN107471_c0_g1_i1	.	CDS	120	1002	.	+	.	ID=TRINITY_DN107471_c0_g1_i1
TRINITY_DN107492_c0_g1_i1	.	CDS	385	774	.	+	.	ID=TRINITY_DN107492_c0_g1_i1
TRINITY_DN107494_c0_g1_i1	.	CDS	201	640	.	+	.	ID=TRINITY_DN107494_c0_g1_i1
TRINITY_DN107497_c0_g1_i1	.	CDS	135	854	.	+	.	ID=TRINITY_DN107497_c0_g1_i1
TRINITY_DN107499_c0_g1_i1	.	CDS	57	871	.	+	.	ID=TRINITY_DN107499_c0_g1_i1
TRINITY_DN107499_c0_g1_i2	.	CDS	57	689	.	+	.	ID=TRINITY_DN107499_c0_g1_i2
TRINITY_DN107499_c0_g1_i3	.	CDS	28	657	.	+	.	ID=TRINITY_DN107499_c0_g1_i3
TRINITY_DN107499_c0_g1_i4	.	CDS	28	839	.	+	.	ID=TRINITY_DN107499_c0_g1_i4
TRINITY_DN1074_c0_g1_i1	.	CDS	241	885	.	+	.	ID=TRINITY_DN1074_c0_g1_i1
TRINITY_DN107500_c0_g1_i1	.	CDS	26	440	.	+	.	ID=TRINITY_DN107500_c0_g1_i1
TRINITY_DN107505_c0_g1_i1	.	CDS	158	866	.	+	.	ID=TRINITY_DN107505_c0_g1_i1
TRINITY_DN107507_c0_g1_i1	.	CDS	1035	1997	.	+	.	ID=TRINITY_DN107507_c0_g1_i1
TRINITY_DN107508_c0_g1_i1	.	CDS	167	514	.	-	.	ID=TRINITY_DN107508_c0_g1_i1
TRINITY_DN107510_c0_g1_i1	.	CDS	83	426	.	+	.	ID=TRINITY_DN107510_c0_g1_i1
TRINITY_DN107514_c0_g1_i1	.	CDS	76	642	.	+	.	ID=TRINITY_DN107514_c0_g1_i1
TRINITY_DN107523_c0_g1_i1	.	CDS	21	794	.	+	.	ID=TRINITY_DN107523_c0_g1_i1
TRINITY_DN107525_c0_g1_i1	.	CDS	55	592	.	+	.	ID=TRINITY_DN107525_c0_g1_i1
TRINITY_DN10753_c0_g1_i1	.	CDS	533	874	.	-	.	ID=TRINITY_DN10753_c0_g1_i1
TRINITY_DN10753_c0_g1_i2	.	CDS	508	849	.	-	.	ID=TRINITY_DN10753_c0_g1_i2
TRINITY_DN10754_c0_g1_i1	.	CDS	117	1313	.	+	.	ID=TRINITY_DN10754_c0_g1_i1
TRINITY_DN107557_c0_g1_i1	.	CDS	39	408	.	+	.	ID=TRINITY_DN107557_c0_g1_i1
TRINITY_DN107560_c0_g1_i1	.	CDS	80	898	.	+	.	ID=TRINITY_DN107560_c0_g1_i1
TRINITY_DN107561_c0_g1_i1	.	CDS	100	663	.	+	.	ID=TRINITY_DN107561_c0_g1_i1
TRINITY_DN107563_c0_g1_i1	.	CDS	378	1548	.	+	.	ID=TRINITY_DN107563_c0_g1_i1
TRINITY_DN107564_c0_g1_i1	.	CDS	16	696	.	+	.	ID=TRINITY_DN107564_c0_g1_i1
TRINITY_DN107565_c0_g1_i1	.	CDS	104	751	.	+	.	ID=TRINITY_DN107565_c0_g1_i1
TRINITY_DN107566_c0_g1_i1	.	CDS	100	713	.	+	.	ID=TRINITY_DN107566_c0_g1_i1
TRINITY_DN107568_c0_g1_i1	.	CDS	4	2601	.	+	.	ID=TRINITY_DN107568_c0_g1_i1
TRINITY_DN10756_c0_g1_i1	.	CDS	34	421	.	+	.	ID=TRINITY_DN10756_c0_g1_i1
TRINITY_DN107576_c0_g1_i1	.	CDS	28	404	.	+	.	ID=TRINITY_DN107576_c0_g1_i1
TRINITY_DN107578_c0_g1_i1	.	CDS	195	562	.	+	.	ID=TRINITY_DN107578_c0_g1_i1
TRINITY_DN107579_c0_g1_i1	.	CDS	243	545	.	+	.	ID=TRINITY_DN107579_c0_g1_i1
TRINITY_DN10758_c0_g2_i1	.	CDS	79	442	.	+	.	ID=TRINITY_DN10758_c0_g2_i1
TRINITY_DN10759_c0_g1_i1	.	CDS	3	539	.	+	.	ID=TRINITY_DN10759_c0_g1_i1
TRINITY_DN107605_c0_g1_i1	.	CDS	174	1250	.	+	.	ID=TRINITY_DN107605_c0_g1_i1
TRINITY_DN107608_c0_g1_i1	.	CDS	53	545	.	+	.	ID=TRINITY_DN107608_c0_g1_i1
TRINITY_DN107611_c0_g1_i1	.	CDS	57	466	.	+	.	ID=TRINITY_DN107611_c0_g1_i1
TRINITY_DN107621_c0_g1_i1	.	CDS	65	436	.	+	.	ID=TRINITY_DN107621_c0_g1_i1
TRINITY_DN107624_c0_g1_i1	.	CDS	189	689	.	+	.	ID=TRINITY_DN107624_c0_g1_i1
TRINITY_DN107624_c0_g1_i2	.	CDS	189	998	.	+	.	ID=TRINITY_DN107624_c0_g1_i2
TRINITY_DN107626_c0_g1_i1	.	CDS	12	371	.	+	.	ID=TRINITY_DN107626_c0_g1_i1
TRINITY_DN10762_c0_g1_i1	.	CDS	105	1517	.	+	.	ID=TRINITY_DN10762_c0_g1_i1
TRINITY_DN10762_c0_g1_i3	.	CDS	105	1520	.	+	.	ID=TRINITY_DN10762_c0_g1_i3
TRINITY_DN107630_c0_g1_i1	.	CDS	11	450	.	+	.	ID=TRINITY_DN107630_c0_g1_i1
TRINITY_DN107638_c0_g1_i1	.	CDS	18	428	.	+	.	ID=TRINITY_DN107638_c0_g1_i1
TRINITY_DN10763_c0_g1_i1	.	CDS	42	595	.	+	.	ID=TRINITY_DN10763_c0_g1_i1
TRINITY_DN107646_c0_g1_i1	.	CDS	141	775	.	+	.	ID=TRINITY_DN107646_c0_g1_i1
TRINITY_DN10764_c0_g1_i1	.	CDS	141	853	.	+	.	ID=TRINITY_DN10764_c0_g1_i1
TRINITY_DN107653_c0_g1_i1	.	CDS	204	563	.	+	.	ID=TRINITY_DN107653_c0_g1_i1
TRINITY_DN107654_c0_g1_i1	.	CDS	29	580	.	+	.	ID=TRINITY_DN107654_c0_g1_i1
TRINITY_DN107657_c0_g1_i1	.	CDS	189	562	.	+	.	ID=TRINITY_DN107657_c0_g1_i1
TRINITY_DN107658_c0_g1_i1	.	CDS	23	562	.	+	.	ID=TRINITY_DN107658_c0_g1_i1
TRINITY_DN107659_c0_g1_i1	.	CDS	33	3836	.	+	.	ID=TRINITY_DN107659_c0_g1_i1
TRINITY_DN107671_c0_g1_i1	.	CDS	30	338	.	+	.	ID=TRINITY_DN107671_c0_g1_i1
TRINITY_DN107676_c0_g1_i1	.	CDS	170	820	.	+	.	ID=TRINITY_DN107676_c0_g1_i1
TRINITY_DN107680_c0_g1_i1	.	CDS	104	427	.	+	.	ID=TRINITY_DN107680_c0_g1_i1
TRINITY_DN107688_c0_g1_i1	.	CDS	470	907	.	+	.	ID=TRINITY_DN107688_c0_g1_i1
TRINITY_DN107695_c0_g1_i1	.	CDS	68	1112	.	+	.	ID=TRINITY_DN107695_c0_g1_i1
TRINITY_DN107704_c0_g1_i1	.	CDS	9	583	.	+	.	ID=TRINITY_DN107704_c0_g1_i1
TRINITY_DN107709_c0_g1_i1	.	CDS	27	813	.	+	.	ID=TRINITY_DN107709_c0_g1_i1
TRINITY_DN107713_c0_g1_i1	.	CDS	32	614	.	+	.	ID=TRINITY_DN107713_c0_g1_i1
TRINITY_DN107718_c0_g1_i1	.	CDS	710	1054	.	+	.	ID=TRINITY_DN107718_c0_g1_i1
TRINITY_DN10771_c0_g1_i1	.	CDS	190	612	.	+	.	ID=TRINITY_DN10771_c0_g1_i1
TRINITY_DN107721_c0_g1_i1	.	CDS	51	946	.	+	.	ID=TRINITY_DN107721_c0_g1_i1
TRINITY_DN107729_c0_g1_i1	.	CDS	120	796	.	+	.	ID=TRINITY_DN107729_c0_g1_i1
TRINITY_DN10772_c0_g2_i1	.	CDS	430	792	.	+	.	ID=TRINITY_DN10772_c0_g2_i1
TRINITY_DN107730_c0_g1_i1	.	CDS	31	564	.	+	.	ID=TRINITY_DN107730_c0_g1_i1
TRINITY_DN107731_c0_g1_i1	.	CDS	68	640	.	+	.	ID=TRINITY_DN107731_c0_g1_i1
TRINITY_DN107733_c0_g1_i1	.	CDS	310	618	.	+	.	ID=TRINITY_DN107733_c0_g1_i1
TRINITY_DN107735_c0_g1_i1	.	CDS	36	536	.	+	.	ID=TRINITY_DN107735_c0_g1_i1
TRINITY_DN107736_c0_g1_i1	.	CDS	167	525	.	+	.	ID=TRINITY_DN107736_c0_g1_i1
TRINITY_DN107739_c0_g1_i1	.	CDS	397	1140	.	+	.	ID=TRINITY_DN107739_c0_g1_i1
TRINITY_DN107746_c0_g1_i1	.	CDS	72	412	.	+	.	ID=TRINITY_DN107746_c0_g1_i1
TRINITY_DN107758_c0_g1_i1	.	CDS	121	654	.	+	.	ID=TRINITY_DN107758_c0_g1_i1
TRINITY_DN10776_c0_g1_i2	.	CDS	217	597	.	+	.	ID=TRINITY_DN10776_c0_g1_i2
TRINITY_DN107772_c0_g1_i1	.	CDS	83	505	.	+	.	ID=TRINITY_DN107772_c0_g1_i1
TRINITY_DN107775_c0_g1_i1	.	CDS	83	448	.	-	.	ID=TRINITY_DN107775_c0_g1_i1
TRINITY_DN107779_c0_g1_i1	.	CDS	1	1082	.	-	.	ID=TRINITY_DN107779_c0_g1_i1
TRINITY_DN107781_c0_g1_i1	.	CDS	69	719	.	+	.	ID=TRINITY_DN107781_c0_g1_i1
TRINITY_DN107786_c0_g1_i1	.	CDS	197	501	.	+	.	ID=TRINITY_DN107786_c0_g1_i1
TRINITY_DN107790_c0_g1_i1	.	CDS	311	625	.	+	.	ID=TRINITY_DN107790_c0_g1_i1
TRINITY_DN107793_c0_g1_i1	.	CDS	3	424	.	+	.	ID=TRINITY_DN107793_c0_g1_i1
TRINITY_DN107797_c0_g1_i1	.	CDS	77	496	.	+	.	ID=TRINITY_DN107797_c0_g1_i1
TRINITY_DN107803_c0_g1_i1	.	CDS	136	1005	.	+	.	ID=TRINITY_DN107803_c0_g1_i1
TRINITY_DN107809_c0_g1_i1	.	CDS	158	844	.	+	.	ID=TRINITY_DN107809_c0_g1_i1
TRINITY_DN107813_c0_g1_i1	.	CDS	108	474	.	+	.	ID=TRINITY_DN107813_c0_g1_i1
TRINITY_DN107823_c0_g1_i1	.	CDS	13	407	.	+	.	ID=TRINITY_DN107823_c0_g1_i1
TRINITY_DN107828_c0_g1_i1	.	CDS	320	688	.	+	.	ID=TRINITY_DN107828_c0_g1_i1
TRINITY_DN10782_c0_g1_i1	.	CDS	142	457	.	+	.	ID=TRINITY_DN10782_c0_g1_i1
TRINITY_DN10782_c0_g2_i1	.	CDS	256	917	.	+	.	ID=TRINITY_DN10782_c0_g2_i1
TRINITY_DN107831_c0_g1_i1	.	CDS	193	1818	.	+	.	ID=TRINITY_DN107831_c0_g1_i1
TRINITY_DN107834_c0_g1_i1	.	CDS	64	492	.	+	.	ID=TRINITY_DN107834_c0_g1_i1
TRINITY_DN107838_c0_g1_i1	.	CDS	70	519	.	+	.	ID=TRINITY_DN107838_c0_g1_i1
TRINITY_DN107840_c0_g1_i1	.	CDS	125	460	.	-	.	ID=TRINITY_DN107840_c0_g1_i1
TRINITY_DN107845_c0_g1_i1	.	CDS	30	666	.	+	.	ID=TRINITY_DN107845_c0_g1_i1
TRINITY_DN107850_c0_g1_i1	.	CDS	54	405	.	+	.	ID=TRINITY_DN107850_c0_g1_i1
TRINITY_DN107858_c0_g1_i1	.	CDS	85	862	.	+	.	ID=TRINITY_DN107858_c0_g1_i1
TRINITY_DN107862_c0_g1_i1	.	CDS	20	553	.	+	.	ID=TRINITY_DN107862_c0_g1_i1
TRINITY_DN107864_c0_g1_i1	.	CDS	274	585	.	-	.	ID=TRINITY_DN107864_c0_g1_i1
TRINITY_DN107866_c0_g1_i1	.	CDS	13	463	.	+	.	ID=TRINITY_DN107866_c0_g1_i1
TRINITY_DN107870_c0_g1_i1	.	CDS	77	1024	.	+	.	ID=TRINITY_DN107870_c0_g1_i1
TRINITY_DN107883_c0_g1_i1	.	CDS	1	426	.	-	.	ID=TRINITY_DN107883_c0_g1_i1
TRINITY_DN107884_c0_g1_i1	.	CDS	21	1059	.	+	.	ID=TRINITY_DN107884_c0_g1_i1
TRINITY_DN107885_c0_g1_i1	.	CDS	2	307	.	-	.	ID=TRINITY_DN107885_c0_g1_i1
TRINITY_DN107894_c0_g1_i1	.	CDS	90	1142	.	+	.	ID=TRINITY_DN107894_c0_g1_i1
TRINITY_DN107896_c0_g1_i1	.	CDS	23	459	.	+	.	ID=TRINITY_DN107896_c0_g1_i1
TRINITY_DN107898_c0_g1_i1	.	CDS	27	554	.	+	.	ID=TRINITY_DN107898_c0_g1_i1
TRINITY_DN107909_c0_g1_i1	.	CDS	19	505	.	+	.	ID=TRINITY_DN107909_c0_g1_i1
TRINITY_DN107912_c0_g1_i1	.	CDS	241	741	.	+	.	ID=TRINITY_DN107912_c0_g1_i1
TRINITY_DN107916_c0_g1_i1	.	CDS	93	485	.	+	.	ID=TRINITY_DN107916_c0_g1_i1
TRINITY_DN107924_c0_g1_i1	.	CDS	1	408	.	-	.	ID=TRINITY_DN107924_c0_g1_i1
TRINITY_DN107926_c0_g1_i1	.	CDS	406	732	.	+	.	ID=TRINITY_DN107926_c0_g1_i1
TRINITY_DN107926_c0_g1_i2	.	CDS	296	624	.	+	.	ID=TRINITY_DN107926_c0_g1_i2
TRINITY_DN107928_c0_g1_i1	.	CDS	451	826	.	+	.	ID=TRINITY_DN107928_c0_g1_i1
TRINITY_DN10792_c0_g1_i1	.	CDS	2	562	.	+	.	ID=TRINITY_DN10792_c0_g1_i1
TRINITY_DN107930_c0_g1_i1	.	CDS	83	430	.	+	.	ID=TRINITY_DN107930_c0_g1_i1
TRINITY_DN107935_c0_g1_i1	.	CDS	1	364	.	-	.	ID=TRINITY_DN107935_c0_g1_i1
TRINITY_DN107939_c0_g1_i1	.	CDS	294	614	.	-	.	ID=TRINITY_DN107939_c0_g1_i1
TRINITY_DN107941_c0_g1_i1	.	CDS	17	463	.	+	.	ID=TRINITY_DN107941_c0_g1_i1
TRINITY_DN107951_c0_g1_i1	.	CDS	151	714	.	+	.	ID=TRINITY_DN107951_c0_g1_i1
TRINITY_DN107952_c0_g1_i1	.	CDS	22	596	.	+	.	ID=TRINITY_DN107952_c0_g1_i1
TRINITY_DN107953_c0_g1_i2	.	CDS	489	840	.	+	.	ID=TRINITY_DN107953_c0_g1_i2
TRINITY_DN107958_c0_g1_i1	.	CDS	107	718	.	+	.	ID=TRINITY_DN107958_c0_g1_i1
TRINITY_DN107966_c0_g1_i1	.	CDS	170	823	.	+	.	ID=TRINITY_DN107966_c0_g1_i1
TRINITY_DN107969_c0_g1_i1	.	CDS	14	580	.	+	.	ID=TRINITY_DN107969_c0_g1_i1
TRINITY_DN107972_c0_g1_i1	.	CDS	129	1762	.	+	.	ID=TRINITY_DN107972_c0_g1_i1
TRINITY_DN107975_c0_g1_i1	.	CDS	169	542	.	+	.	ID=TRINITY_DN107975_c0_g1_i1
TRINITY_DN107977_c0_g1_i1	.	CDS	131	460	.	+	.	ID=TRINITY_DN107977_c0_g1_i1
TRINITY_DN107978_c0_g1_i1	.	CDS	58	599	.	+	.	ID=TRINITY_DN107978_c0_g1_i1
TRINITY_DN10797_c0_g1_i1	.	CDS	55	615	.	+	.	ID=TRINITY_DN10797_c0_g1_i1
TRINITY_DN10797_c0_g1_i2	.	CDS	55	372	.	+	.	ID=TRINITY_DN10797_c0_g1_i2
TRINITY_DN107981_c0_g1_i1	.	CDS	15	332	.	+	.	ID=TRINITY_DN107981_c0_g1_i1
TRINITY_DN107990_c0_g1_i1	.	CDS	36	410	.	+	.	ID=TRINITY_DN107990_c0_g1_i1
TRINITY_DN107994_c0_g1_i1	.	CDS	302	994	.	+	.	ID=TRINITY_DN107994_c0_g1_i1
TRINITY_DN107999_c0_g1_i1	.	CDS	35	420	.	+	.	ID=TRINITY_DN107999_c0_g1_i1
TRINITY_DN108006_c0_g1_i1	.	CDS	31	1839	.	+	.	ID=TRINITY_DN108006_c0_g1_i1
TRINITY_DN108008_c0_g1_i1	.	CDS	89	408	.	+	.	ID=TRINITY_DN108008_c0_g1_i1
TRINITY_DN108014_c0_g1_i1	.	CDS	211	576	.	+	.	ID=TRINITY_DN108014_c0_g1_i1
TRINITY_DN108018_c0_g1_i1	.	CDS	10	696	.	+	.	ID=TRINITY_DN108018_c0_g1_i1
TRINITY_DN108025_c0_g1_i1	.	CDS	48	778	.	+	.	ID=TRINITY_DN108025_c0_g1_i1
TRINITY_DN108031_c0_g1_i1	.	CDS	73	891	.	+	.	ID=TRINITY_DN108031_c0_g1_i1
TRINITY_DN108036_c0_g1_i1	.	CDS	1	495	.	+	.	ID=TRINITY_DN108036_c0_g1_i1
TRINITY_DN108038_c0_g1_i1	.	CDS	17	448	.	+	.	ID=TRINITY_DN108038_c0_g1_i1
TRINITY_DN108039_c0_g1_i1	.	CDS	216	1106	.	+	.	ID=TRINITY_DN108039_c0_g1_i1
TRINITY_DN108044_c0_g1_i1	.	CDS	1	501	.	-	.	ID=TRINITY_DN108044_c0_g1_i1
TRINITY_DN108059_c0_g1_i1	.	CDS	83	643	.	+	.	ID=TRINITY_DN108059_c0_g1_i1
TRINITY_DN108068_c0_g1_i1	.	CDS	64	1104	.	+	.	ID=TRINITY_DN108068_c0_g1_i1
TRINITY_DN108068_c0_g1_i2	.	CDS	64	858	.	+	.	ID=TRINITY_DN108068_c0_g1_i2
TRINITY_DN108069_c0_g1_i1	.	CDS	175	1155	.	+	.	ID=TRINITY_DN108069_c0_g1_i1
TRINITY_DN108070_c0_g1_i1	.	CDS	329	769	.	-	.	ID=TRINITY_DN108070_c0_g1_i1
TRINITY_DN108076_c0_g1_i1	.	CDS	13	833	.	+	.	ID=TRINITY_DN108076_c0_g1_i1
TRINITY_DN10808_c0_g1_i1	.	CDS	224	1009	.	+	.	ID=TRINITY_DN10808_c0_g1_i1
TRINITY_DN108102_c0_g1_i1	.	CDS	89	433	.	+	.	ID=TRINITY_DN108102_c0_g1_i1
TRINITY_DN108104_c0_g1_i1	.	CDS	333	779	.	+	.	ID=TRINITY_DN108104_c0_g1_i1
TRINITY_DN108110_c0_g1_i1	.	CDS	112	495	.	+	.	ID=TRINITY_DN108110_c0_g1_i1
TRINITY_DN108122_c0_g1_i1	.	CDS	113	433	.	+	.	ID=TRINITY_DN108122_c0_g1_i1
TRINITY_DN108126_c0_g1_i1	.	CDS	160	462	.	-	.	ID=TRINITY_DN108126_c0_g1_i1
TRINITY_DN108143_c0_g1_i1	.	CDS	49	412	.	+	.	ID=TRINITY_DN108143_c0_g1_i1
TRINITY_DN108147_c0_g1_i1	.	CDS	80	400	.	-	.	ID=TRINITY_DN108147_c0_g1_i1
TRINITY_DN10815_c0_g1_i1	.	CDS	21	1232	.	+	.	ID=TRINITY_DN10815_c0_g1_i1
TRINITY_DN108169_c0_g1_i1	.	CDS	49	441	.	+	.	ID=TRINITY_DN108169_c0_g1_i1
TRINITY_DN108176_c0_g1_i1	.	CDS	165	1217	.	+	.	ID=TRINITY_DN108176_c0_g1_i1
TRINITY_DN108182_c0_g1_i1	.	CDS	17	753	.	+	.	ID=TRINITY_DN108182_c0_g1_i1
TRINITY_DN108184_c0_g1_i1	.	CDS	375	920	.	+	.	ID=TRINITY_DN108184_c0_g1_i1
TRINITY_DN108186_c0_g1_i1	.	CDS	81	851	.	+	.	ID=TRINITY_DN108186_c0_g1_i1
TRINITY_DN108193_c0_g1_i1	.	CDS	36	507	.	+	.	ID=TRINITY_DN108193_c0_g1_i1
TRINITY_DN108196_c0_g1_i1	.	CDS	134	1050	.	+	.	ID=TRINITY_DN108196_c0_g1_i1
TRINITY_DN108199_c0_g1_i1	.	CDS	1	564	.	-	.	ID=TRINITY_DN108199_c0_g1_i1
TRINITY_DN108200_c0_g1_i1	.	CDS	111	458	.	+	.	ID=TRINITY_DN108200_c0_g1_i1
TRINITY_DN108204_c0_g1_i1	.	CDS	112	1119	.	+	.	ID=TRINITY_DN108204_c0_g1_i1
TRINITY_DN108206_c0_g1_i1	.	CDS	28	1143	.	+	.	ID=TRINITY_DN108206_c0_g1_i1
TRINITY_DN108208_c0_g1_i1	.	CDS	87	594	.	+	.	ID=TRINITY_DN108208_c0_g1_i1
TRINITY_DN108210_c0_g1_i1	.	CDS	57	756	.	+	.	ID=TRINITY_DN108210_c0_g1_i1
TRINITY_DN108216_c0_g1_i1	.	CDS	121	647	.	+	.	ID=TRINITY_DN108216_c0_g1_i1
TRINITY_DN108218_c0_g1_i1	.	CDS	24	573	.	+	.	ID=TRINITY_DN108218_c0_g1_i1
TRINITY_DN108221_c0_g1_i1	.	CDS	660	1141	.	+	.	ID=TRINITY_DN108221_c0_g1_i1
TRINITY_DN108223_c0_g1_i1	.	CDS	521	1154	.	+	.	ID=TRINITY_DN108223_c0_g1_i1
TRINITY_DN108230_c0_g1_i1	.	CDS	135	450	.	+	.	ID=TRINITY_DN108230_c0_g1_i1
TRINITY_DN108247_c0_g1_i1	.	CDS	186	757	.	+	.	ID=TRINITY_DN108247_c0_g1_i1
TRINITY_DN108251_c0_g1_i1	.	CDS	445	1608	.	+	.	ID=TRINITY_DN108251_c0_g1_i1
TRINITY_DN108257_c0_g1_i1	.	CDS	98	694	.	+	.	ID=TRINITY_DN108257_c0_g1_i1
TRINITY_DN108259_c0_g1_i1	.	CDS	32	567	.	+	.	ID=TRINITY_DN108259_c0_g1_i1
TRINITY_DN10825_c0_g1_i1	.	CDS	80	1115	.	+	.	ID=TRINITY_DN10825_c0_g1_i1
TRINITY_DN10825_c0_g1_i2	.	CDS	80	1172	.	+	.	ID=TRINITY_DN10825_c0_g1_i2
TRINITY_DN108261_c0_g1_i1	.	CDS	20	961	.	+	.	ID=TRINITY_DN108261_c0_g1_i1
TRINITY_DN108270_c0_g1_i1	.	CDS	35	1147	.	+	.	ID=TRINITY_DN108270_c0_g1_i1
TRINITY_DN10827_c0_g1_i1	.	CDS	504	1133	.	+	.	ID=TRINITY_DN10827_c0_g1_i1
TRINITY_DN10827_c0_g1_i2	.	CDS	441	1070	.	+	.	ID=TRINITY_DN10827_c0_g1_i2
TRINITY_DN10827_c0_g1_i3	.	CDS	441	1073	.	+	.	ID=TRINITY_DN10827_c0_g1_i3
TRINITY_DN108280_c0_g1_i1	.	CDS	177	1313	.	+	.	ID=TRINITY_DN108280_c0_g1_i1
TRINITY_DN108284_c0_g1_i1	.	CDS	80	567	.	+	.	ID=TRINITY_DN108284_c0_g1_i1
TRINITY_DN108295_c0_g1_i1	.	CDS	125	469	.	+	.	ID=TRINITY_DN108295_c0_g1_i1
TRINITY_DN108302_c0_g1_i1	.	CDS	57	410	.	+	.	ID=TRINITY_DN108302_c0_g1_i1
TRINITY_DN108304_c0_g1_i1	.	CDS	190	636	.	+	.	ID=TRINITY_DN108304_c0_g1_i1
TRINITY_DN108309_c0_g1_i1	.	CDS	482	808	.	+	.	ID=TRINITY_DN108309_c0_g1_i1
TRINITY_DN10830_c0_g1_i1	.	CDS	52	684	.	+	.	ID=TRINITY_DN10830_c0_g1_i1
TRINITY_DN10830_c0_g1_i2	.	CDS	52	408	.	+	.	ID=TRINITY_DN10830_c0_g1_i2
TRINITY_DN108310_c0_g1_i2	.	CDS	64	411	.	+	.	ID=TRINITY_DN108310_c0_g1_i2
TRINITY_DN108313_c0_g1_i1	.	CDS	521	830	.	+	.	ID=TRINITY_DN108313_c0_g1_i1
TRINITY_DN108317_c0_g1_i1	.	CDS	37	414	.	+	.	ID=TRINITY_DN108317_c0_g1_i1
TRINITY_DN108319_c0_g1_i1	.	CDS	248	829	.	+	.	ID=TRINITY_DN108319_c0_g1_i1
TRINITY_DN10831_c0_g1_i1	.	CDS	235	616	.	+	.	ID=TRINITY_DN10831_c0_g1_i1
TRINITY_DN108325_c0_g1_i1	.	CDS	102	404	.	+	.	ID=TRINITY_DN108325_c0_g1_i1
TRINITY_DN108327_c0_g1_i1	.	CDS	13	393	.	-	.	ID=TRINITY_DN108327_c0_g1_i1
TRINITY_DN108338_c0_g1_i1	.	CDS	76	519	.	+	.	ID=TRINITY_DN108338_c0_g1_i1
TRINITY_DN108339_c0_g1_i1	.	CDS	78	503	.	+	.	ID=TRINITY_DN108339_c0_g1_i1
TRINITY_DN108341_c0_g1_i1	.	CDS	257	2017	.	+	.	ID=TRINITY_DN108341_c0_g1_i1
TRINITY_DN108346_c0_g1_i1	.	CDS	125	677	.	+	.	ID=TRINITY_DN108346_c0_g1_i1
TRINITY_DN108349_c0_g1_i1	.	CDS	14	463	.	+	.	ID=TRINITY_DN108349_c0_g1_i1
TRINITY_DN10834_c0_g1_i1	.	CDS	223	942	.	+	.	ID=TRINITY_DN10834_c0_g1_i1
TRINITY_DN108350_c0_g1_i1	.	CDS	18	775	.	+	.	ID=TRINITY_DN108350_c0_g1_i1
TRINITY_DN108352_c0_g1_i1	.	CDS	333	797	.	+	.	ID=TRINITY_DN108352_c0_g1_i1
TRINITY_DN108366_c0_g1_i1	.	CDS	36	754	.	+	.	ID=TRINITY_DN108366_c0_g1_i1
TRINITY_DN10836_c0_g1_i1	.	CDS	199	627	.	-	.	ID=TRINITY_DN10836_c0_g1_i1
TRINITY_DN108377_c0_g1_i1	.	CDS	61	711	.	+	.	ID=TRINITY_DN108377_c0_g1_i1
TRINITY_DN108380_c0_g1_i1	.	CDS	149	673	.	+	.	ID=TRINITY_DN108380_c0_g1_i1
TRINITY_DN108400_c0_g1_i1	.	CDS	95	1182	.	+	.	ID=TRINITY_DN108400_c0_g1_i1
TRINITY_DN108417_c0_g1_i1	.	CDS	16	593	.	+	.	ID=TRINITY_DN108417_c0_g1_i1
TRINITY_DN108418_c0_g1_i1	.	CDS	12	737	.	+	.	ID=TRINITY_DN108418_c0_g1_i1
TRINITY_DN108421_c0_g1_i1	.	CDS	157	795	.	+	.	ID=TRINITY_DN108421_c0_g1_i1
TRINITY_DN108425_c0_g1_i1	.	CDS	159	701	.	-	.	ID=TRINITY_DN108425_c0_g1_i1
TRINITY_DN108428_c0_g1_i1	.	CDS	69	521	.	+	.	ID=TRINITY_DN108428_c0_g1_i1
TRINITY_DN108435_c0_g1_i1	.	CDS	89	1030	.	+	.	ID=TRINITY_DN108435_c0_g1_i1
TRINITY_DN108444_c0_g1_i1	.	CDS	95	1318	.	+	.	ID=TRINITY_DN108444_c0_g1_i1
TRINITY_DN108446_c0_g1_i1	.	CDS	19	465	.	+	.	ID=TRINITY_DN108446_c0_g1_i1
TRINITY_DN108452_c0_g1_i1	.	CDS	69	1148	.	+	.	ID=TRINITY_DN108452_c0_g1_i1
TRINITY_DN108455_c0_g1_i1	.	CDS	51	1277	.	+	.	ID=TRINITY_DN108455_c0_g1_i1
TRINITY_DN108460_c0_g1_i1	.	CDS	9	431	.	+	.	ID=TRINITY_DN108460_c0_g1_i1
TRINITY_DN108461_c0_g1_i1	.	CDS	1	979	.	-	.	ID=TRINITY_DN108461_c0_g1_i1
TRINITY_DN108463_c0_g1_i1	.	CDS	85	426	.	+	.	ID=TRINITY_DN108463_c0_g1_i1
TRINITY_DN108470_c0_g1_i1	.	CDS	74	536	.	+	.	ID=TRINITY_DN108470_c0_g1_i1
TRINITY_DN108472_c0_g1_i1	.	CDS	132	509	.	+	.	ID=TRINITY_DN108472_c0_g1_i1
TRINITY_DN108478_c0_g1_i1	.	CDS	40	456	.	+	.	ID=TRINITY_DN108478_c0_g1_i1
TRINITY_DN108479_c0_g1_i1	.	CDS	159	2084	.	+	.	ID=TRINITY_DN108479_c0_g1_i1
TRINITY_DN10847_c0_g1_i1	.	CDS	33	539	.	+	.	ID=TRINITY_DN10847_c0_g1_i1
TRINITY_DN108481_c0_g1_i1	.	CDS	89	578	.	+	.	ID=TRINITY_DN108481_c0_g1_i1
TRINITY_DN108491_c0_g1_i1	.	CDS	216	989	.	+	.	ID=TRINITY_DN108491_c0_g1_i1
TRINITY_DN108492_c0_g1_i1	.	CDS	289	653	.	+	.	ID=TRINITY_DN108492_c0_g1_i1
TRINITY_DN108495_c0_g1_i1	.	CDS	1	310	.	-	.	ID=TRINITY_DN108495_c0_g1_i1
TRINITY_DN108495_c0_g1_i2	.	CDS	1	310	.	-	.	ID=TRINITY_DN108495_c0_g1_i2
TRINITY_DN108499_c0_g1_i1	.	CDS	36	2471	.	+	.	ID=TRINITY_DN108499_c0_g1_i1
TRINITY_DN108501_c0_g1_i1	.	CDS	52	434	.	+	.	ID=TRINITY_DN108501_c0_g1_i1
TRINITY_DN108511_c0_g1_i1	.	CDS	49	1368	.	+	.	ID=TRINITY_DN108511_c0_g1_i1
TRINITY_DN108519_c0_g1_i1	.	CDS	92	524	.	+	.	ID=TRINITY_DN108519_c0_g1_i1
TRINITY_DN10851_c0_g1_i1	.	CDS	59	419	.	+	.	ID=TRINITY_DN10851_c0_g1_i1
TRINITY_DN108532_c0_g1_i1	.	CDS	142	531	.	+	.	ID=TRINITY_DN108532_c0_g1_i1
TRINITY_DN108536_c0_g1_i1	.	CDS	232	663	.	+	.	ID=TRINITY_DN108536_c0_g1_i1
TRINITY_DN108541_c0_g1_i1	.	CDS	145	585	.	+	.	ID=TRINITY_DN108541_c0_g1_i1
TRINITY_DN108542_c0_g1_i1	.	CDS	8	558	.	+	.	ID=TRINITY_DN108542_c0_g1_i1
TRINITY_DN108549_c0_g1_i1	.	CDS	16	939	.	+	.	ID=TRINITY_DN108549_c0_g1_i1
TRINITY_DN108560_c0_g1_i1	.	CDS	71	480	.	+	.	ID=TRINITY_DN108560_c0_g1_i1
TRINITY_DN108568_c0_g1_i1	.	CDS	14	403	.	+	.	ID=TRINITY_DN108568_c0_g1_i1
TRINITY_DN10856_c0_g1_i1	.	CDS	92	602	.	+	.	ID=TRINITY_DN10856_c0_g1_i1
TRINITY_DN108588_c0_g1_i1	.	CDS	189	563	.	+	.	ID=TRINITY_DN108588_c0_g1_i1
TRINITY_DN108589_c0_g1_i1	.	CDS	64	483	.	+	.	ID=TRINITY_DN108589_c0_g1_i1
TRINITY_DN10858_c0_g1_i1	.	CDS	1	566	.	-	.	ID=TRINITY_DN10858_c0_g1_i1
TRINITY_DN108591_c0_g1_i1	.	CDS	58	1093	.	+	.	ID=TRINITY_DN108591_c0_g1_i1
TRINITY_DN108599_c0_g1_i1	.	CDS	65	619	.	+	.	ID=TRINITY_DN108599_c0_g1_i1
TRINITY_DN108608_c0_g1_i1	.	CDS	305	632	.	+	.	ID=TRINITY_DN108608_c0_g1_i1
TRINITY_DN108614_c0_g1_i1	.	CDS	10	617	.	+	.	ID=TRINITY_DN108614_c0_g1_i1
TRINITY_DN108616_c0_g1_i1	.	CDS	475	948	.	-	.	ID=TRINITY_DN108616_c0_g1_i1
TRINITY_DN108618_c0_g1_i1	.	CDS	80	523	.	+	.	ID=TRINITY_DN108618_c0_g1_i1
TRINITY_DN108619_c0_g1_i1	.	CDS	59	835	.	+	.	ID=TRINITY_DN108619_c0_g1_i1
TRINITY_DN108623_c0_g1_i1	.	CDS	195	500	.	+	.	ID=TRINITY_DN108623_c0_g1_i1
TRINITY_DN108632_c0_g1_i1	.	CDS	76	628	.	+	.	ID=TRINITY_DN108632_c0_g1_i1
TRINITY_DN108635_c0_g1_i1	.	CDS	130	532	.	+	.	ID=TRINITY_DN108635_c0_g1_i1
TRINITY_DN108640_c0_g1_i1	.	CDS	312	656	.	+	.	ID=TRINITY_DN108640_c0_g1_i1
TRINITY_DN10864_c0_g1_i1	.	CDS	174	617	.	+	.	ID=TRINITY_DN10864_c0_g1_i1
TRINITY_DN108653_c0_g1_i1	.	CDS	76	433	.	+	.	ID=TRINITY_DN108653_c0_g1_i1
TRINITY_DN108657_c0_g1_i1	.	CDS	1	307	.	-	.	ID=TRINITY_DN108657_c0_g1_i1
TRINITY_DN10865_c0_g1_i1	.	CDS	12	329	.	+	.	ID=TRINITY_DN10865_c0_g1_i1
TRINITY_DN10865_c0_g1_i2	.	CDS	12	335	.	+	.	ID=TRINITY_DN10865_c0_g1_i2
TRINITY_DN108661_c0_g1_i1	.	CDS	45	633	.	+	.	ID=TRINITY_DN108661_c0_g1_i1
TRINITY_DN108664_c0_g1_i1	.	CDS	11	410	.	+	.	ID=TRINITY_DN108664_c0_g1_i1
TRINITY_DN108668_c0_g1_i1	.	CDS	42	395	.	-	.	ID=TRINITY_DN108668_c0_g1_i1
TRINITY_DN108669_c0_g1_i1	.	CDS	1	343	.	-	.	ID=TRINITY_DN108669_c0_g1_i1
TRINITY_DN108679_c0_g1_i1	.	CDS	188	776	.	+	.	ID=TRINITY_DN108679_c0_g1_i1
TRINITY_DN108681_c0_g1_i1	.	CDS	46	1085	.	+	.	ID=TRINITY_DN108681_c0_g1_i1
TRINITY_DN108682_c0_g1_i1	.	CDS	22	761	.	+	.	ID=TRINITY_DN108682_c0_g1_i1
TRINITY_DN108687_c0_g1_i1	.	CDS	87	629	.	+	.	ID=TRINITY_DN108687_c0_g1_i1
TRINITY_DN108697_c0_g1_i1	.	CDS	57	439	.	+	.	ID=TRINITY_DN108697_c0_g1_i1
TRINITY_DN10869_c0_g1_i1	.	CDS	217	705	.	+	.	ID=TRINITY_DN10869_c0_g1_i1
TRINITY_DN108700_c0_g1_i1	.	CDS	109	582	.	+	.	ID=TRINITY_DN108700_c0_g1_i1
TRINITY_DN108704_c0_g1_i1	.	CDS	22	744	.	+	.	ID=TRINITY_DN108704_c0_g1_i1
TRINITY_DN108710_c0_g1_i1	.	CDS	644	1054	.	+	.	ID=TRINITY_DN108710_c0_g1_i1
TRINITY_DN108713_c0_g1_i1	.	CDS	127	556	.	+	.	ID=TRINITY_DN108713_c0_g1_i1
TRINITY_DN10871_c0_g1_i1	.	CDS	22	972	.	+	.	ID=TRINITY_DN10871_c0_g1_i1
TRINITY_DN10871_c0_g1_i2	.	CDS	22	972	.	+	.	ID=TRINITY_DN10871_c0_g1_i2
TRINITY_DN108736_c0_g1_i1	.	CDS	263	966	.	+	.	ID=TRINITY_DN108736_c0_g1_i1
TRINITY_DN108739_c0_g1_i1	.	CDS	23	1801	.	+	.	ID=TRINITY_DN108739_c0_g1_i1
TRINITY_DN108752_c0_g1_i1	.	CDS	63	539	.	+	.	ID=TRINITY_DN108752_c0_g1_i1
TRINITY_DN108753_c0_g1_i1	.	CDS	110	511	.	+	.	ID=TRINITY_DN108753_c0_g1_i1
TRINITY_DN108755_c0_g1_i1	.	CDS	193	745	.	+	.	ID=TRINITY_DN108755_c0_g1_i1
TRINITY_DN108760_c0_g1_i1	.	CDS	475	776	.	+	.	ID=TRINITY_DN108760_c0_g1_i1
TRINITY_DN108769_c0_g1_i1	.	CDS	153	683	.	+	.	ID=TRINITY_DN108769_c0_g1_i1
TRINITY_DN108771_c0_g1_i1	.	CDS	51	505	.	+	.	ID=TRINITY_DN108771_c0_g1_i1
TRINITY_DN108772_c0_g1_i1	.	CDS	185	499	.	+	.	ID=TRINITY_DN108772_c0_g1_i1
TRINITY_DN10877_c0_g1_i1	.	CDS	5	561	.	+	.	ID=TRINITY_DN10877_c0_g1_i1
TRINITY_DN10877_c0_g2_i1	.	CDS	5	661	.	+	.	ID=TRINITY_DN10877_c0_g2_i1
TRINITY_DN108788_c0_g1_i1	.	CDS	150	464	.	+	.	ID=TRINITY_DN108788_c0_g1_i1
TRINITY_DN108791_c0_g1_i1	.	CDS	32	743	.	+	.	ID=TRINITY_DN108791_c0_g1_i1
TRINITY_DN108794_c0_g1_i1	.	CDS	96	809	.	+	.	ID=TRINITY_DN108794_c0_g1_i1
TRINITY_DN10879_c0_g1_i1	.	CDS	17	772	.	+	.	ID=TRINITY_DN10879_c0_g1_i1
TRINITY_DN10879_c0_g1_i2	.	CDS	17	679	.	+	.	ID=TRINITY_DN10879_c0_g1_i2
TRINITY_DN108802_c0_g1_i1	.	CDS	30	548	.	+	.	ID=TRINITY_DN108802_c0_g1_i1
TRINITY_DN108809_c0_g1_i1	.	CDS	64	1530	.	+	.	ID=TRINITY_DN108809_c0_g1_i1
TRINITY_DN108812_c0_g1_i1	.	CDS	15	1160	.	+	.	ID=TRINITY_DN108812_c0_g1_i1
TRINITY_DN108814_c0_g1_i1	.	CDS	55	490	.	+	.	ID=TRINITY_DN108814_c0_g1_i1
TRINITY_DN108829_c0_g1_i1	.	CDS	64	375	.	-	.	ID=TRINITY_DN108829_c0_g1_i1
TRINITY_DN108831_c0_g1_i1	.	CDS	17	379	.	-	.	ID=TRINITY_DN108831_c0_g1_i1
TRINITY_DN108833_c0_g1_i1	.	CDS	28	417	.	+	.	ID=TRINITY_DN108833_c0_g1_i1
TRINITY_DN108836_c0_g1_i1	.	CDS	110	807	.	+	.	ID=TRINITY_DN108836_c0_g1_i1
TRINITY_DN10883_c0_g1_i1	.	CDS	32	1186	.	+	.	ID=TRINITY_DN10883_c0_g1_i1
TRINITY_DN10883_c0_g1_i2	.	CDS	32	664	.	+	.	ID=TRINITY_DN10883_c0_g1_i2
TRINITY_DN108841_c0_g1_i1	.	CDS	16	883	.	+	.	ID=TRINITY_DN108841_c0_g1_i1
TRINITY_DN108843_c0_g1_i1	.	CDS	182	586	.	+	.	ID=TRINITY_DN108843_c0_g1_i1
TRINITY_DN108879_c0_g1_i1	.	CDS	46	1482	.	+	.	ID=TRINITY_DN108879_c0_g1_i1
TRINITY_DN108883_c0_g1_i1	.	CDS	263	691	.	+	.	ID=TRINITY_DN108883_c0_g1_i1
TRINITY_DN108898_c0_g1_i1	.	CDS	20	633	.	+	.	ID=TRINITY_DN108898_c0_g1_i1
TRINITY_DN108899_c0_g1_i1	.	CDS	23	401	.	+	.	ID=TRINITY_DN108899_c0_g1_i1
TRINITY_DN10889_c0_g1_i1	.	CDS	101	786	.	+	.	ID=TRINITY_DN10889_c0_g1_i1
TRINITY_DN10889_c0_g1_i2	.	CDS	101	786	.	+	.	ID=TRINITY_DN10889_c0_g1_i2
TRINITY_DN108909_c0_g1_i1	.	CDS	89	915	.	+	.	ID=TRINITY_DN108909_c0_g1_i1
TRINITY_DN10890_c0_g1_i1	.	CDS	242	842	.	+	.	ID=TRINITY_DN10890_c0_g1_i1
TRINITY_DN108914_c0_g1_i1	.	CDS	455	832	.	+	.	ID=TRINITY_DN108914_c0_g1_i1
TRINITY_DN108915_c0_g1_i1	.	CDS	33	392	.	+	.	ID=TRINITY_DN108915_c0_g1_i1
TRINITY_DN108918_c0_g1_i1	.	CDS	59	839	.	+	.	ID=TRINITY_DN108918_c0_g1_i1
TRINITY_DN108928_c0_g1_i1	.	CDS	1	1010	.	-	.	ID=TRINITY_DN108928_c0_g1_i1
TRINITY_DN108932_c0_g1_i1	.	CDS	52	555	.	+	.	ID=TRINITY_DN108932_c0_g1_i1
TRINITY_DN108947_c0_g1_i1	.	CDS	130	1085	.	+	.	ID=TRINITY_DN108947_c0_g1_i1
TRINITY_DN108947_c0_g1_i2	.	CDS	174	1127	.	+	.	ID=TRINITY_DN108947_c0_g1_i2
TRINITY_DN108949_c0_g1_i1	.	CDS	130	543	.	-	.	ID=TRINITY_DN108949_c0_g1_i1
TRINITY_DN108950_c0_g1_i1	.	CDS	1	491	.	-	.	ID=TRINITY_DN108950_c0_g1_i1
TRINITY_DN108952_c0_g1_i1	.	CDS	164	559	.	+	.	ID=TRINITY_DN108952_c0_g1_i1
TRINITY_DN108953_c0_g1_i1	.	CDS	271	735	.	+	.	ID=TRINITY_DN108953_c0_g1_i1
TRINITY_DN108954_c1_g1_i1	.	CDS	83	789	.	+	.	ID=TRINITY_DN108954_c1_g1_i1
TRINITY_DN10896_c0_g1_i1	.	CDS	71	1003	.	+	.	ID=TRINITY_DN10896_c0_g1_i1
TRINITY_DN108983_c0_g1_i1	.	CDS	97	468	.	+	.	ID=TRINITY_DN108983_c0_g1_i1
TRINITY_DN108987_c0_g1_i1	.	CDS	97	396	.	+	.	ID=TRINITY_DN108987_c0_g1_i1
TRINITY_DN109004_c0_g1_i1	.	CDS	66	514	.	+	.	ID=TRINITY_DN109004_c0_g1_i1
TRINITY_DN109007_c0_g1_i2	.	CDS	283	777	.	+	.	ID=TRINITY_DN109007_c0_g1_i2
TRINITY_DN109009_c0_g1_i1	.	CDS	109	452	.	+	.	ID=TRINITY_DN109009_c0_g1_i1
TRINITY_DN109011_c0_g1_i1	.	CDS	15	467	.	+	.	ID=TRINITY_DN109011_c0_g1_i1
TRINITY_DN109020_c0_g1_i1	.	CDS	116	718	.	+	.	ID=TRINITY_DN109020_c0_g1_i1
TRINITY_DN109022_c0_g1_i1	.	CDS	200	508	.	+	.	ID=TRINITY_DN109022_c0_g1_i1
TRINITY_DN109028_c0_g1_i1	.	CDS	83	391	.	-	.	ID=TRINITY_DN109028_c0_g1_i1
TRINITY_DN109031_c0_g1_i1	.	CDS	69	1300	.	+	.	ID=TRINITY_DN109031_c0_g1_i1
TRINITY_DN109034_c0_g1_i1	.	CDS	67	801	.	+	.	ID=TRINITY_DN109034_c0_g1_i1
TRINITY_DN109040_c0_g1_i1	.	CDS	61	491	.	+	.	ID=TRINITY_DN109040_c0_g1_i1
TRINITY_DN109042_c0_g1_i1	.	CDS	104	415	.	-	.	ID=TRINITY_DN109042_c0_g1_i1
TRINITY_DN109045_c0_g1_i1	.	CDS	29	1094	.	+	.	ID=TRINITY_DN109045_c0_g1_i1
TRINITY_DN109045_c0_g1_i2	.	CDS	29	767	.	+	.	ID=TRINITY_DN109045_c0_g1_i2
TRINITY_DN10905_c0_g1_i1	.	CDS	75	707	.	+	.	ID=TRINITY_DN10905_c0_g1_i1
TRINITY_DN10905_c0_g1_i2	.	CDS	29	652	.	+	.	ID=TRINITY_DN10905_c0_g1_i2
TRINITY_DN109063_c0_g1_i1	.	CDS	148	552	.	+	.	ID=TRINITY_DN109063_c0_g1_i1
TRINITY_DN109065_c0_g1_i1	.	CDS	6	530	.	+	.	ID=TRINITY_DN109065_c0_g1_i1
TRINITY_DN109066_c0_g1_i1	.	CDS	76	459	.	+	.	ID=TRINITY_DN109066_c0_g1_i1
TRINITY_DN10906_c0_g1_i1	.	CDS	1	708	.	-	.	ID=TRINITY_DN10906_c0_g1_i1
TRINITY_DN10907_c0_g1_i1	.	CDS	43	1449	.	+	.	ID=TRINITY_DN10907_c0_g1_i1
TRINITY_DN109083_c0_g1_i1	.	CDS	132	788	.	+	.	ID=TRINITY_DN109083_c0_g1_i1
TRINITY_DN109091_c0_g1_i1	.	CDS	49	882	.	+	.	ID=TRINITY_DN109091_c0_g1_i1
TRINITY_DN109093_c0_g1_i1	.	CDS	76	468	.	+	.	ID=TRINITY_DN109093_c0_g1_i1
TRINITY_DN1090_c0_g1_i1	.	CDS	97	456	.	+	.	ID=TRINITY_DN1090_c0_g1_i1
TRINITY_DN109101_c0_g1_i1	.	CDS	125	1084	.	+	.	ID=TRINITY_DN109101_c0_g1_i1
TRINITY_DN109102_c0_g1_i1	.	CDS	103	477	.	+	.	ID=TRINITY_DN109102_c0_g1_i1
TRINITY_DN109104_c0_g1_i1	.	CDS	52	489	.	+	.	ID=TRINITY_DN109104_c0_g1_i1
TRINITY_DN109107_c0_g1_i1	.	CDS	1	470	.	-	.	ID=TRINITY_DN109107_c0_g1_i1
TRINITY_DN109113_c0_g1_i1	.	CDS	68	520	.	+	.	ID=TRINITY_DN109113_c0_g1_i1
TRINITY_DN109114_c0_g1_i1	.	CDS	406	726	.	-	.	ID=TRINITY_DN109114_c0_g1_i1
TRINITY_DN109116_c0_g1_i1	.	CDS	180	721	.	+	.	ID=TRINITY_DN109116_c0_g1_i1
TRINITY_DN109127_c0_g1_i1	.	CDS	44	656	.	+	.	ID=TRINITY_DN109127_c0_g1_i1
TRINITY_DN109129_c0_g1_i1	.	CDS	69	629	.	+	.	ID=TRINITY_DN109129_c0_g1_i1
TRINITY_DN10912_c0_g2_i1	.	CDS	90	595	.	+	.	ID=TRINITY_DN10912_c0_g2_i1
TRINITY_DN109133_c0_g1_i1	.	CDS	31	750	.	+	.	ID=TRINITY_DN109133_c0_g1_i1
TRINITY_DN109134_c0_g1_i1	.	CDS	52	894	.	+	.	ID=TRINITY_DN109134_c0_g1_i1
TRINITY_DN109139_c0_g1_i1	.	CDS	96	623	.	+	.	ID=TRINITY_DN109139_c0_g1_i1
TRINITY_DN109142_c0_g1_i1	.	CDS	61	417	.	+	.	ID=TRINITY_DN109142_c0_g1_i1
TRINITY_DN109176_c0_g1_i1	.	CDS	53	484	.	+	.	ID=TRINITY_DN109176_c0_g1_i1
TRINITY_DN109181_c0_g1_i1	.	CDS	214	851	.	+	.	ID=TRINITY_DN109181_c0_g1_i1
TRINITY_DN109192_c0_g1_i1	.	CDS	85	987	.	+	.	ID=TRINITY_DN109192_c0_g1_i1
TRINITY_DN109208_c0_g1_i1	.	CDS	109	684	.	+	.	ID=TRINITY_DN109208_c0_g1_i1
TRINITY_DN109213_c0_g1_i1	.	CDS	381	690	.	+	.	ID=TRINITY_DN109213_c0_g1_i1
TRINITY_DN109215_c0_g1_i1	.	CDS	4	441	.	+	.	ID=TRINITY_DN109215_c0_g1_i1
TRINITY_DN109227_c0_g1_i1	.	CDS	485	850	.	+	.	ID=TRINITY_DN109227_c0_g1_i1
TRINITY_DN109238_c0_g1_i1	.	CDS	117	704	.	+	.	ID=TRINITY_DN109238_c0_g1_i1
TRINITY_DN109244_c0_g1_i1	.	CDS	58	423	.	+	.	ID=TRINITY_DN109244_c0_g1_i1
TRINITY_DN109246_c0_g1_i1	.	CDS	206	583	.	+	.	ID=TRINITY_DN109246_c0_g1_i1
TRINITY_DN109257_c0_g1_i1	.	CDS	467	802	.	+	.	ID=TRINITY_DN109257_c0_g1_i1
TRINITY_DN109265_c0_g1_i1	.	CDS	42	1411	.	+	.	ID=TRINITY_DN109265_c0_g1_i1
TRINITY_DN109266_c0_g1_i1	.	CDS	570	878	.	-	.	ID=TRINITY_DN109266_c0_g1_i1
TRINITY_DN109267_c0_g1_i1	.	CDS	166	998	.	+	.	ID=TRINITY_DN109267_c0_g1_i1
TRINITY_DN109273_c0_g1_i1	.	CDS	17	562	.	+	.	ID=TRINITY_DN109273_c0_g1_i1
TRINITY_DN109280_c0_g1_i1	.	CDS	139	472	.	+	.	ID=TRINITY_DN109280_c0_g1_i1
TRINITY_DN109281_c0_g1_i1	.	CDS	87	476	.	+	.	ID=TRINITY_DN109281_c0_g1_i1
TRINITY_DN109282_c0_g1_i1	.	CDS	91	754	.	+	.	ID=TRINITY_DN109282_c0_g1_i1
TRINITY_DN109287_c0_g1_i1	.	CDS	167	484	.	+	.	ID=TRINITY_DN109287_c0_g1_i1
TRINITY_DN109289_c0_g1_i1	.	CDS	239	596	.	+	.	ID=TRINITY_DN109289_c0_g1_i1
TRINITY_DN109291_c0_g1_i1	.	CDS	82	531	.	+	.	ID=TRINITY_DN109291_c0_g1_i1
TRINITY_DN109299_c0_g1_i1	.	CDS	18	462	.	+	.	ID=TRINITY_DN109299_c0_g1_i1
TRINITY_DN109305_c0_g1_i1	.	CDS	66	842	.	+	.	ID=TRINITY_DN109305_c0_g1_i1
TRINITY_DN10930_c0_g1_i2	.	CDS	3	608	.	+	.	ID=TRINITY_DN10930_c0_g1_i2
TRINITY_DN10930_c0_g1_i3	.	CDS	3	665	.	+	.	ID=TRINITY_DN10930_c0_g1_i3
TRINITY_DN109311_c0_g1_i1	.	CDS	75	548	.	+	.	ID=TRINITY_DN109311_c0_g1_i1
TRINITY_DN109316_c0_g1_i1	.	CDS	290	714	.	+	.	ID=TRINITY_DN109316_c0_g1_i1
TRINITY_DN109318_c0_g1_i1	.	CDS	134	599	.	+	.	ID=TRINITY_DN109318_c0_g1_i1
TRINITY_DN109328_c0_g1_i1	.	CDS	34	425	.	+	.	ID=TRINITY_DN109328_c0_g1_i1
TRINITY_DN109330_c0_g1_i1	.	CDS	364	678	.	-	.	ID=TRINITY_DN109330_c0_g1_i1
TRINITY_DN109331_c0_g1_i1	.	CDS	63	418	.	+	.	ID=TRINITY_DN109331_c0_g1_i1
TRINITY_DN109342_c0_g1_i1	.	CDS	25	549	.	+	.	ID=TRINITY_DN109342_c0_g1_i1
TRINITY_DN109350_c0_g1_i1	.	CDS	66	437	.	+	.	ID=TRINITY_DN109350_c0_g1_i1
TRINITY_DN109351_c0_g1_i1	.	CDS	276	608	.	-	.	ID=TRINITY_DN109351_c0_g1_i1
TRINITY_DN109354_c0_g1_i1	.	CDS	1	611	.	-	.	ID=TRINITY_DN109354_c0_g1_i1
TRINITY_DN109355_c0_g1_i1	.	CDS	70	417	.	+	.	ID=TRINITY_DN109355_c0_g1_i1
TRINITY_DN109357_c0_g1_i1	.	CDS	131	526	.	+	.	ID=TRINITY_DN109357_c0_g1_i1
TRINITY_DN109363_c0_g1_i1	.	CDS	174	665	.	+	.	ID=TRINITY_DN109363_c0_g1_i1
TRINITY_DN10936_c0_g1_i1	.	CDS	94	464	.	+	.	ID=TRINITY_DN10936_c0_g1_i1
TRINITY_DN109370_c0_g1_i1	.	CDS	190	912	.	+	.	ID=TRINITY_DN109370_c0_g1_i1
TRINITY_DN10937_c0_g1_i1	.	CDS	301	714	.	+	.	ID=TRINITY_DN10937_c0_g1_i1
TRINITY_DN109385_c0_g1_i1	.	CDS	116	640	.	+	.	ID=TRINITY_DN109385_c0_g1_i1
TRINITY_DN109397_c0_g1_i1	.	CDS	78	566	.	+	.	ID=TRINITY_DN109397_c0_g1_i1
TRINITY_DN1093_c0_g1_i1	.	CDS	149	607	.	+	.	ID=TRINITY_DN1093_c0_g1_i1
TRINITY_DN109406_c0_g1_i1	.	CDS	144	989	.	+	.	ID=TRINITY_DN109406_c0_g1_i1
TRINITY_DN109407_c0_g1_i1	.	CDS	76	888	.	+	.	ID=TRINITY_DN109407_c0_g1_i1
TRINITY_DN109409_c0_g1_i1	.	CDS	60	878	.	+	.	ID=TRINITY_DN109409_c0_g1_i1
TRINITY_DN109414_c0_g1_i1	.	CDS	67	546	.	+	.	ID=TRINITY_DN109414_c0_g1_i1
TRINITY_DN109416_c0_g1_i1	.	CDS	129	716	.	+	.	ID=TRINITY_DN109416_c0_g1_i1
TRINITY_DN109417_c0_g1_i1	.	CDS	174	1511	.	+	.	ID=TRINITY_DN109417_c0_g1_i1
TRINITY_DN109422_c0_g1_i1	.	CDS	23	407	.	+	.	ID=TRINITY_DN109422_c0_g1_i1
TRINITY_DN109424_c0_g1_i1	.	CDS	34	1581	.	+	.	ID=TRINITY_DN109424_c0_g1_i1
TRINITY_DN109425_c0_g1_i1	.	CDS	66	659	.	+	.	ID=TRINITY_DN109425_c0_g1_i1
TRINITY_DN109432_c0_g1_i1	.	CDS	51	404	.	+	.	ID=TRINITY_DN109432_c0_g1_i1
TRINITY_DN109437_c0_g1_i1	.	CDS	54	506	.	+	.	ID=TRINITY_DN109437_c0_g1_i1
TRINITY_DN109438_c0_g1_i1	.	CDS	23	476	.	+	.	ID=TRINITY_DN109438_c0_g1_i1
TRINITY_DN10943_c0_g2_i1	.	CDS	79	548	.	+	.	ID=TRINITY_DN10943_c0_g2_i1
TRINITY_DN109446_c0_g1_i1	.	CDS	182	550	.	+	.	ID=TRINITY_DN109446_c0_g1_i1
TRINITY_DN10945_c0_g1_i1	.	CDS	1	553	.	-	.	ID=TRINITY_DN10945_c0_g1_i1
TRINITY_DN109464_c0_g1_i1	.	CDS	37	354	.	-	.	ID=TRINITY_DN109464_c0_g1_i1
TRINITY_DN109465_c0_g1_i1	.	CDS	389	1021	.	+	.	ID=TRINITY_DN109465_c0_g1_i1
TRINITY_DN109476_c0_g1_i1	.	CDS	63	602	.	+	.	ID=TRINITY_DN109476_c0_g1_i1
TRINITY_DN10947_c0_g1_i1	.	CDS	45	1541	.	+	.	ID=TRINITY_DN10947_c0_g1_i1
TRINITY_DN10947_c0_g1_i2	.	CDS	45	938	.	+	.	ID=TRINITY_DN10947_c0_g1_i2
TRINITY_DN10947_c0_g1_i3	.	CDS	462	797	.	+	.	ID=TRINITY_DN10947_c0_g1_i3
TRINITY_DN109480_c0_g1_i1	.	CDS	37	717	.	+	.	ID=TRINITY_DN109480_c0_g1_i1
TRINITY_DN109482_c0_g1_i1	.	CDS	15	652	.	+	.	ID=TRINITY_DN109482_c0_g1_i1
TRINITY_DN109486_c0_g1_i1	.	CDS	75	1051	.	+	.	ID=TRINITY_DN109486_c0_g1_i1
TRINITY_DN109487_c0_g1_i1	.	CDS	88	584	.	+	.	ID=TRINITY_DN109487_c0_g1_i1
TRINITY_DN109496_c0_g1_i1	.	CDS	320	766	.	-	.	ID=TRINITY_DN109496_c0_g1_i1
TRINITY_DN10949_c0_g1_i1	.	CDS	7	657	.	+	.	ID=TRINITY_DN10949_c0_g1_i1
TRINITY_DN10949_c0_g1_i2	.	CDS	7	1323	.	+	.	ID=TRINITY_DN10949_c0_g1_i2
TRINITY_DN109503_c0_g1_i1	.	CDS	224	669	.	+	.	ID=TRINITY_DN109503_c0_g1_i1
TRINITY_DN109505_c0_g1_i1	.	CDS	1	376	.	-	.	ID=TRINITY_DN109505_c0_g1_i1
TRINITY_DN109531_c0_g1_i1	.	CDS	139	744	.	+	.	ID=TRINITY_DN109531_c0_g1_i1
TRINITY_DN109532_c0_g1_i1	.	CDS	34	580	.	+	.	ID=TRINITY_DN109532_c0_g1_i1
TRINITY_DN109533_c0_g1_i1	.	CDS	90	667	.	+	.	ID=TRINITY_DN109533_c0_g1_i1
TRINITY_DN109550_c0_g1_i1	.	CDS	64	693	.	+	.	ID=TRINITY_DN109550_c0_g1_i1
TRINITY_DN109551_c0_g1_i1	.	CDS	10	1062	.	+	.	ID=TRINITY_DN109551_c0_g1_i1
TRINITY_DN109553_c0_g1_i1	.	CDS	43	411	.	-	.	ID=TRINITY_DN109553_c0_g1_i1
TRINITY_DN109558_c0_g1_i1	.	CDS	112	603	.	+	.	ID=TRINITY_DN109558_c0_g1_i1
TRINITY_DN109560_c0_g1_i1	.	CDS	28	509	.	+	.	ID=TRINITY_DN109560_c0_g1_i1
TRINITY_DN109562_c0_g1_i1	.	CDS	142	484	.	+	.	ID=TRINITY_DN109562_c0_g1_i1
TRINITY_DN109568_c0_g1_i1	.	CDS	94	512	.	+	.	ID=TRINITY_DN109568_c0_g1_i1
TRINITY_DN109570_c0_g1_i1	.	CDS	102	782	.	+	.	ID=TRINITY_DN109570_c0_g1_i1
TRINITY_DN109573_c0_g1_i1	.	CDS	1	633	.	+	.	ID=TRINITY_DN109573_c0_g1_i1
TRINITY_DN109577_c0_g1_i1	.	CDS	121	594	.	+	.	ID=TRINITY_DN109577_c0_g1_i1
TRINITY_DN10957_c0_g1_i1	.	CDS	117	4598	.	+	.	ID=TRINITY_DN10957_c0_g1_i1
TRINITY_DN10957_c0_g1_i2	.	CDS	117	2837	.	+	.	ID=TRINITY_DN10957_c0_g1_i2
TRINITY_DN10958_c0_g1_i1	.	CDS	27	459	.	+	.	ID=TRINITY_DN10958_c0_g1_i1
TRINITY_DN10958_c0_g1_i2	.	CDS	27	458	.	+	.	ID=TRINITY_DN10958_c0_g1_i2
TRINITY_DN109598_c0_g1_i1	.	CDS	246	552	.	+	.	ID=TRINITY_DN109598_c0_g1_i1
TRINITY_DN109599_c0_g1_i1	.	CDS	18	479	.	+	.	ID=TRINITY_DN109599_c0_g1_i1
TRINITY_DN109604_c0_g1_i1	.	CDS	63	628	.	+	.	ID=TRINITY_DN109604_c0_g1_i1
TRINITY_DN109629_c0_g1_i1	.	CDS	32	1361	.	+	.	ID=TRINITY_DN109629_c0_g1_i1
TRINITY_DN109632_c0_g1_i1	.	CDS	8	536	.	+	.	ID=TRINITY_DN109632_c0_g1_i1
TRINITY_DN109634_c0_g1_i1	.	CDS	127	638	.	+	.	ID=TRINITY_DN109634_c0_g1_i1
TRINITY_DN109641_c0_g1_i1	.	CDS	486	1357	.	+	.	ID=TRINITY_DN109641_c0_g1_i1
TRINITY_DN109652_c0_g1_i1	.	CDS	56	439	.	+	.	ID=TRINITY_DN109652_c0_g1_i1
TRINITY_DN109655_c0_g1_i1	.	CDS	67	1440	.	+	.	ID=TRINITY_DN109655_c0_g1_i1
TRINITY_DN109660_c0_g1_i1	.	CDS	92	1077	.	+	.	ID=TRINITY_DN109660_c0_g1_i1
TRINITY_DN109663_c0_g1_i1	.	CDS	8	442	.	+	.	ID=TRINITY_DN109663_c0_g1_i1
TRINITY_DN109668_c0_g1_i2	.	CDS	427	993	.	+	.	ID=TRINITY_DN109668_c0_g1_i2
TRINITY_DN109668_c0_g1_i3	.	CDS	221	916	.	+	.	ID=TRINITY_DN109668_c0_g1_i3
TRINITY_DN109673_c0_g1_i1	.	CDS	132	466	.	+	.	ID=TRINITY_DN109673_c0_g1_i1
TRINITY_DN109676_c0_g1_i1	.	CDS	62	718	.	+	.	ID=TRINITY_DN109676_c0_g1_i1
TRINITY_DN10967_c0_g1_i1	.	CDS	170	516	.	+	.	ID=TRINITY_DN10967_c0_g1_i1
TRINITY_DN109684_c0_g1_i1	.	CDS	108	799	.	+	.	ID=TRINITY_DN109684_c0_g1_i1
TRINITY_DN109686_c0_g1_i1	.	CDS	94	422	.	+	.	ID=TRINITY_DN109686_c0_g1_i1
TRINITY_DN109722_c0_g1_i1	.	CDS	266	1216	.	+	.	ID=TRINITY_DN109722_c0_g1_i1
TRINITY_DN109734_c0_g1_i1	.	CDS	158	506	.	+	.	ID=TRINITY_DN109734_c0_g1_i1
TRINITY_DN109735_c0_g1_i1	.	CDS	20	844	.	+	.	ID=TRINITY_DN109735_c0_g1_i1
TRINITY_DN109742_c0_g1_i1	.	CDS	111	431	.	+	.	ID=TRINITY_DN109742_c0_g1_i1
TRINITY_DN109766_c0_g1_i1	.	CDS	86	430	.	+	.	ID=TRINITY_DN109766_c0_g1_i1
TRINITY_DN109778_c0_g1_i1	.	CDS	1	372	.	-	.	ID=TRINITY_DN109778_c0_g1_i1
TRINITY_DN109789_c0_g1_i1	.	CDS	165	476	.	-	.	ID=TRINITY_DN109789_c0_g1_i1
TRINITY_DN109804_c0_g1_i1	.	CDS	140	1468	.	+	.	ID=TRINITY_DN109804_c0_g1_i1
TRINITY_DN10980_c0_g1_i1	.	CDS	125	2179	.	+	.	ID=TRINITY_DN10980_c0_g1_i1
TRINITY_DN109810_c0_g1_i1	.	CDS	45	377	.	+	.	ID=TRINITY_DN109810_c0_g1_i1
TRINITY_DN109811_c0_g1_i1	.	CDS	124	702	.	+	.	ID=TRINITY_DN109811_c0_g1_i1
TRINITY_DN10981_c0_g1_i1	.	CDS	69	1064	.	+	.	ID=TRINITY_DN10981_c0_g1_i1
TRINITY_DN10981_c0_g1_i2	.	CDS	68	1063	.	+	.	ID=TRINITY_DN10981_c0_g1_i2
TRINITY_DN109825_c0_g1_i1	.	CDS	45	497	.	+	.	ID=TRINITY_DN109825_c0_g1_i1
TRINITY_DN109829_c0_g1_i1	.	CDS	44	613	.	+	.	ID=TRINITY_DN109829_c0_g1_i1
TRINITY_DN10983_c0_g1_i1	.	CDS	201	537	.	+	.	ID=TRINITY_DN10983_c0_g1_i1
TRINITY_DN109853_c0_g1_i1	.	CDS	1	1241	.	-	.	ID=TRINITY_DN109853_c0_g1_i1
TRINITY_DN10985_c0_g1_i1	.	CDS	63	569	.	+	.	ID=TRINITY_DN10985_c0_g1_i1
TRINITY_DN10985_c0_g1_i2	.	CDS	63	533	.	+	.	ID=TRINITY_DN10985_c0_g1_i2
TRINITY_DN109868_c0_g1_i1	.	CDS	51	1079	.	+	.	ID=TRINITY_DN109868_c0_g1_i1
TRINITY_DN10986_c0_g1_i1	.	CDS	158	1138	.	+	.	ID=TRINITY_DN10986_c0_g1_i1
TRINITY_DN10986_c0_g1_i2	.	CDS	158	1048	.	+	.	ID=TRINITY_DN10986_c0_g1_i2
TRINITY_DN109872_c0_g1_i1	.	CDS	110	556	.	+	.	ID=TRINITY_DN109872_c0_g1_i1
TRINITY_DN109880_c0_g1_i1	.	CDS	282	623	.	+	.	ID=TRINITY_DN109880_c0_g1_i1
TRINITY_DN10988_c0_g1_i1	.	CDS	1	447	.	-	.	ID=TRINITY_DN10988_c0_g1_i1
TRINITY_DN109897_c0_g1_i1	.	CDS	30	508	.	+	.	ID=TRINITY_DN109897_c0_g1_i1
TRINITY_DN109928_c0_g1_i1	.	CDS	162	1048	.	+	.	ID=TRINITY_DN109928_c0_g1_i1
TRINITY_DN10992_c0_g1_i1	.	CDS	73	431	.	+	.	ID=TRINITY_DN10992_c0_g1_i1
TRINITY_DN109930_c0_g1_i1	.	CDS	44	484	.	+	.	ID=TRINITY_DN109930_c0_g1_i1
TRINITY_DN109941_c0_g1_i1	.	CDS	121	629	.	+	.	ID=TRINITY_DN109941_c0_g1_i1
TRINITY_DN109947_c0_g1_i1	.	CDS	12	786	.	+	.	ID=TRINITY_DN109947_c0_g1_i1
TRINITY_DN109948_c0_g1_i1	.	CDS	69	494	.	+	.	ID=TRINITY_DN109948_c0_g1_i1
TRINITY_DN109956_c0_g1_i1	.	CDS	43	586	.	+	.	ID=TRINITY_DN109956_c0_g1_i1
TRINITY_DN109967_c0_g1_i1	.	CDS	19	880	.	+	.	ID=TRINITY_DN109967_c0_g1_i1
TRINITY_DN109973_c0_g1_i1	.	CDS	1	415	.	-	.	ID=TRINITY_DN109973_c0_g1_i1
TRINITY_DN109976_c0_g1_i1	.	CDS	48	516	.	+	.	ID=TRINITY_DN109976_c0_g1_i1
TRINITY_DN109979_c0_g1_i1	.	CDS	13	578	.	+	.	ID=TRINITY_DN109979_c0_g1_i1
TRINITY_DN109982_c0_g1_i1	.	CDS	41	421	.	+	.	ID=TRINITY_DN109982_c0_g1_i1
TRINITY_DN109983_c0_g1_i1	.	CDS	151	723	.	+	.	ID=TRINITY_DN109983_c0_g1_i1
TRINITY_DN109984_c0_g1_i1	.	CDS	99	585	.	+	.	ID=TRINITY_DN109984_c0_g1_i1
TRINITY_DN109988_c0_g1_i1	.	CDS	27	389	.	+	.	ID=TRINITY_DN109988_c0_g1_i1
TRINITY_DN109990_c0_g1_i1	.	CDS	145	461	.	+	.	ID=TRINITY_DN109990_c0_g1_i1
TRINITY_DN109991_c0_g1_i1	.	CDS	18	611	.	+	.	ID=TRINITY_DN109991_c0_g1_i1
TRINITY_DN109998_c0_g1_i1	.	CDS	9	588	.	+	.	ID=TRINITY_DN109998_c0_g1_i1
TRINITY_DN109999_c0_g1_i1	.	CDS	61	528	.	+	.	ID=TRINITY_DN109999_c0_g1_i1
TRINITY_DN110003_c0_g1_i1	.	CDS	33	647	.	+	.	ID=TRINITY_DN110003_c0_g1_i1
TRINITY_DN110004_c0_g1_i1	.	CDS	1	335	.	-	.	ID=TRINITY_DN110004_c0_g1_i1
TRINITY_DN11000_c0_g1_i1	.	CDS	1	491	.	-	.	ID=TRINITY_DN11000_c0_g1_i1
TRINITY_DN11000_c0_g2_i1	.	CDS	337	876	.	+	.	ID=TRINITY_DN11000_c0_g2_i1
TRINITY_DN110012_c0_g1_i1	.	CDS	9	883	.	+	.	ID=TRINITY_DN110012_c0_g1_i1
TRINITY_DN11001_c0_g1_i1	.	CDS	13	1782	.	+	.	ID=TRINITY_DN11001_c0_g1_i1
TRINITY_DN11001_c0_g1_i2	.	CDS	13	1560	.	+	.	ID=TRINITY_DN11001_c0_g1_i2
TRINITY_DN110028_c0_g1_i1	.	CDS	132	581	.	+	.	ID=TRINITY_DN110028_c0_g1_i1
TRINITY_DN110032_c0_g1_i1	.	CDS	461	825	.	+	.	ID=TRINITY_DN110032_c0_g1_i1
TRINITY_DN110034_c0_g1_i1	.	CDS	16	375	.	-	.	ID=TRINITY_DN110034_c0_g1_i1
TRINITY_DN110038_c0_g1_i1	.	CDS	43	414	.	+	.	ID=TRINITY_DN110038_c0_g1_i1
TRINITY_DN110050_c0_g1_i1	.	CDS	34	659	.	+	.	ID=TRINITY_DN110050_c0_g1_i1
TRINITY_DN110057_c0_g1_i1	.	CDS	74	778	.	+	.	ID=TRINITY_DN110057_c0_g1_i1
TRINITY_DN11005_c0_g1_i1	.	CDS	82	560	.	+	.	ID=TRINITY_DN11005_c0_g1_i1
TRINITY_DN110071_c0_g1_i1	.	CDS	180	546	.	+	.	ID=TRINITY_DN110071_c0_g1_i1
TRINITY_DN110089_c0_g1_i1	.	CDS	197	828	.	+	.	ID=TRINITY_DN110089_c0_g1_i1
TRINITY_DN110091_c0_g1_i1	.	CDS	88	526	.	+	.	ID=TRINITY_DN110091_c0_g1_i1
TRINITY_DN110092_c0_g1_i1	.	CDS	18	451	.	+	.	ID=TRINITY_DN110092_c0_g1_i1
TRINITY_DN110094_c0_g1_i1	.	CDS	4	541	.	+	.	ID=TRINITY_DN110094_c0_g1_i1
TRINITY_DN110098_c0_g1_i1	.	CDS	336	872	.	+	.	ID=TRINITY_DN110098_c0_g1_i1
TRINITY_DN110114_c0_g1_i1	.	CDS	130	1309	.	+	.	ID=TRINITY_DN110114_c0_g1_i1
TRINITY_DN11011_c0_g1_i1	.	CDS	27	756	.	+	.	ID=TRINITY_DN11011_c0_g1_i1
TRINITY_DN110120_c0_g1_i1	.	CDS	82	476	.	+	.	ID=TRINITY_DN110120_c0_g1_i1
TRINITY_DN110121_c0_g1_i1	.	CDS	89	991	.	+	.	ID=TRINITY_DN110121_c0_g1_i1
TRINITY_DN110125_c0_g1_i1	.	CDS	91	402	.	+	.	ID=TRINITY_DN110125_c0_g1_i1
TRINITY_DN110130_c0_g1_i1	.	CDS	460	941	.	+	.	ID=TRINITY_DN110130_c0_g1_i1
TRINITY_DN11013_c0_g1_i1	.	CDS	76	1242	.	+	.	ID=TRINITY_DN11013_c0_g1_i1
TRINITY_DN11014_c0_g1_i1	.	CDS	166	1217	.	+	.	ID=TRINITY_DN11014_c0_g1_i1
TRINITY_DN11014_c0_g1_i2	.	CDS	166	1092	.	+	.	ID=TRINITY_DN11014_c0_g1_i2
TRINITY_DN110151_c0_g1_i1	.	CDS	277	582	.	+	.	ID=TRINITY_DN110151_c0_g1_i1
TRINITY_DN110158_c0_g1_i1	.	CDS	1	1230	.	-	.	ID=TRINITY_DN110158_c0_g1_i1
TRINITY_DN11015_c0_g2_i1	.	CDS	198	515	.	+	.	ID=TRINITY_DN11015_c0_g2_i1
TRINITY_DN110173_c0_g1_i1	.	CDS	1	442	.	-	.	ID=TRINITY_DN110173_c0_g1_i1
TRINITY_DN110176_c0_g1_i1	.	CDS	68	524	.	+	.	ID=TRINITY_DN110176_c0_g1_i1
TRINITY_DN110179_c0_g1_i1	.	CDS	208	513	.	+	.	ID=TRINITY_DN110179_c0_g1_i1
TRINITY_DN11017_c0_g1_i1	.	CDS	54	1544	.	+	.	ID=TRINITY_DN11017_c0_g1_i1
TRINITY_DN11017_c0_g1_i2	.	CDS	832	1701	.	+	.	ID=TRINITY_DN11017_c0_g1_i2
TRINITY_DN110180_c0_g1_i1	.	CDS	224	617	.	+	.	ID=TRINITY_DN110180_c0_g1_i1
TRINITY_DN110183_c0_g1_i1	.	CDS	81	521	.	+	.	ID=TRINITY_DN110183_c0_g1_i1
TRINITY_DN11019_c0_g1_i1	.	CDS	128	775	.	+	.	ID=TRINITY_DN11019_c0_g1_i1
TRINITY_DN11019_c0_g1_i2	.	CDS	99	746	.	+	.	ID=TRINITY_DN11019_c0_g1_i2
TRINITY_DN110207_c0_g1_i1	.	CDS	559	915	.	-	.	ID=TRINITY_DN110207_c0_g1_i1
TRINITY_DN110215_c0_g1_i1	.	CDS	688	1029	.	+	.	ID=TRINITY_DN110215_c0_g1_i1
TRINITY_DN110219_c0_g1_i1	.	CDS	327	910	.	+	.	ID=TRINITY_DN110219_c0_g1_i1
TRINITY_DN110222_c0_g1_i1	.	CDS	216	1142	.	+	.	ID=TRINITY_DN110222_c0_g1_i1
TRINITY_DN110223_c0_g1_i1	.	CDS	97	776	.	+	.	ID=TRINITY_DN110223_c0_g1_i1
TRINITY_DN110238_c0_g1_i1	.	CDS	174	851	.	+	.	ID=TRINITY_DN110238_c0_g1_i1
TRINITY_DN11023_c0_g1_i1	.	CDS	3	1079	.	+	.	ID=TRINITY_DN11023_c0_g1_i1
TRINITY_DN110243_c0_g1_i1	.	CDS	74	571	.	+	.	ID=TRINITY_DN110243_c0_g1_i1
TRINITY_DN110250_c0_g1_i1	.	CDS	1	762	.	-	.	ID=TRINITY_DN110250_c0_g1_i1
TRINITY_DN110255_c0_g1_i1	.	CDS	47	487	.	+	.	ID=TRINITY_DN110255_c0_g1_i1
TRINITY_DN110255_c0_g1_i2	.	CDS	47	418	.	+	.	ID=TRINITY_DN110255_c0_g1_i2
TRINITY_DN11025_c0_g1_i1	.	CDS	109	483	.	+	.	ID=TRINITY_DN11025_c0_g1_i1
TRINITY_DN11025_c0_g2_i1	.	CDS	26	1195	.	+	.	ID=TRINITY_DN11025_c0_g2_i1
TRINITY_DN110263_c0_g1_i1	.	CDS	279	636	.	+	.	ID=TRINITY_DN110263_c0_g1_i1
TRINITY_DN110264_c0_g1_i1	.	CDS	100	1146	.	+	.	ID=TRINITY_DN110264_c0_g1_i1
TRINITY_DN110267_c0_g1_i1	.	CDS	84	444	.	+	.	ID=TRINITY_DN110267_c0_g1_i1
TRINITY_DN110272_c0_g1_i1	.	CDS	31	1503	.	+	.	ID=TRINITY_DN110272_c0_g1_i1
TRINITY_DN110275_c0_g1_i1	.	CDS	89	1408	.	+	.	ID=TRINITY_DN110275_c0_g1_i1
TRINITY_DN11027_c0_g1_i1	.	CDS	177	851	.	+	.	ID=TRINITY_DN11027_c0_g1_i1
TRINITY_DN11027_c0_g1_i2	.	CDS	177	1601	.	+	.	ID=TRINITY_DN11027_c0_g1_i2
TRINITY_DN110281_c0_g1_i1	.	CDS	232	534	.	+	.	ID=TRINITY_DN110281_c0_g1_i1
TRINITY_DN110287_c0_g1_i1	.	CDS	100	480	.	+	.	ID=TRINITY_DN110287_c0_g1_i1
TRINITY_DN110289_c0_g1_i1	.	CDS	57	626	.	-	.	ID=TRINITY_DN110289_c0_g1_i1
TRINITY_DN110295_c0_g1_i1	.	CDS	35	463	.	+	.	ID=TRINITY_DN110295_c0_g1_i1
TRINITY_DN11029_c0_g1_i1	.	CDS	84	467	.	+	.	ID=TRINITY_DN11029_c0_g1_i1
TRINITY_DN1102_c0_g1_i1	.	CDS	227	805	.	+	.	ID=TRINITY_DN1102_c0_g1_i1
TRINITY_DN1102_c0_g1_i2	.	CDS	590	973	.	+	.	ID=TRINITY_DN1102_c0_g1_i2
TRINITY_DN110306_c0_g1_i1	.	CDS	86	727	.	+	.	ID=TRINITY_DN110306_c0_g1_i1
TRINITY_DN110310_c0_g1_i1	.	CDS	252	1088	.	+	.	ID=TRINITY_DN110310_c0_g1_i1
TRINITY_DN110319_c0_g1_i1	.	CDS	84	841	.	+	.	ID=TRINITY_DN110319_c0_g1_i1
TRINITY_DN11031_c0_g1_i1	.	CDS	109	899	.	+	.	ID=TRINITY_DN11031_c0_g1_i1
TRINITY_DN110326_c0_g1_i1	.	CDS	99	445	.	+	.	ID=TRINITY_DN110326_c0_g1_i1
TRINITY_DN110327_c0_g1_i1	.	CDS	1	362	.	-	.	ID=TRINITY_DN110327_c0_g1_i1
TRINITY_DN11036_c0_g1_i1	.	CDS	143	454	.	+	.	ID=TRINITY_DN11036_c0_g1_i1
TRINITY_DN110373_c0_g1_i1	.	CDS	28	431	.	+	.	ID=TRINITY_DN110373_c0_g1_i1
TRINITY_DN110376_c0_g1_i1	.	CDS	73	423	.	+	.	ID=TRINITY_DN110376_c0_g1_i1
TRINITY_DN110377_c0_g1_i1	.	CDS	79	526	.	+	.	ID=TRINITY_DN110377_c0_g1_i1
TRINITY_DN110391_c0_g1_i1	.	CDS	15	585	.	+	.	ID=TRINITY_DN110391_c0_g1_i1
TRINITY_DN110399_c0_g1_i1	.	CDS	4	381	.	+	.	ID=TRINITY_DN110399_c0_g1_i1
TRINITY_DN1103_c0_g1_i1	.	CDS	80	1308	.	+	.	ID=TRINITY_DN1103_c0_g1_i1
TRINITY_DN110406_c0_g1_i1	.	CDS	6	323	.	+	.	ID=TRINITY_DN110406_c0_g1_i1
TRINITY_DN110418_c0_g1_i1	.	CDS	70	476	.	+	.	ID=TRINITY_DN110418_c0_g1_i1
TRINITY_DN11041_c0_g1_i1	.	CDS	112	465	.	+	.	ID=TRINITY_DN11041_c0_g1_i1
TRINITY_DN110426_c0_g1_i1	.	CDS	89	838	.	+	.	ID=TRINITY_DN110426_c0_g1_i1
TRINITY_DN110436_c0_g1_i1	.	CDS	30	798	.	+	.	ID=TRINITY_DN110436_c0_g1_i1
TRINITY_DN110443_c0_g1_i1	.	CDS	185	505	.	-	.	ID=TRINITY_DN110443_c0_g1_i1
TRINITY_DN110449_c0_g1_i1	.	CDS	90	500	.	+	.	ID=TRINITY_DN110449_c0_g1_i1
TRINITY_DN110458_c0_g1_i1	.	CDS	35	2065	.	+	.	ID=TRINITY_DN110458_c0_g1_i1
TRINITY_DN11045_c0_g1_i1	.	CDS	75	2639	.	+	.	ID=TRINITY_DN11045_c0_g1_i1
TRINITY_DN110469_c0_g1_i1	.	CDS	231	827	.	+	.	ID=TRINITY_DN110469_c0_g1_i1
TRINITY_DN110477_c0_g1_i1	.	CDS	21	518	.	+	.	ID=TRINITY_DN110477_c0_g1_i1
TRINITY_DN110486_c0_g1_i1	.	CDS	66	371	.	-	.	ID=TRINITY_DN110486_c0_g1_i1
TRINITY_DN110487_c0_g1_i1	.	CDS	26	562	.	+	.	ID=TRINITY_DN110487_c0_g1_i1
TRINITY_DN110488_c0_g1_i1	.	CDS	251	730	.	-	.	ID=TRINITY_DN110488_c0_g1_i1
TRINITY_DN11048_c0_g1_i1	.	CDS	144	652	.	+	.	ID=TRINITY_DN11048_c0_g1_i1
TRINITY_DN110490_c0_g1_i1	.	CDS	19	848	.	+	.	ID=TRINITY_DN110490_c0_g1_i1
TRINITY_DN110495_c0_g1_i1	.	CDS	123	587	.	+	.	ID=TRINITY_DN110495_c0_g1_i1
TRINITY_DN110499_c0_g1_i1	.	CDS	90	536	.	+	.	ID=TRINITY_DN110499_c0_g1_i1
TRINITY_DN110504_c1_g1_i1	.	CDS	24	344	.	+	.	ID=TRINITY_DN110504_c1_g1_i1
TRINITY_DN110517_c0_g1_i1	.	CDS	78	659	.	+	.	ID=TRINITY_DN110517_c0_g1_i1
TRINITY_DN110517_c0_g1_i2	.	CDS	147	647	.	+	.	ID=TRINITY_DN110517_c0_g1_i2
TRINITY_DN110525_c0_g1_i1	.	CDS	88	704	.	+	.	ID=TRINITY_DN110525_c0_g1_i1
TRINITY_DN110535_c0_g1_i1	.	CDS	143	909	.	+	.	ID=TRINITY_DN110535_c0_g1_i1
TRINITY_DN11053_c0_g1_i1	.	CDS	126	437	.	+	.	ID=TRINITY_DN11053_c0_g1_i1
TRINITY_DN110541_c0_g1_i1	.	CDS	89	1300	.	+	.	ID=TRINITY_DN110541_c0_g1_i1
TRINITY_DN110544_c0_g1_i1	.	CDS	31	442	.	+	.	ID=TRINITY_DN110544_c0_g1_i1
TRINITY_DN11054_c0_g1_i2	.	CDS	70	792	.	+	.	ID=TRINITY_DN11054_c0_g1_i2
TRINITY_DN110557_c0_g1_i1	.	CDS	44	508	.	+	.	ID=TRINITY_DN110557_c0_g1_i1
TRINITY_DN110566_c0_g1_i1	.	CDS	135	454	.	+	.	ID=TRINITY_DN110566_c0_g1_i1
TRINITY_DN110571_c0_g1_i1	.	CDS	95	405	.	+	.	ID=TRINITY_DN110571_c0_g1_i1
TRINITY_DN110585_c0_g1_i1	.	CDS	127	738	.	+	.	ID=TRINITY_DN110585_c0_g1_i1
TRINITY_DN110586_c0_g1_i1	.	CDS	232	566	.	+	.	ID=TRINITY_DN110586_c0_g1_i1
TRINITY_DN110593_c0_g1_i1	.	CDS	1	306	.	-	.	ID=TRINITY_DN110593_c0_g1_i1
TRINITY_DN110600_c0_g1_i1	.	CDS	110	532	.	-	.	ID=TRINITY_DN110600_c0_g1_i1
TRINITY_DN110601_c0_g1_i1	.	CDS	12	598	.	+	.	ID=TRINITY_DN110601_c0_g1_i1
TRINITY_DN110602_c0_g1_i1	.	CDS	32	833	.	+	.	ID=TRINITY_DN110602_c0_g1_i1
TRINITY_DN110612_c0_g1_i1	.	CDS	51	1244	.	+	.	ID=TRINITY_DN110612_c0_g1_i1
TRINITY_DN110620_c0_g1_i1	.	CDS	59	484	.	-	.	ID=TRINITY_DN110620_c0_g1_i1
TRINITY_DN110621_c0_g1_i1	.	CDS	88	463	.	+	.	ID=TRINITY_DN110621_c0_g1_i1
TRINITY_DN11062_c0_g1_i1	.	CDS	65	552	.	+	.	ID=TRINITY_DN11062_c0_g1_i1
TRINITY_DN110638_c0_g1_i1	.	CDS	72	562	.	+	.	ID=TRINITY_DN110638_c0_g1_i1
TRINITY_DN110642_c0_g1_i1	.	CDS	100	1052	.	+	.	ID=TRINITY_DN110642_c0_g1_i1
TRINITY_DN110646_c0_g1_i1	.	CDS	117	454	.	+	.	ID=TRINITY_DN110646_c0_g1_i1
TRINITY_DN110651_c0_g1_i1	.	CDS	106	422	.	+	.	ID=TRINITY_DN110651_c0_g1_i1
TRINITY_DN110654_c0_g1_i1	.	CDS	217	842	.	+	.	ID=TRINITY_DN110654_c0_g1_i1
TRINITY_DN11065_c0_g1_i1	.	CDS	160	612	.	+	.	ID=TRINITY_DN11065_c0_g1_i1
TRINITY_DN11065_c0_g1_i2	.	CDS	91	594	.	+	.	ID=TRINITY_DN11065_c0_g1_i2
TRINITY_DN110661_c0_g1_i1	.	CDS	130	532	.	+	.	ID=TRINITY_DN110661_c0_g1_i1
TRINITY_DN110669_c0_g1_i1	.	CDS	173	739	.	-	.	ID=TRINITY_DN110669_c0_g1_i1
TRINITY_DN110671_c0_g1_i1	.	CDS	9	413	.	+	.	ID=TRINITY_DN110671_c0_g1_i1
TRINITY_DN110673_c0_g1_i1	.	CDS	60	425	.	+	.	ID=TRINITY_DN110673_c0_g1_i1
TRINITY_DN110682_c0_g1_i1	.	CDS	7	588	.	+	.	ID=TRINITY_DN110682_c0_g1_i1
TRINITY_DN110684_c0_g1_i1	.	CDS	13	407	.	+	.	ID=TRINITY_DN110684_c0_g1_i1
TRINITY_DN110690_c0_g1_i1	.	CDS	80	486	.	+	.	ID=TRINITY_DN110690_c0_g1_i1
TRINITY_DN110691_c0_g1_i1	.	CDS	63	515	.	+	.	ID=TRINITY_DN110691_c0_g1_i1
TRINITY_DN110707_c0_g1_i1	.	CDS	282	1058	.	+	.	ID=TRINITY_DN110707_c0_g1_i1
TRINITY_DN110717_c0_g1_i1	.	CDS	304	1434	.	+	.	ID=TRINITY_DN110717_c0_g1_i1
TRINITY_DN110720_c0_g1_i1	.	CDS	6	412	.	+	.	ID=TRINITY_DN110720_c0_g1_i1
TRINITY_DN110723_c0_g1_i1	.	CDS	63	857	.	+	.	ID=TRINITY_DN110723_c0_g1_i1
TRINITY_DN11072_c0_g1_i1	.	CDS	703	3369	.	+	.	ID=TRINITY_DN11072_c0_g1_i1
TRINITY_DN110730_c0_g1_i1	.	CDS	266	646	.	+	.	ID=TRINITY_DN110730_c0_g1_i1
TRINITY_DN110732_c0_g1_i1	.	CDS	81	531	.	+	.	ID=TRINITY_DN110732_c0_g1_i1
TRINITY_DN110738_c0_g1_i1	.	CDS	311	777	.	+	.	ID=TRINITY_DN110738_c0_g1_i1
TRINITY_DN11073_c0_g1_i1	.	CDS	44	2614	.	+	.	ID=TRINITY_DN11073_c0_g1_i1
TRINITY_DN110740_c0_g1_i1	.	CDS	6	412	.	+	.	ID=TRINITY_DN110740_c0_g1_i1
TRINITY_DN110741_c0_g1_i1	.	CDS	161	502	.	+	.	ID=TRINITY_DN110741_c0_g1_i1
TRINITY_DN110746_c0_g1_i1	.	CDS	179	521	.	+	.	ID=TRINITY_DN110746_c0_g1_i1
TRINITY_DN110747_c0_g1_i1	.	CDS	2	457	.	+	.	ID=TRINITY_DN110747_c0_g1_i1
TRINITY_DN11075_c0_g1_i1	.	CDS	156	643	.	+	.	ID=TRINITY_DN11075_c0_g1_i1
TRINITY_DN110768_c0_g1_i1	.	CDS	515	919	.	+	.	ID=TRINITY_DN110768_c0_g1_i1
TRINITY_DN110770_c0_g1_i1	.	CDS	33	605	.	+	.	ID=TRINITY_DN110770_c0_g1_i1
TRINITY_DN110771_c0_g1_i1	.	CDS	14	465	.	+	.	ID=TRINITY_DN110771_c0_g1_i1
TRINITY_DN110775_c0_g1_i1	.	CDS	5	663	.	+	.	ID=TRINITY_DN110775_c0_g1_i1
TRINITY_DN110778_c0_g1_i1	.	CDS	1	487	.	-	.	ID=TRINITY_DN110778_c0_g1_i1
TRINITY_DN110779_c0_g1_i1	.	CDS	141	467	.	+	.	ID=TRINITY_DN110779_c0_g1_i1
TRINITY_DN110784_c0_g1_i1	.	CDS	11	440	.	+	.	ID=TRINITY_DN110784_c0_g1_i1
TRINITY_DN110799_c0_g1_i1	.	CDS	87	405	.	+	.	ID=TRINITY_DN110799_c0_g1_i1
TRINITY_DN110815_c0_g1_i1	.	CDS	101	588	.	+	.	ID=TRINITY_DN110815_c0_g1_i1
TRINITY_DN110820_c0_g1_i1	.	CDS	5	444	.	+	.	ID=TRINITY_DN110820_c0_g1_i1
TRINITY_DN110827_c0_g1_i1	.	CDS	189	1832	.	+	.	ID=TRINITY_DN110827_c0_g1_i1
TRINITY_DN110833_c0_g1_i1	.	CDS	21	472	.	+	.	ID=TRINITY_DN110833_c0_g1_i1
TRINITY_DN11083_c0_g1_i1	.	CDS	28	528	.	+	.	ID=TRINITY_DN11083_c0_g1_i1
TRINITY_DN11083_c0_g1_i2	.	CDS	155	652	.	+	.	ID=TRINITY_DN11083_c0_g1_i2
TRINITY_DN110840_c0_g1_i1	.	CDS	169	649	.	+	.	ID=TRINITY_DN110840_c0_g1_i1
TRINITY_DN110841_c0_g1_i1	.	CDS	46	597	.	+	.	ID=TRINITY_DN110841_c0_g1_i1
TRINITY_DN110842_c0_g1_i1	.	CDS	18	545	.	+	.	ID=TRINITY_DN110842_c0_g1_i1
TRINITY_DN110846_c0_g1_i1	.	CDS	39	485	.	+	.	ID=TRINITY_DN110846_c0_g1_i1
TRINITY_DN110848_c0_g1_i1	.	CDS	189	548	.	-	.	ID=TRINITY_DN110848_c0_g1_i1
TRINITY_DN110862_c0_g1_i1	.	CDS	108	488	.	+	.	ID=TRINITY_DN110862_c0_g1_i1
TRINITY_DN110868_c0_g1_i1	.	CDS	89	1195	.	+	.	ID=TRINITY_DN110868_c0_g1_i1
TRINITY_DN110872_c0_g1_i1	.	CDS	161	463	.	+	.	ID=TRINITY_DN110872_c0_g1_i1
TRINITY_DN110873_c0_g1_i1	.	CDS	58	672	.	+	.	ID=TRINITY_DN110873_c0_g1_i1
TRINITY_DN110879_c0_g1_i1	.	CDS	76	414	.	+	.	ID=TRINITY_DN110879_c0_g1_i1
TRINITY_DN110885_c0_g1_i1	.	CDS	54	467	.	+	.	ID=TRINITY_DN110885_c0_g1_i1
TRINITY_DN110887_c0_g1_i1	.	CDS	151	469	.	+	.	ID=TRINITY_DN110887_c0_g1_i1
TRINITY_DN110889_c0_g1_i1	.	CDS	67	942	.	+	.	ID=TRINITY_DN110889_c0_g1_i1
TRINITY_DN11088_c0_g1_i1	.	CDS	179	1261	.	+	.	ID=TRINITY_DN11088_c0_g1_i1
TRINITY_DN110898_c0_g1_i1	.	CDS	229	759	.	+	.	ID=TRINITY_DN110898_c0_g1_i1
TRINITY_DN1108_c0_g1_i2	.	CDS	289	1452	.	+	.	ID=TRINITY_DN1108_c0_g1_i2
TRINITY_DN11090_c0_g1_i1	.	CDS	134	1439	.	+	.	ID=TRINITY_DN11090_c0_g1_i1
TRINITY_DN110910_c0_g1_i1	.	CDS	78	479	.	+	.	ID=TRINITY_DN110910_c0_g1_i1
TRINITY_DN110915_c0_g1_i1	.	CDS	118	579	.	+	.	ID=TRINITY_DN110915_c0_g1_i1
TRINITY_DN11091_c0_g1_i1	.	CDS	118	1299	.	+	.	ID=TRINITY_DN11091_c0_g1_i1
TRINITY_DN11091_c0_g1_i2	.	CDS	118	1392	.	+	.	ID=TRINITY_DN11091_c0_g1_i2
TRINITY_DN110926_c0_g1_i1	.	CDS	112	625	.	+	.	ID=TRINITY_DN110926_c0_g1_i1
TRINITY_DN11092_c0_g1_i1	.	CDS	352	698	.	+	.	ID=TRINITY_DN11092_c0_g1_i1
TRINITY_DN110932_c0_g1_i1	.	CDS	259	645	.	+	.	ID=TRINITY_DN110932_c0_g1_i1
TRINITY_DN110941_c0_g1_i1	.	CDS	334	646	.	+	.	ID=TRINITY_DN110941_c0_g1_i1
TRINITY_DN11094_c0_g1_i2	.	CDS	98	863	.	+	.	ID=TRINITY_DN11094_c0_g1_i2
TRINITY_DN110964_c0_g1_i1	.	CDS	212	544	.	+	.	ID=TRINITY_DN110964_c0_g1_i1
TRINITY_DN110965_c0_g1_i1	.	CDS	216	560	.	+	.	ID=TRINITY_DN110965_c0_g1_i1
TRINITY_DN110967_c0_g1_i1	.	CDS	137	661	.	+	.	ID=TRINITY_DN110967_c0_g1_i1
TRINITY_DN110969_c0_g1_i1	.	CDS	82	464	.	+	.	ID=TRINITY_DN110969_c0_g1_i1
TRINITY_DN110976_c0_g1_i1	.	CDS	549	1088	.	+	.	ID=TRINITY_DN110976_c0_g1_i1
TRINITY_DN110978_c0_g1_i1	.	CDS	176	490	.	+	.	ID=TRINITY_DN110978_c0_g1_i1
TRINITY_DN110979_c0_g1_i1	.	CDS	74	488	.	+	.	ID=TRINITY_DN110979_c0_g1_i1
TRINITY_DN110980_c0_g1_i1	.	CDS	1	473	.	-	.	ID=TRINITY_DN110980_c0_g1_i1
TRINITY_DN11098_c0_g1_i1	.	CDS	37	471	.	+	.	ID=TRINITY_DN11098_c0_g1_i1
TRINITY_DN11099_c0_g1_i1	.	CDS	1269	2345	.	+	.	ID=TRINITY_DN11099_c0_g1_i1
TRINITY_DN11099_c0_g1_i2	.	CDS	302	2233	.	+	.	ID=TRINITY_DN11099_c0_g1_i2
TRINITY_DN111001_c0_g1_i1	.	CDS	107	446	.	+	.	ID=TRINITY_DN111001_c0_g1_i1
TRINITY_DN11100_c0_g1_i1	.	CDS	348	3332	.	+	.	ID=TRINITY_DN11100_c0_g1_i1
TRINITY_DN111015_c0_g1_i1	.	CDS	82	516	.	-	.	ID=TRINITY_DN111015_c0_g1_i1
TRINITY_DN111020_c0_g1_i1	.	CDS	61	414	.	+	.	ID=TRINITY_DN111020_c0_g1_i1
TRINITY_DN111023_c0_g1_i1	.	CDS	77	426	.	+	.	ID=TRINITY_DN111023_c0_g1_i1
TRINITY_DN111027_c0_g1_i1	.	CDS	35	406	.	+	.	ID=TRINITY_DN111027_c0_g1_i1
TRINITY_DN111037_c0_g1_i1	.	CDS	93	473	.	+	.	ID=TRINITY_DN111037_c0_g1_i1
TRINITY_DN111040_c0_g1_i1	.	CDS	147	515	.	+	.	ID=TRINITY_DN111040_c0_g1_i1
TRINITY_DN111041_c0_g1_i1	.	CDS	51	417	.	+	.	ID=TRINITY_DN111041_c0_g1_i1
TRINITY_DN11104_c0_g1_i1	.	CDS	36	877	.	+	.	ID=TRINITY_DN11104_c0_g1_i1
TRINITY_DN11104_c0_g1_i2	.	CDS	139	980	.	+	.	ID=TRINITY_DN11104_c0_g1_i2
TRINITY_DN111054_c0_g1_i1	.	CDS	131	481	.	+	.	ID=TRINITY_DN111054_c0_g1_i1
TRINITY_DN11105_c0_g1_i1	.	CDS	64	497	.	+	.	ID=TRINITY_DN11105_c0_g1_i1
TRINITY_DN11105_c0_g1_i2	.	CDS	26	453	.	+	.	ID=TRINITY_DN11105_c0_g1_i2
TRINITY_DN111066_c0_g1_i1	.	CDS	52	1395	.	-	.	ID=TRINITY_DN111066_c0_g1_i1
TRINITY_DN11107_c0_g1_i1	.	CDS	65	481	.	+	.	ID=TRINITY_DN11107_c0_g1_i1
TRINITY_DN111081_c0_g1_i1	.	CDS	282	670	.	+	.	ID=TRINITY_DN111081_c0_g1_i1
TRINITY_DN111101_c0_g1_i1	.	CDS	64	990	.	+	.	ID=TRINITY_DN111101_c0_g1_i1
TRINITY_DN111102_c0_g1_i1	.	CDS	147	449	.	-	.	ID=TRINITY_DN111102_c0_g1_i1
TRINITY_DN111103_c0_g1_i1	.	CDS	54	986	.	+	.	ID=TRINITY_DN111103_c0_g1_i1
TRINITY_DN111107_c0_g1_i1	.	CDS	120	533	.	+	.	ID=TRINITY_DN111107_c0_g1_i1
TRINITY_DN111108_c0_g1_i1	.	CDS	82	629	.	+	.	ID=TRINITY_DN111108_c0_g1_i1
TRINITY_DN111110_c0_g1_i1	.	CDS	1	596	.	-	.	ID=TRINITY_DN111110_c0_g1_i1
TRINITY_DN111116_c0_g1_i1	.	CDS	71	439	.	+	.	ID=TRINITY_DN111116_c0_g1_i1
TRINITY_DN11111_c0_g1_i1	.	CDS	66	544	.	+	.	ID=TRINITY_DN11111_c0_g1_i1
TRINITY_DN111135_c0_g1_i1	.	CDS	1	409	.	-	.	ID=TRINITY_DN111135_c0_g1_i1
TRINITY_DN11113_c0_g1_i1	.	CDS	145	684	.	+	.	ID=TRINITY_DN11113_c0_g1_i1
TRINITY_DN111141_c0_g1_i1	.	CDS	126	731	.	+	.	ID=TRINITY_DN111141_c0_g1_i1
TRINITY_DN111144_c0_g1_i1	.	CDS	89	481	.	+	.	ID=TRINITY_DN111144_c0_g1_i1
TRINITY_DN11114_c0_g1_i1	.	CDS	60	911	.	+	.	ID=TRINITY_DN11114_c0_g1_i1
TRINITY_DN111151_c0_g1_i1	.	CDS	114	432	.	+	.	ID=TRINITY_DN111151_c0_g1_i1
TRINITY_DN111155_c0_g1_i1	.	CDS	177	551	.	+	.	ID=TRINITY_DN111155_c0_g1_i1
TRINITY_DN111158_c0_g1_i1	.	CDS	207	659	.	+	.	ID=TRINITY_DN111158_c0_g1_i1
TRINITY_DN11115_c0_g1_i1	.	CDS	11	961	.	+	.	ID=TRINITY_DN11115_c0_g1_i1
TRINITY_DN11115_c0_g1_i2	.	CDS	140	1027	.	+	.	ID=TRINITY_DN11115_c0_g1_i2
TRINITY_DN111162_c0_g1_i1	.	CDS	1	458	.	+	.	ID=TRINITY_DN111162_c0_g1_i1
TRINITY_DN111171_c0_g1_i1	.	CDS	27	619	.	+	.	ID=TRINITY_DN111171_c0_g1_i1
TRINITY_DN111174_c0_g1_i1	.	CDS	65	919	.	+	.	ID=TRINITY_DN111174_c0_g1_i1
TRINITY_DN111180_c0_g1_i1	.	CDS	300	977	.	+	.	ID=TRINITY_DN111180_c0_g1_i1
TRINITY_DN111192_c0_g1_i1	.	CDS	17	853	.	+	.	ID=TRINITY_DN111192_c0_g1_i1
TRINITY_DN111193_c0_g1_i1	.	CDS	56	382	.	+	.	ID=TRINITY_DN111193_c0_g1_i1
TRINITY_DN111194_c0_g1_i1	.	CDS	88	587	.	+	.	ID=TRINITY_DN111194_c0_g1_i1
TRINITY_DN111196_c0_g1_i1	.	CDS	211	520	.	+	.	ID=TRINITY_DN111196_c0_g1_i1
TRINITY_DN111214_c0_g1_i1	.	CDS	25	471	.	+	.	ID=TRINITY_DN111214_c0_g1_i1
TRINITY_DN111225_c0_g1_i1	.	CDS	10	687	.	+	.	ID=TRINITY_DN111225_c0_g1_i1
TRINITY_DN111230_c0_g1_i1	.	CDS	152	610	.	+	.	ID=TRINITY_DN111230_c0_g1_i1
TRINITY_DN111235_c0_g1_i1	.	CDS	13	448	.	+	.	ID=TRINITY_DN111235_c0_g1_i1
TRINITY_DN111249_c0_g1_i1	.	CDS	11	538	.	+	.	ID=TRINITY_DN111249_c0_g1_i1
TRINITY_DN111256_c0_g1_i1	.	CDS	35	614	.	+	.	ID=TRINITY_DN111256_c0_g1_i1
TRINITY_DN11126_c0_g1_i1	.	CDS	104	850	.	+	.	ID=TRINITY_DN11126_c0_g1_i1
TRINITY_DN11127_c0_g1_i1	.	CDS	201	1690	.	+	.	ID=TRINITY_DN11127_c0_g1_i1
TRINITY_DN111280_c0_g1_i1	.	CDS	2	403	.	+	.	ID=TRINITY_DN111280_c0_g1_i1
TRINITY_DN111283_c0_g1_i1	.	CDS	120	628	.	+	.	ID=TRINITY_DN111283_c0_g1_i1
TRINITY_DN11128_c0_g1_i1	.	CDS	64	1635	.	+	.	ID=TRINITY_DN11128_c0_g1_i1
TRINITY_DN111294_c0_g1_i1	.	CDS	1	325	.	-	.	ID=TRINITY_DN111294_c0_g1_i1
TRINITY_DN111313_c0_g1_i1	.	CDS	81	510	.	+	.	ID=TRINITY_DN111313_c0_g1_i1
TRINITY_DN11131_c0_g1_i1	.	CDS	5	1365	.	+	.	ID=TRINITY_DN11131_c0_g1_i1
TRINITY_DN11131_c0_g1_i2	.	CDS	5	1294	.	+	.	ID=TRINITY_DN11131_c0_g1_i2
TRINITY_DN111321_c0_g1_i1	.	CDS	231	2075	.	+	.	ID=TRINITY_DN111321_c0_g1_i1
TRINITY_DN111322_c0_g1_i1	.	CDS	414	868	.	+	.	ID=TRINITY_DN111322_c0_g1_i1
TRINITY_DN111328_c0_g1_i1	.	CDS	29	526	.	+	.	ID=TRINITY_DN111328_c0_g1_i1
TRINITY_DN111338_c0_g1_i1	.	CDS	2	690	.	+	.	ID=TRINITY_DN111338_c0_g1_i1
TRINITY_DN111348_c0_g1_i1	.	CDS	24	562	.	+	.	ID=TRINITY_DN111348_c0_g1_i1
TRINITY_DN111350_c0_g1_i1	.	CDS	34	627	.	+	.	ID=TRINITY_DN111350_c0_g1_i1
TRINITY_DN11135_c0_g1_i2	.	CDS	281	1590	.	+	.	ID=TRINITY_DN11135_c0_g1_i2
TRINITY_DN111364_c0_g1_i1	.	CDS	18	511	.	+	.	ID=TRINITY_DN111364_c0_g1_i1
TRINITY_DN111366_c0_g1_i1	.	CDS	2	361	.	-	.	ID=TRINITY_DN111366_c0_g1_i1
TRINITY_DN111368_c0_g1_i1	.	CDS	4	464	.	+	.	ID=TRINITY_DN111368_c0_g1_i1
TRINITY_DN111371_c0_g1_i1	.	CDS	43	708	.	+	.	ID=TRINITY_DN111371_c0_g1_i1
TRINITY_DN111374_c0_g1_i1	.	CDS	45	491	.	+	.	ID=TRINITY_DN111374_c0_g1_i1
TRINITY_DN111392_c0_g1_i1	.	CDS	225	563	.	+	.	ID=TRINITY_DN111392_c0_g1_i1
TRINITY_DN111400_c0_g1_i1	.	CDS	42	586	.	+	.	ID=TRINITY_DN111400_c0_g1_i1
TRINITY_DN111405_c0_g1_i1	.	CDS	138	548	.	+	.	ID=TRINITY_DN111405_c0_g1_i1
TRINITY_DN111407_c0_g1_i1	.	CDS	95	767	.	+	.	ID=TRINITY_DN111407_c0_g1_i1
TRINITY_DN11140_c0_g1_i1	.	CDS	1060	3300	.	+	.	ID=TRINITY_DN11140_c0_g1_i1
TRINITY_DN11140_c0_g1_i2	.	CDS	1407	3650	.	+	.	ID=TRINITY_DN11140_c0_g1_i2
TRINITY_DN111413_c0_g1_i1	.	CDS	27	480	.	+	.	ID=TRINITY_DN111413_c0_g1_i1
TRINITY_DN111417_c0_g1_i1	.	CDS	29	478	.	+	.	ID=TRINITY_DN111417_c0_g1_i1
TRINITY_DN111424_c0_g1_i1	.	CDS	9	586	.	+	.	ID=TRINITY_DN111424_c0_g1_i1
TRINITY_DN111429_c0_g1_i1	.	CDS	62	547	.	+	.	ID=TRINITY_DN111429_c0_g1_i1
TRINITY_DN111431_c0_g1_i1	.	CDS	119	581	.	+	.	ID=TRINITY_DN111431_c0_g1_i1
TRINITY_DN111444_c0_g1_i1	.	CDS	13	477	.	+	.	ID=TRINITY_DN111444_c0_g1_i1
TRINITY_DN111447_c0_g1_i1	.	CDS	181	660	.	+	.	ID=TRINITY_DN111447_c0_g1_i1
TRINITY_DN11144_c0_g1_i1	.	CDS	117	444	.	+	.	ID=TRINITY_DN11144_c0_g1_i1
TRINITY_DN111453_c0_g1_i1	.	CDS	87	498	.	+	.	ID=TRINITY_DN111453_c0_g1_i1
TRINITY_DN111454_c0_g1_i1	.	CDS	66	422	.	+	.	ID=TRINITY_DN111454_c0_g1_i1
TRINITY_DN111458_c0_g1_i1	.	CDS	53	595	.	+	.	ID=TRINITY_DN111458_c0_g1_i1
TRINITY_DN111467_c0_g1_i1	.	CDS	144	514	.	+	.	ID=TRINITY_DN111467_c0_g1_i1
TRINITY_DN111470_c0_g1_i1	.	CDS	1	499	.	-	.	ID=TRINITY_DN111470_c0_g1_i1
TRINITY_DN111476_c0_g1_i1	.	CDS	1	468	.	-	.	ID=TRINITY_DN111476_c0_g1_i1
TRINITY_DN11147_c0_g1_i1	.	CDS	53	1234	.	+	.	ID=TRINITY_DN11147_c0_g1_i1
TRINITY_DN11147_c0_g1_i2	.	CDS	53	1243	.	+	.	ID=TRINITY_DN11147_c0_g1_i2
TRINITY_DN111482_c0_g1_i1	.	CDS	33	408	.	+	.	ID=TRINITY_DN111482_c0_g1_i1
TRINITY_DN111489_c0_g1_i1	.	CDS	21	332	.	+	.	ID=TRINITY_DN111489_c0_g1_i1
TRINITY_DN111503_c0_g1_i1	.	CDS	84	498	.	+	.	ID=TRINITY_DN111503_c0_g1_i1
TRINITY_DN111509_c0_g1_i1	.	CDS	314	835	.	+	.	ID=TRINITY_DN111509_c0_g1_i1
TRINITY_DN111511_c0_g1_i1	.	CDS	55	408	.	+	.	ID=TRINITY_DN111511_c0_g1_i1
TRINITY_DN111513_c0_g1_i1	.	CDS	57	583	.	+	.	ID=TRINITY_DN111513_c0_g1_i1
TRINITY_DN11152_c0_g1_i1	.	CDS	191	1399	.	+	.	ID=TRINITY_DN11152_c0_g1_i1
TRINITY_DN111540_c0_g1_i1	.	CDS	229	587	.	+	.	ID=TRINITY_DN111540_c0_g1_i1
TRINITY_DN111545_c0_g1_i1	.	CDS	112	466	.	+	.	ID=TRINITY_DN111545_c0_g1_i1
TRINITY_DN111552_c0_g1_i1	.	CDS	97	495	.	+	.	ID=TRINITY_DN111552_c0_g1_i1
TRINITY_DN111567_c0_g1_i1	.	CDS	46	652	.	+	.	ID=TRINITY_DN111567_c0_g1_i1
TRINITY_DN111568_c0_g1_i1	.	CDS	86	619	.	-	.	ID=TRINITY_DN111568_c0_g1_i1
TRINITY_DN111571_c0_g1_i1	.	CDS	84	523	.	+	.	ID=TRINITY_DN111571_c0_g1_i1
TRINITY_DN11157_c0_g1_i1	.	CDS	120	795	.	+	.	ID=TRINITY_DN11157_c0_g1_i1
TRINITY_DN11157_c0_g1_i2	.	CDS	29	1571	.	+	.	ID=TRINITY_DN11157_c0_g1_i2
TRINITY_DN11157_c0_g1_i3	.	CDS	29	429	.	+	.	ID=TRINITY_DN11157_c0_g1_i3
TRINITY_DN111584_c0_g1_i1	.	CDS	163	586	.	+	.	ID=TRINITY_DN111584_c0_g1_i1
TRINITY_DN111588_c0_g1_i1	.	CDS	102	423	.	+	.	ID=TRINITY_DN111588_c0_g1_i1
TRINITY_DN11158_c0_g1_i1	.	CDS	2305	3357	.	+	.	ID=TRINITY_DN11158_c0_g1_i1
TRINITY_DN11158_c0_g1_i2	.	CDS	2305	3354	.	+	.	ID=TRINITY_DN11158_c0_g1_i2
TRINITY_DN111590_c0_g1_i1	.	CDS	1	347	.	-	.	ID=TRINITY_DN111590_c0_g1_i1
TRINITY_DN111593_c0_g1_i1	.	CDS	315	1766	.	+	.	ID=TRINITY_DN111593_c0_g1_i1
TRINITY_DN11159_c0_g1_i1	.	CDS	126	1868	.	+	.	ID=TRINITY_DN11159_c0_g1_i1
TRINITY_DN1115_c0_g1_i1	.	CDS	164	721	.	+	.	ID=TRINITY_DN1115_c0_g1_i1
TRINITY_DN111621_c0_g1_i1	.	CDS	191	527	.	+	.	ID=TRINITY_DN111621_c0_g1_i1
TRINITY_DN111625_c0_g1_i1	.	CDS	66	716	.	+	.	ID=TRINITY_DN111625_c0_g1_i1
TRINITY_DN111627_c0_g1_i1	.	CDS	7	685	.	+	.	ID=TRINITY_DN111627_c0_g1_i1
TRINITY_DN111638_c0_g1_i1	.	CDS	143	473	.	+	.	ID=TRINITY_DN111638_c0_g1_i1
TRINITY_DN111639_c0_g1_i1	.	CDS	51	674	.	+	.	ID=TRINITY_DN111639_c0_g1_i1
TRINITY_DN11163_c0_g1_i1	.	CDS	28	763	.	+	.	ID=TRINITY_DN11163_c0_g1_i1
TRINITY_DN11163_c0_g1_i2	.	CDS	28	670	.	+	.	ID=TRINITY_DN11163_c0_g1_i2
TRINITY_DN111656_c0_g1_i1	.	CDS	44	539	.	+	.	ID=TRINITY_DN111656_c0_g1_i1
TRINITY_DN11166_c0_g1_i1	.	CDS	587	1132	.	+	.	ID=TRINITY_DN11166_c0_g1_i1
TRINITY_DN111677_c0_g1_i1	.	CDS	39	523	.	+	.	ID=TRINITY_DN111677_c0_g1_i1
TRINITY_DN111685_c0_g1_i1	.	CDS	42	371	.	+	.	ID=TRINITY_DN111685_c0_g1_i1
TRINITY_DN111690_c0_g1_i1	.	CDS	92	420	.	+	.	ID=TRINITY_DN111690_c0_g1_i1
TRINITY_DN11169_c0_g1_i1	.	CDS	29	529	.	+	.	ID=TRINITY_DN11169_c0_g1_i1
TRINITY_DN11169_c0_g1_i2	.	CDS	29	493	.	+	.	ID=TRINITY_DN11169_c0_g1_i2
TRINITY_DN111710_c0_g1_i1	.	CDS	18	503	.	+	.	ID=TRINITY_DN111710_c0_g1_i1
TRINITY_DN11172_c0_g1_i1	.	CDS	90	515	.	+	.	ID=TRINITY_DN11172_c0_g1_i1
TRINITY_DN11172_c0_g2_i1	.	CDS	90	652	.	+	.	ID=TRINITY_DN11172_c0_g2_i1
TRINITY_DN111740_c0_g1_i1	.	CDS	48	605	.	+	.	ID=TRINITY_DN111740_c0_g1_i1
TRINITY_DN111746_c0_g1_i1	.	CDS	271	1259	.	+	.	ID=TRINITY_DN111746_c0_g1_i1
TRINITY_DN111752_c0_g1_i1	.	CDS	8	407	.	+	.	ID=TRINITY_DN111752_c0_g1_i1
TRINITY_DN111755_c0_g1_i1	.	CDS	14	432	.	+	.	ID=TRINITY_DN111755_c0_g1_i1
TRINITY_DN111759_c0_g1_i1	.	CDS	143	553	.	+	.	ID=TRINITY_DN111759_c0_g1_i1
TRINITY_DN11175_c0_g1_i1	.	CDS	27	573	.	+	.	ID=TRINITY_DN11175_c0_g1_i1
TRINITY_DN111771_c0_g1_i1	.	CDS	48	1040	.	+	.	ID=TRINITY_DN111771_c0_g1_i1
TRINITY_DN111781_c0_g1_i1	.	CDS	22	421	.	+	.	ID=TRINITY_DN111781_c0_g1_i1
TRINITY_DN111785_c0_g1_i1	.	CDS	39	674	.	+	.	ID=TRINITY_DN111785_c0_g1_i1
TRINITY_DN11178_c0_g2_i1	.	CDS	30	1164	.	+	.	ID=TRINITY_DN11178_c0_g2_i1
TRINITY_DN111800_c0_g1_i1	.	CDS	104	418	.	+	.	ID=TRINITY_DN111800_c0_g1_i1
TRINITY_DN111803_c0_g1_i1	.	CDS	18	440	.	+	.	ID=TRINITY_DN111803_c0_g1_i1
TRINITY_DN111810_c0_g1_i1	.	CDS	172	548	.	+	.	ID=TRINITY_DN111810_c0_g1_i1
TRINITY_DN111811_c0_g1_i1	.	CDS	1	407	.	-	.	ID=TRINITY_DN111811_c0_g1_i1
TRINITY_DN111816_c0_g1_i1	.	CDS	24	426	.	+	.	ID=TRINITY_DN111816_c0_g1_i1
TRINITY_DN111819_c0_g1_i1	.	CDS	319	746	.	+	.	ID=TRINITY_DN111819_c0_g1_i1
TRINITY_DN111822_c0_g1_i1	.	CDS	201	557	.	+	.	ID=TRINITY_DN111822_c0_g1_i1
TRINITY_DN111826_c0_g1_i1	.	CDS	197	766	.	+	.	ID=TRINITY_DN111826_c0_g1_i1
TRINITY_DN11182_c0_g1_i1	.	CDS	19	1386	.	+	.	ID=TRINITY_DN11182_c0_g1_i1
TRINITY_DN11182_c0_g1_i2	.	CDS	19	1452	.	+	.	ID=TRINITY_DN11182_c0_g1_i2
TRINITY_DN111836_c0_g1_i1	.	CDS	30	1013	.	+	.	ID=TRINITY_DN111836_c0_g1_i1
TRINITY_DN111842_c0_g1_i1	.	CDS	101	658	.	+	.	ID=TRINITY_DN111842_c0_g1_i1
TRINITY_DN111847_c0_g1_i1	.	CDS	86	421	.	+	.	ID=TRINITY_DN111847_c0_g1_i1
TRINITY_DN11184_c0_g1_i1	.	CDS	242	1297	.	+	.	ID=TRINITY_DN11184_c0_g1_i1
TRINITY_DN111851_c0_g1_i1	.	CDS	118	453	.	+	.	ID=TRINITY_DN111851_c0_g1_i1
TRINITY_DN111853_c0_g1_i1	.	CDS	34	876	.	+	.	ID=TRINITY_DN111853_c0_g1_i1
TRINITY_DN111855_c0_g1_i1	.	CDS	70	577	.	+	.	ID=TRINITY_DN111855_c0_g1_i1
TRINITY_DN11187_c0_g1_i1	.	CDS	351	1235	.	+	.	ID=TRINITY_DN11187_c0_g1_i1
TRINITY_DN11187_c0_g1_i2	.	CDS	351	1988	.	+	.	ID=TRINITY_DN11187_c0_g1_i2
TRINITY_DN111885_c0_g1_i1	.	CDS	159	505	.	+	.	ID=TRINITY_DN111885_c0_g1_i1
TRINITY_DN11188_c0_g1_i1	.	CDS	36	491	.	+	.	ID=TRINITY_DN11188_c0_g1_i1
TRINITY_DN111893_c0_g1_i1	.	CDS	55	769	.	+	.	ID=TRINITY_DN111893_c0_g1_i1
TRINITY_DN111905_c0_g1_i1	.	CDS	441	828	.	+	.	ID=TRINITY_DN111905_c0_g1_i1
TRINITY_DN111914_c0_g1_i1	.	CDS	86	586	.	+	.	ID=TRINITY_DN111914_c0_g1_i1
TRINITY_DN111917_c0_g1_i1	.	CDS	63	434	.	+	.	ID=TRINITY_DN111917_c0_g1_i1
TRINITY_DN111919_c0_g1_i1	.	CDS	94	660	.	+	.	ID=TRINITY_DN111919_c0_g1_i1
TRINITY_DN111932_c0_g1_i1	.	CDS	87	404	.	+	.	ID=TRINITY_DN111932_c0_g1_i1
TRINITY_DN111933_c0_g1_i1	.	CDS	151	464	.	+	.	ID=TRINITY_DN111933_c0_g1_i1
TRINITY_DN111938_c0_g1_i1	.	CDS	47	1093	.	+	.	ID=TRINITY_DN111938_c0_g1_i1
TRINITY_DN111952_c0_g1_i1	.	CDS	60	527	.	+	.	ID=TRINITY_DN111952_c0_g1_i1
TRINITY_DN111953_c0_g1_i1	.	CDS	61	402	.	+	.	ID=TRINITY_DN111953_c0_g1_i1
TRINITY_DN111956_c0_g1_i1	.	CDS	137	439	.	+	.	ID=TRINITY_DN111956_c0_g1_i1
TRINITY_DN11195_c0_g1_i1	.	CDS	46	431	.	+	.	ID=TRINITY_DN11195_c0_g1_i1
TRINITY_DN111968_c0_g1_i1	.	CDS	22	453	.	-	.	ID=TRINITY_DN111968_c0_g1_i1
TRINITY_DN11196_c0_g1_i1	.	CDS	265	576	.	+	.	ID=TRINITY_DN11196_c0_g1_i1
TRINITY_DN111979_c0_g1_i1	.	CDS	123	785	.	+	.	ID=TRINITY_DN111979_c0_g1_i1
TRINITY_DN111985_c0_g1_i1	.	CDS	94	495	.	+	.	ID=TRINITY_DN111985_c0_g1_i1
TRINITY_DN111987_c0_g1_i1	.	CDS	26	446	.	+	.	ID=TRINITY_DN111987_c0_g1_i1
TRINITY_DN11198_c0_g1_i1	.	CDS	28	465	.	+	.	ID=TRINITY_DN11198_c0_g1_i1
TRINITY_DN111991_c0_g1_i1	.	CDS	26	466	.	+	.	ID=TRINITY_DN111991_c0_g1_i1
TRINITY_DN1119_c0_g1_i1	.	CDS	16	613	.	+	.	ID=TRINITY_DN1119_c0_g1_i1
TRINITY_DN1119_c0_g1_i2	.	CDS	16	616	.	+	.	ID=TRINITY_DN1119_c0_g1_i2
TRINITY_DN112008_c0_g1_i1	.	CDS	90	522	.	+	.	ID=TRINITY_DN112008_c0_g1_i1
TRINITY_DN11200_c0_g1_i1	.	CDS	33	501	.	+	.	ID=TRINITY_DN11200_c0_g1_i1
TRINITY_DN112013_c0_g1_i1	.	CDS	31	753	.	+	.	ID=TRINITY_DN112013_c0_g1_i1
TRINITY_DN112025_c0_g1_i1	.	CDS	120	454	.	+	.	ID=TRINITY_DN112025_c0_g1_i1
TRINITY_DN112026_c0_g1_i1	.	CDS	104	1160	.	+	.	ID=TRINITY_DN112026_c0_g1_i1
TRINITY_DN112028_c0_g1_i1	.	CDS	1	406	.	+	.	ID=TRINITY_DN112028_c0_g1_i1
TRINITY_DN112043_c0_g1_i1	.	CDS	1	440	.	-	.	ID=TRINITY_DN112043_c0_g1_i1
TRINITY_DN112064_c0_g1_i1	.	CDS	54	438	.	+	.	ID=TRINITY_DN112064_c0_g1_i1
TRINITY_DN112065_c0_g1_i1	.	CDS	98	669	.	+	.	ID=TRINITY_DN112065_c0_g1_i1
TRINITY_DN112067_c0_g1_i1	.	CDS	56	367	.	+	.	ID=TRINITY_DN112067_c0_g1_i1
TRINITY_DN112077_c0_g1_i1	.	CDS	19	896	.	+	.	ID=TRINITY_DN112077_c0_g1_i1
TRINITY_DN112085_c0_g1_i1	.	CDS	30	422	.	+	.	ID=TRINITY_DN112085_c0_g1_i1
TRINITY_DN112091_c0_g1_i1	.	CDS	125	436	.	+	.	ID=TRINITY_DN112091_c0_g1_i1
TRINITY_DN112094_c0_g1_i1	.	CDS	442	1293	.	+	.	ID=TRINITY_DN112094_c0_g1_i1
TRINITY_DN112097_c0_g1_i1	.	CDS	81	626	.	+	.	ID=TRINITY_DN112097_c0_g1_i1
TRINITY_DN1120_c0_g1_i1	.	CDS	46	803	.	+	.	ID=TRINITY_DN1120_c0_g1_i1
TRINITY_DN1120_c0_g1_i2	.	CDS	6	748	.	+	.	ID=TRINITY_DN1120_c0_g1_i2
TRINITY_DN112107_c0_g1_i1	.	CDS	52	517	.	+	.	ID=TRINITY_DN112107_c0_g1_i1
TRINITY_DN112126_c0_g1_i1	.	CDS	138	478	.	+	.	ID=TRINITY_DN112126_c0_g1_i1
TRINITY_DN112134_c0_g1_i1	.	CDS	26	706	.	+	.	ID=TRINITY_DN112134_c0_g1_i1
TRINITY_DN112144_c0_g1_i1	.	CDS	160	1254	.	+	.	ID=TRINITY_DN112144_c0_g1_i1
TRINITY_DN112146_c0_g1_i1	.	CDS	50	409	.	+	.	ID=TRINITY_DN112146_c0_g1_i1
TRINITY_DN112150_c0_g1_i1	.	CDS	239	648	.	+	.	ID=TRINITY_DN112150_c0_g1_i1
TRINITY_DN112161_c0_g1_i1	.	CDS	54	584	.	+	.	ID=TRINITY_DN112161_c0_g1_i1
TRINITY_DN112180_c0_g1_i1	.	CDS	51	488	.	+	.	ID=TRINITY_DN112180_c0_g1_i1
TRINITY_DN112181_c0_g1_i1	.	CDS	172	1687	.	+	.	ID=TRINITY_DN112181_c0_g1_i1
TRINITY_DN112185_c0_g1_i1	.	CDS	105	441	.	+	.	ID=TRINITY_DN112185_c0_g1_i1
TRINITY_DN112187_c0_g1_i1	.	CDS	72	497	.	+	.	ID=TRINITY_DN112187_c0_g1_i1
TRINITY_DN112202_c0_g1_i1	.	CDS	42	486	.	+	.	ID=TRINITY_DN112202_c0_g1_i1
TRINITY_DN112206_c0_g1_i1	.	CDS	22	576	.	+	.	ID=TRINITY_DN112206_c0_g1_i1
TRINITY_DN112218_c0_g1_i1	.	CDS	105	409	.	+	.	ID=TRINITY_DN112218_c0_g1_i1
TRINITY_DN112222_c0_g1_i1	.	CDS	71	571	.	-	.	ID=TRINITY_DN112222_c0_g1_i1
TRINITY_DN112229_c0_g1_i1	.	CDS	57	1131	.	+	.	ID=TRINITY_DN112229_c0_g1_i1
TRINITY_DN112233_c0_g1_i1	.	CDS	1	453	.	-	.	ID=TRINITY_DN112233_c0_g1_i1
TRINITY_DN112242_c0_g1_i1	.	CDS	46	442	.	+	.	ID=TRINITY_DN112242_c0_g1_i1
TRINITY_DN112243_c0_g1_i1	.	CDS	175	895	.	+	.	ID=TRINITY_DN112243_c0_g1_i1
TRINITY_DN112255_c0_g1_i1	.	CDS	14	886	.	+	.	ID=TRINITY_DN112255_c0_g1_i1
TRINITY_DN112257_c0_g1_i1	.	CDS	168	969	.	+	.	ID=TRINITY_DN112257_c0_g1_i1
TRINITY_DN112260_c0_g1_i1	.	CDS	89	480	.	+	.	ID=TRINITY_DN112260_c0_g1_i1
TRINITY_DN112265_c0_g1_i1	.	CDS	241	565	.	+	.	ID=TRINITY_DN112265_c0_g1_i1
TRINITY_DN112266_c0_g1_i1	.	CDS	142	852	.	-	.	ID=TRINITY_DN112266_c0_g1_i1
TRINITY_DN112267_c0_g1_i1	.	CDS	95	593	.	+	.	ID=TRINITY_DN112267_c0_g1_i1
TRINITY_DN112270_c0_g1_i1	.	CDS	102	1030	.	+	.	ID=TRINITY_DN112270_c0_g1_i1
TRINITY_DN112272_c0_g1_i1	.	CDS	206	1050	.	+	.	ID=TRINITY_DN112272_c0_g1_i1
TRINITY_DN112279_c0_g1_i1	.	CDS	78	403	.	+	.	ID=TRINITY_DN112279_c0_g1_i1
TRINITY_DN112283_c0_g1_i1	.	CDS	110	619	.	+	.	ID=TRINITY_DN112283_c0_g1_i1
TRINITY_DN112284_c0_g1_i1	.	CDS	140	578	.	+	.	ID=TRINITY_DN112284_c0_g1_i1
TRINITY_DN112285_c0_g1_i1	.	CDS	35	451	.	+	.	ID=TRINITY_DN112285_c0_g1_i1
TRINITY_DN112291_c0_g1_i1	.	CDS	1	516	.	-	.	ID=TRINITY_DN112291_c0_g1_i1
TRINITY_DN112313_c0_g1_i1	.	CDS	28	674	.	+	.	ID=TRINITY_DN112313_c0_g1_i1
TRINITY_DN11231_c0_g1_i1	.	CDS	26	337	.	+	.	ID=TRINITY_DN11231_c0_g1_i1
TRINITY_DN112329_c0_g1_i1	.	CDS	158	617	.	+	.	ID=TRINITY_DN112329_c0_g1_i1
TRINITY_DN112344_c0_g1_i1	.	CDS	1	392	.	-	.	ID=TRINITY_DN112344_c0_g1_i1
TRINITY_DN112362_c0_g1_i1	.	CDS	42	563	.	+	.	ID=TRINITY_DN112362_c0_g1_i1
TRINITY_DN112377_c0_g1_i1	.	CDS	194	646	.	+	.	ID=TRINITY_DN112377_c0_g1_i1
TRINITY_DN112381_c0_g1_i1	.	CDS	82	1294	.	+	.	ID=TRINITY_DN112381_c0_g1_i1
TRINITY_DN112391_c0_g1_i1	.	CDS	49	442	.	+	.	ID=TRINITY_DN112391_c0_g1_i1
TRINITY_DN112392_c0_g1_i1	.	CDS	6	320	.	+	.	ID=TRINITY_DN112392_c0_g1_i1
TRINITY_DN11241_c0_g1_i1	.	CDS	268	574	.	+	.	ID=TRINITY_DN11241_c0_g1_i1
TRINITY_DN11241_c0_g1_i2	.	CDS	68	506	.	+	.	ID=TRINITY_DN11241_c0_g1_i2
TRINITY_DN11242_c0_g2_i1	.	CDS	75	1584	.	+	.	ID=TRINITY_DN11242_c0_g2_i1
TRINITY_DN112439_c0_g1_i1	.	CDS	87	548	.	+	.	ID=TRINITY_DN112439_c0_g1_i1
TRINITY_DN11243_c0_g1_i1	.	CDS	27	386	.	+	.	ID=TRINITY_DN11243_c0_g1_i1
TRINITY_DN112455_c0_g1_i1	.	CDS	81	700	.	+	.	ID=TRINITY_DN112455_c0_g1_i1
TRINITY_DN112456_c0_g1_i1	.	CDS	24	645	.	+	.	ID=TRINITY_DN112456_c0_g1_i1
TRINITY_DN112463_c0_g1_i1	.	CDS	145	507	.	+	.	ID=TRINITY_DN112463_c0_g1_i1
TRINITY_DN112469_c0_g1_i1	.	CDS	2	649	.	+	.	ID=TRINITY_DN112469_c0_g1_i1
TRINITY_DN11246_c0_g1_i1	.	CDS	67	603	.	+	.	ID=TRINITY_DN11246_c0_g1_i1
TRINITY_DN112470_c0_g1_i1	.	CDS	59	777	.	+	.	ID=TRINITY_DN112470_c0_g1_i1
TRINITY_DN112475_c0_g1_i1	.	CDS	178	966	.	+	.	ID=TRINITY_DN112475_c0_g1_i1
TRINITY_DN112483_c0_g1_i1	.	CDS	90	986	.	-	.	ID=TRINITY_DN112483_c0_g1_i1
TRINITY_DN112500_c0_g1_i1	.	CDS	168	662	.	+	.	ID=TRINITY_DN112500_c0_g1_i1
TRINITY_DN112507_c0_g1_i1	.	CDS	5	1075	.	+	.	ID=TRINITY_DN112507_c0_g1_i1
TRINITY_DN112513_c0_g1_i1	.	CDS	23	412	.	-	.	ID=TRINITY_DN112513_c0_g1_i1
TRINITY_DN112519_c0_g1_i1	.	CDS	72	640	.	+	.	ID=TRINITY_DN112519_c0_g1_i1
TRINITY_DN112527_c0_g1_i1	.	CDS	21	410	.	+	.	ID=TRINITY_DN112527_c0_g1_i1
TRINITY_DN112535_c0_g1_i1	.	CDS	130	637	.	+	.	ID=TRINITY_DN112535_c0_g1_i1
TRINITY_DN112543_c0_g1_i1	.	CDS	78	438	.	+	.	ID=TRINITY_DN112543_c0_g1_i1
TRINITY_DN112550_c0_g1_i1	.	CDS	1	418	.	-	.	ID=TRINITY_DN112550_c0_g1_i1
TRINITY_DN112553_c0_g1_i1	.	CDS	25	679	.	+	.	ID=TRINITY_DN112553_c0_g1_i1
TRINITY_DN112570_c0_g1_i1	.	CDS	1	354	.	+	.	ID=TRINITY_DN112570_c0_g1_i1
TRINITY_DN112574_c0_g1_i1	.	CDS	39	425	.	+	.	ID=TRINITY_DN112574_c0_g1_i1
TRINITY_DN112576_c0_g1_i1	.	CDS	78	576	.	+	.	ID=TRINITY_DN112576_c0_g1_i1
TRINITY_DN112577_c0_g1_i1	.	CDS	230	539	.	+	.	ID=TRINITY_DN112577_c0_g1_i1
TRINITY_DN112585_c0_g1_i1	.	CDS	81	450	.	+	.	ID=TRINITY_DN112585_c0_g1_i1
TRINITY_DN112587_c0_g1_i1	.	CDS	63	772	.	+	.	ID=TRINITY_DN112587_c0_g1_i1
TRINITY_DN11258_c0_g1_i1	.	CDS	210	1409	.	+	.	ID=TRINITY_DN11258_c0_g1_i1
TRINITY_DN11258_c0_g1_i2	.	CDS	192	737	.	+	.	ID=TRINITY_DN11258_c0_g1_i2
TRINITY_DN112603_c0_g1_i1	.	CDS	71	447	.	+	.	ID=TRINITY_DN112603_c0_g1_i1
TRINITY_DN112615_c0_g1_i1	.	CDS	35	685	.	+	.	ID=TRINITY_DN112615_c0_g1_i1
TRINITY_DN112623_c0_g1_i1	.	CDS	120	574	.	+	.	ID=TRINITY_DN112623_c0_g1_i1
TRINITY_DN112634_c0_g1_i1	.	CDS	49	615	.	+	.	ID=TRINITY_DN112634_c0_g1_i1
TRINITY_DN112649_c0_g1_i1	.	CDS	47	553	.	+	.	ID=TRINITY_DN112649_c0_g1_i1
TRINITY_DN112653_c0_g1_i1	.	CDS	1	321	.	-	.	ID=TRINITY_DN112653_c0_g1_i1
TRINITY_DN112654_c0_g1_i1	.	CDS	89	988	.	+	.	ID=TRINITY_DN112654_c0_g1_i1
TRINITY_DN112664_c0_g1_i1	.	CDS	64	621	.	+	.	ID=TRINITY_DN112664_c0_g1_i1
TRINITY_DN112678_c0_g1_i1	.	CDS	71	665	.	+	.	ID=TRINITY_DN112678_c0_g1_i1
TRINITY_DN112681_c0_g1_i1	.	CDS	21	451	.	+	.	ID=TRINITY_DN112681_c0_g1_i1
TRINITY_DN112682_c0_g1_i1	.	CDS	118	663	.	+	.	ID=TRINITY_DN112682_c0_g1_i1
TRINITY_DN112689_c0_g1_i1	.	CDS	66	449	.	+	.	ID=TRINITY_DN112689_c0_g1_i1
TRINITY_DN112708_c0_g1_i1	.	CDS	116	522	.	+	.	ID=TRINITY_DN112708_c0_g1_i1
TRINITY_DN112709_c0_g1_i1	.	CDS	124	428	.	+	.	ID=TRINITY_DN112709_c0_g1_i1
TRINITY_DN112719_c0_g1_i1	.	CDS	103	757	.	+	.	ID=TRINITY_DN112719_c0_g1_i1
TRINITY_DN11271_c0_g1_i1	.	CDS	77	1117	.	+	.	ID=TRINITY_DN11271_c0_g1_i1
TRINITY_DN112721_c0_g1_i1	.	CDS	108	461	.	+	.	ID=TRINITY_DN112721_c0_g1_i1
TRINITY_DN112727_c0_g1_i1	.	CDS	42	443	.	+	.	ID=TRINITY_DN112727_c0_g1_i1
TRINITY_DN112732_c0_g1_i1	.	CDS	79	417	.	+	.	ID=TRINITY_DN112732_c0_g1_i1
TRINITY_DN112734_c0_g1_i1	.	CDS	47	765	.	+	.	ID=TRINITY_DN112734_c0_g1_i1
TRINITY_DN112739_c0_g1_i1	.	CDS	88	430	.	+	.	ID=TRINITY_DN112739_c0_g1_i1
TRINITY_DN112749_c0_g1_i1	.	CDS	12	630	.	+	.	ID=TRINITY_DN112749_c0_g1_i1
TRINITY_DN11275_c0_g1_i1	.	CDS	42	383	.	+	.	ID=TRINITY_DN11275_c0_g1_i1
TRINITY_DN112772_c0_g1_i1	.	CDS	126	525	.	+	.	ID=TRINITY_DN112772_c0_g1_i1
TRINITY_DN112778_c0_g1_i1	.	CDS	41	463	.	+	.	ID=TRINITY_DN112778_c0_g1_i1
TRINITY_DN112786_c0_g1_i1	.	CDS	142	646	.	+	.	ID=TRINITY_DN112786_c0_g1_i1
TRINITY_DN112790_c0_g1_i1	.	CDS	336	1086	.	+	.	ID=TRINITY_DN112790_c0_g1_i1
TRINITY_DN112797_c0_g1_i1	.	CDS	268	624	.	-	.	ID=TRINITY_DN112797_c0_g1_i1
TRINITY_DN112798_c0_g1_i1	.	CDS	84	417	.	+	.	ID=TRINITY_DN112798_c0_g1_i1
TRINITY_DN112802_c0_g1_i1	.	CDS	98	541	.	+	.	ID=TRINITY_DN112802_c0_g1_i1
TRINITY_DN112819_c0_g1_i1	.	CDS	40	453	.	+	.	ID=TRINITY_DN112819_c0_g1_i1
TRINITY_DN112829_c0_g1_i1	.	CDS	1	338	.	-	.	ID=TRINITY_DN112829_c0_g1_i1
TRINITY_DN112831_c0_g1_i1	.	CDS	228	640	.	+	.	ID=TRINITY_DN112831_c0_g1_i1
TRINITY_DN112834_c0_g1_i1	.	CDS	45	938	.	+	.	ID=TRINITY_DN112834_c0_g1_i1
TRINITY_DN112835_c0_g1_i1	.	CDS	27	587	.	+	.	ID=TRINITY_DN112835_c0_g1_i1
TRINITY_DN112839_c0_g1_i1	.	CDS	173	1339	.	+	.	ID=TRINITY_DN112839_c0_g1_i1
TRINITY_DN112842_c0_g1_i1	.	CDS	407	736	.	-	.	ID=TRINITY_DN112842_c0_g1_i1
TRINITY_DN112851_c0_g1_i1	.	CDS	126	659	.	+	.	ID=TRINITY_DN112851_c0_g1_i1
TRINITY_DN112856_c0_g1_i1	.	CDS	31	414	.	+	.	ID=TRINITY_DN112856_c0_g1_i1
TRINITY_DN11285_c0_g1_i2	.	CDS	225	1304	.	+	.	ID=TRINITY_DN11285_c0_g1_i2
TRINITY_DN112879_c0_g1_i1	.	CDS	194	1114	.	+	.	ID=TRINITY_DN112879_c0_g1_i1
TRINITY_DN11287_c0_g2_i1	.	CDS	112	1479	.	+	.	ID=TRINITY_DN11287_c0_g2_i1
TRINITY_DN112881_c0_g1_i1	.	CDS	37	624	.	-	.	ID=TRINITY_DN112881_c0_g1_i1
TRINITY_DN112888_c0_g1_i1	.	CDS	190	523	.	+	.	ID=TRINITY_DN112888_c0_g1_i1
TRINITY_DN112899_c0_g1_i1	.	CDS	73	462	.	+	.	ID=TRINITY_DN112899_c0_g1_i1
TRINITY_DN112904_c0_g1_i1	.	CDS	47	352	.	+	.	ID=TRINITY_DN112904_c0_g1_i1
TRINITY_DN112905_c0_g1_i1	.	CDS	32	523	.	+	.	ID=TRINITY_DN112905_c0_g1_i1
TRINITY_DN112909_c0_g1_i1	.	CDS	9	524	.	+	.	ID=TRINITY_DN112909_c0_g1_i1
TRINITY_DN112911_c0_g1_i1	.	CDS	181	766	.	+	.	ID=TRINITY_DN112911_c0_g1_i1
TRINITY_DN112914_c0_g1_i1	.	CDS	256	705	.	+	.	ID=TRINITY_DN112914_c0_g1_i1
TRINITY_DN112934_c0_g1_i1	.	CDS	172	540	.	+	.	ID=TRINITY_DN112934_c0_g1_i1
TRINITY_DN112936_c0_g1_i1	.	CDS	169	549	.	-	.	ID=TRINITY_DN112936_c0_g1_i1
TRINITY_DN112944_c0_g1_i1	.	CDS	12	323	.	+	.	ID=TRINITY_DN112944_c0_g1_i1
TRINITY_DN112946_c0_g1_i1	.	CDS	69	426	.	+	.	ID=TRINITY_DN112946_c0_g1_i1
TRINITY_DN112947_c0_g1_i1	.	CDS	180	747	.	+	.	ID=TRINITY_DN112947_c0_g1_i1
TRINITY_DN11294_c0_g1_i1	.	CDS	2	589	.	+	.	ID=TRINITY_DN11294_c0_g1_i1
TRINITY_DN11294_c0_g1_i3	.	CDS	76	663	.	+	.	ID=TRINITY_DN11294_c0_g1_i3
TRINITY_DN112954_c0_g1_i1	.	CDS	60	587	.	+	.	ID=TRINITY_DN112954_c0_g1_i1
TRINITY_DN112969_c0_g1_i1	.	CDS	85	448	.	+	.	ID=TRINITY_DN112969_c0_g1_i1
TRINITY_DN112971_c0_g1_i1	.	CDS	71	736	.	+	.	ID=TRINITY_DN112971_c0_g1_i1
TRINITY_DN112972_c0_g1_i1	.	CDS	11	458	.	+	.	ID=TRINITY_DN112972_c0_g1_i1
TRINITY_DN112975_c0_g1_i1	.	CDS	110	658	.	+	.	ID=TRINITY_DN112975_c0_g1_i1
TRINITY_DN112979_c0_g1_i1	.	CDS	1	639	.	-	.	ID=TRINITY_DN112979_c0_g1_i1
TRINITY_DN112985_c0_g1_i1	.	CDS	196	558	.	+	.	ID=TRINITY_DN112985_c0_g1_i1
TRINITY_DN112997_c0_g1_i1	.	CDS	356	1313	.	+	.	ID=TRINITY_DN112997_c0_g1_i1
TRINITY_DN11300_c0_g1_i2	.	CDS	954	1355	.	+	.	ID=TRINITY_DN11300_c0_g1_i2
TRINITY_DN113014_c0_g1_i1	.	CDS	1	892	.	-	.	ID=TRINITY_DN113014_c0_g1_i1
TRINITY_DN113017_c0_g1_i1	.	CDS	62	400	.	+	.	ID=TRINITY_DN113017_c0_g1_i1
TRINITY_DN113021_c0_g1_i1	.	CDS	232	555	.	+	.	ID=TRINITY_DN113021_c0_g1_i1
TRINITY_DN113024_c0_g1_i1	.	CDS	7	561	.	+	.	ID=TRINITY_DN113024_c0_g1_i1
TRINITY_DN113037_c0_g1_i1	.	CDS	125	436	.	+	.	ID=TRINITY_DN113037_c0_g1_i1
TRINITY_DN113048_c0_g1_i1	.	CDS	229	543	.	+	.	ID=TRINITY_DN113048_c0_g1_i1
TRINITY_DN113055_c0_g1_i1	.	CDS	129	437	.	-	.	ID=TRINITY_DN113055_c0_g1_i1
TRINITY_DN113060_c0_g1_i1	.	CDS	81	458	.	+	.	ID=TRINITY_DN113060_c0_g1_i1
TRINITY_DN113062_c0_g1_i1	.	CDS	73	1143	.	+	.	ID=TRINITY_DN113062_c0_g1_i1
TRINITY_DN113080_c0_g1_i1	.	CDS	124	460	.	+	.	ID=TRINITY_DN113080_c0_g1_i1
TRINITY_DN113084_c0_g1_i1	.	CDS	47	413	.	+	.	ID=TRINITY_DN113084_c0_g1_i1
TRINITY_DN113090_c0_g1_i1	.	CDS	12	909	.	+	.	ID=TRINITY_DN113090_c0_g1_i1
TRINITY_DN11309_c0_g1_i2	.	CDS	49	363	.	+	.	ID=TRINITY_DN11309_c0_g1_i2
TRINITY_DN113101_c0_g1_i1	.	CDS	57	866	.	+	.	ID=TRINITY_DN113101_c0_g1_i1
TRINITY_DN11310_c0_g1_i1	.	CDS	20	391	.	+	.	ID=TRINITY_DN11310_c0_g1_i1
TRINITY_DN11310_c0_g1_i2	.	CDS	20	510	.	+	.	ID=TRINITY_DN11310_c0_g1_i2
TRINITY_DN113112_c0_g1_i1	.	CDS	80	1331	.	+	.	ID=TRINITY_DN113112_c0_g1_i1
TRINITY_DN113116_c0_g1_i1	.	CDS	98	475	.	-	.	ID=TRINITY_DN113116_c0_g1_i1
TRINITY_DN113121_c0_g1_i1	.	CDS	129	455	.	+	.	ID=TRINITY_DN113121_c0_g1_i1
TRINITY_DN11312_c0_g1_i2	.	CDS	38	896	.	+	.	ID=TRINITY_DN11312_c0_g1_i2
TRINITY_DN11312_c1_g1_i1	.	CDS	203	685	.	+	.	ID=TRINITY_DN11312_c1_g1_i1
TRINITY_DN113133_c0_g1_i1	.	CDS	63	437	.	+	.	ID=TRINITY_DN113133_c0_g1_i1
TRINITY_DN113136_c0_g1_i1	.	CDS	1	474	.	-	.	ID=TRINITY_DN113136_c0_g1_i1
TRINITY_DN113145_c0_g1_i1	.	CDS	304	658	.	+	.	ID=TRINITY_DN113145_c0_g1_i1
TRINITY_DN113148_c0_g1_i1	.	CDS	124	564	.	+	.	ID=TRINITY_DN113148_c0_g1_i1
TRINITY_DN113156_c0_g1_i1	.	CDS	38	526	.	+	.	ID=TRINITY_DN113156_c0_g1_i1
TRINITY_DN113159_c0_g1_i1	.	CDS	156	822	.	+	.	ID=TRINITY_DN113159_c0_g1_i1
TRINITY_DN113163_c0_g1_i1	.	CDS	23	445	.	+	.	ID=TRINITY_DN113163_c0_g1_i1
TRINITY_DN113172_c0_g1_i1	.	CDS	157	672	.	+	.	ID=TRINITY_DN113172_c0_g1_i1
TRINITY_DN113187_c0_g1_i1	.	CDS	165	773	.	+	.	ID=TRINITY_DN113187_c0_g1_i1
TRINITY_DN11319_c0_g1_i1	.	CDS	200	1060	.	+	.	ID=TRINITY_DN11319_c0_g1_i1
TRINITY_DN1131_c0_g1_i2	.	CDS	35	922	.	+	.	ID=TRINITY_DN1131_c0_g1_i2
TRINITY_DN113220_c0_g1_i1	.	CDS	24	404	.	+	.	ID=TRINITY_DN113220_c0_g1_i1
TRINITY_DN113224_c0_g1_i1	.	CDS	19	366	.	+	.	ID=TRINITY_DN113224_c0_g1_i1
TRINITY_DN113230_c0_g1_i1	.	CDS	71	457	.	+	.	ID=TRINITY_DN113230_c0_g1_i1
TRINITY_DN113244_c0_g1_i1	.	CDS	53	568	.	-	.	ID=TRINITY_DN113244_c0_g1_i1
TRINITY_DN113254_c0_g1_i1	.	CDS	117	524	.	-	.	ID=TRINITY_DN113254_c0_g1_i1
TRINITY_DN113272_c0_g1_i1	.	CDS	24	531	.	+	.	ID=TRINITY_DN113272_c0_g1_i1
TRINITY_DN113286_c0_g1_i1	.	CDS	93	395	.	+	.	ID=TRINITY_DN113286_c0_g1_i1
TRINITY_DN113297_c0_g1_i1	.	CDS	260	586	.	+	.	ID=TRINITY_DN113297_c0_g1_i1
TRINITY_DN113298_c0_g1_i1	.	CDS	353	758	.	+	.	ID=TRINITY_DN113298_c0_g1_i1
TRINITY_DN113308_c0_g1_i1	.	CDS	1	381	.	-	.	ID=TRINITY_DN113308_c0_g1_i1
TRINITY_DN11330_c0_g1_i2	.	CDS	226	678	.	+	.	ID=TRINITY_DN11330_c0_g1_i2
TRINITY_DN113314_c0_g1_i1	.	CDS	25	765	.	+	.	ID=TRINITY_DN113314_c0_g1_i1
TRINITY_DN11331_c0_g1_i1	.	CDS	297	1022	.	+	.	ID=TRINITY_DN11331_c0_g1_i1
TRINITY_DN11331_c0_g1_i2	.	CDS	99	827	.	+	.	ID=TRINITY_DN11331_c0_g1_i2
TRINITY_DN113322_c0_g1_i1	.	CDS	73	598	.	+	.	ID=TRINITY_DN113322_c0_g1_i1
TRINITY_DN113323_c0_g1_i1	.	CDS	256	1121	.	+	.	ID=TRINITY_DN113323_c0_g1_i1
TRINITY_DN113324_c0_g1_i1	.	CDS	88	497	.	+	.	ID=TRINITY_DN113324_c0_g1_i1
TRINITY_DN113327_c0_g1_i1	.	CDS	134	451	.	+	.	ID=TRINITY_DN113327_c0_g1_i1
TRINITY_DN113334_c0_g1_i1	.	CDS	128	530	.	+	.	ID=TRINITY_DN113334_c0_g1_i1
[truncated: 120,206 more rows]
